# Supplementary material for: Aphyllophoroid fungi in insular woodlands of eastern Ukraine
Source: Biodivers Data J. 2017 Dec 22;(5):e22426. doi: 10.3897/BDJ.5.e22426 (PMC5769729; doi:10.3897/BDJ.5.e22426)
Supplement: Supplementary material 1 — Data resources: Aphyllophoroid fungi in insular woodlands of eastern Ukraine [file bdj-05-e22426-s001.zip]

Archive with 16 entries (13 files):
- Ordynets DwC eastern Ukraine observations 2007-2011 ver1.2/
- Ordynets DwC eastern Ukraine observations 2007-2011 ver1.2/eml.xml
- Ordynets DwC eastern Ukraine observations 2007-2011 ver1.2/media.csv
- Ordynets DwC eastern Ukraine observations 2007-2011 ver1.2/meta.xml
- Ordynets DwC eastern Ukraine observations 2007-2011 ver1.2/occurrences.csv
- Ordynets DwC eastern Ukraine specimens 2007-2011 ver1.3/
- Ordynets DwC eastern Ukraine specimens 2007-2011 ver1.3/eml.xml
- Ordynets DwC eastern Ukraine specimens 2007-2011 ver1.3/media.csv
- Ordynets DwC eastern Ukraine specimens 2007-2011 ver1.3/meta.xml
- Ordynets DwC eastern Ukraine specimens 2007-2011 ver1.3/occurrences.csv
- ordynets_ukr_east_aphyll_areas_wgs84_2/
- ordynets_ukr_east_aphyll_areas_wgs84_2/ordynets_ukr_east_aphyll_areas_wgs84.dbf
- ordynets_ukr_east_aphyll_areas_wgs84_2/ordynets_ukr_east_aphyll_areas_wgs84.prj
- ordynets_ukr_east_aphyll_areas_wgs84_2/ordynets_ukr_east_aphyll_areas_wgs84.qpj
- ordynets_ukr_east_aphyll_areas_wgs84_2/ordynets_ukr_east_aphyll_areas_wgs84.shp
- ordynets_ukr_east_aphyll_areas_wgs84_2/ordynets_ukr_east_aphyll_areas_wgs84.shx
