# Supplementary material for: Aphyllophoroid fungi in insular woodlands of eastern Ukraine
Source: Biodivers Data J. 2017 Dec 22;(5):e22426. doi: 10.3897/BDJ.5.e22426 (PMC5769729; doi:10.3897/BDJ.5.e22426)
Supplement: Supplementary material 1 — Data resources: Aphyllophoroid fungi in insular woodlands of eastern Ukraine [file bdj-05-e22426-s001.zip › Ordynets DwC eastern Ukraine observations 2007-2011 ver1.2/eml.xml]

<?xml version='1.0' encoding='utf-8'?>
<eml:eml packageId="" system="https://plutof.ut.ee/#" xmlns:eml="eml://ecoinformatics.org/eml-2.1.1"><dataset><title>Ordynets eastern Ukraine fungi observations 2007-2011 ver1.2</title><creator><individualName><givenName>Alexander</givenName><surName>Ordynets</surName></individualName><electronicMailAddress>a.ordynets@uni-kassel.de</electronicMailAddress></creator><creator><individualName><givenName>Anton</givenName><surName>Savchenko</surName></individualName><electronicMailAddress>savchenko.anton.kh@gmail.com</electronicMailAddress></creator><creator><individualName><givenName>Alexander</givenName><surName>Akulov</surName></individualName><electronicMailAddress>akulov@karazin.ua</electronicMailAddress></creator><metadataProvider><individualName><givenName>Alexander</givenName><surName>Ordynets</surName></individualName><electronicMailAddress>a.ordynets@uni-kassel.de</electronicMailAddress></metadataProvider><metadataProvider><individualName><givenName>Alexander</givenName><surName>Akulov</surName></individualName><electronicMailAddress>akulov@karazin.ua</electronicMailAddress></metadataProvider><metadataProvider><individualName><givenName>Anton</givenName><surName>Savchenko</surName></individualName><electronicMailAddress>savchenko.anton.kh@gmail.com</electronicMailAddress></metadataProvider><pubDate>2017-11-14</pubDate><language>English</language><abstract><para>Observations of aphyllophoroid fungi (non-gilled macroscopic Basidiomycota) from eastern Ukraine made between 2007 and 2011</para></abstract><contact><individualName><givenName>Alexander</givenName><surName>Ordynets</surName></individualName><electronicMailAddress>a.ordynets@uni-kassel.de</electronicMailAddress></contact></dataset></eml:eml>
