# Supplementary material for: Aphyllophoroid fungi in insular woodlands of eastern Ukraine
Source: Biodivers Data J. 2017 Dec 22;(5):e22426. doi: 10.3897/BDJ.5.e22426 (PMC5769729; doi:10.3897/BDJ.5.e22426)
Supplement: Supplementary material 1 — Data resources: Aphyllophoroid fungi in insular woodlands of eastern Ukraine [file bdj-05-e22426-s001.zip › Ordynets DwC eastern Ukraine observations 2007-2011 ver1.2/media.csv]

Core ID	type	format	identifier	references	title	creator	publisher	license	rightsHolder
1729102	Image	image/jpeg	https://files.plutof.ut.ee/public/large/DA/BF/DABFD435DAFC08AE8A20CEF3DEC8232CE8A4E6CC1D019E70EACE24D113851E43.jpg	https://plutof.ut.ee/#/filerepository/view/1799215	Dichomit Jarem.jpg	Alexander Ordynets	PlutoF	http://creativecommons.org/licenses/by-nc-sa/4.0	Alexander Ordynets
1729177	Image	image/jpeg	https://files.plutof.ut.ee/public/large/09/BD/09BDBC360A38D72A771E51A590F28B1C6EEDE75223100BD3936340CE758C3194.jpg	https://plutof.ut.ee/#/filerepository/view/1799367	IMG_8013.JPG		PlutoF	http://creativecommons.org/licenses/by-nc-sa/4.0	Alexander Ordynets
1782476	Image	image/jpeg	https://files.plutof.ut.ee/public/large/2F/E0/2FE06C94F00595E327F4DB32BE3F88218413E5F3CCA1605797AE3D70C04E7D1F.jpg	https://plutof.ut.ee/#/filerepository/view/1800372	Ceripor Jarem 2010 05 to ADD to pf.jpg		PlutoF	http://creativecommons.org/licenses/by-nc-sa/4.0	Alexander Ordynets
1782477	Image	image/jpeg	https://files.plutof.ut.ee/public/large/EA/D6/EAD69D127EFCEC417DB6741035A4743483FC16C965A176443E598BD03D02DDF4.jpg	https://plutof.ut.ee/#/filerepository/view/1800373	Antrodia malicola.JPG	Artem Bogatkov	PlutoF	http://creativecommons.org/licenses/by-nc-sa/4.0	Artem Bogatkov
1782478	Image	image/jpeg	https://files.plutof.ut.ee/public/large/A6/E1/A6E1DA7FBC337C4874CFBD4ECEF0C130BF20F0F89F47735082A683EB99853330.jpg	https://plutof.ut.ee/#/filerepository/view/1800374	Polyporus arcularius.JPG	Artem Bogatkov	PlutoF	http://creativecommons.org/licenses/by-nc-sa/4.0	Artem Bogatkov
1782479	Image	image/jpeg	https://files.plutof.ut.ee/public/large/BE/0F/BE0F0872EB4FB187235BB29AC4185434455B0A5DCC3264DA166A7489F657CC55.jpg	https://plutof.ut.ee/#/filerepository/view/1800375	Porodaedalea 1.JPG	Artem Bogatkov	PlutoF	http://creativecommons.org/licenses/by-nc-sa/4.0	Artem Bogatkov
1782480	Image	image/jpeg	https://files.plutof.ut.ee/public/large/59/8C/598CC3014BA6F61929DDC3BC94B2F6A578064BF61F345B0DA5CA190DFF3D2022.jpg	https://plutof.ut.ee/#/filerepository/view/1800376	Porodaedalea 2.jpg	Artem Bogatkov	PlutoF	http://creativecommons.org/licenses/by-nc-sa/4.0	Artem Bogatkov
