# Supplementary material for: Aphyllophoroid fungi in insular woodlands of eastern Ukraine
Source: Biodivers Data J. 2017 Dec 22;(5):e22426. doi: 10.3897/BDJ.5.e22426 (PMC5769729; doi:10.3897/BDJ.5.e22426)
Supplement: Supplementary material 1 — Data resources: Aphyllophoroid fungi in insular woodlands of eastern Ukraine [file bdj-05-e22426-s001.zip › Ordynets DwC eastern Ukraine observations 2007-2011 ver1.2/meta.xml]

<?xml version='1.0' encoding='utf-8'?>
<archive xmlns="http://rs.tdwg.org/dwc/text/">
	<core encoding="UTF-8" fieldsEnclosedBy="&quot;" fieldsTerminatedBy="," ignoreHeaderLines="1" linesTerminatedBy="\r\n" rowType="http://rs.tdwg.org/dwc/terms/Occurrence">
		<files>
			<location>occurrences.csv</location>
		</files>
		<id index="0" />
		<field index="1" term="http://purl.org/dc/terms/type" />
		<field index="2" term="http://purl.org/dc/terms/modified" />
		<field index="3" term="http://purl.org/dc/terms/rightsHolder" />
		<field index="4" term="http://rs.tdwg.org/dwc/terms/occurrenceID" />
		<field index="5" term="http://rs.tdwg.org/dwc/terms/basisOfRecord" />
		<field index="6" term="http://rs.tdwg.org/dwc/terms/occurrenceRemarks" />
		<field index="7" term="http://rs.tdwg.org/dwc/terms/recordedBy" />
		<field index="8" term="http://rs.tdwg.org/dwc/terms/eventDate" />
		<field index="9" term="http://rs.tdwg.org/dwc/terms/identificationID" />
		<field index="10" term="http://rs.tdwg.org/dwc/terms/identifiedBy" />
		<field index="11" term="http://rs.tdwg.org/dwc/terms/dateIdentified" />
		<field index="12" term="http://rs.tdwg.org/dwc/terms/identificationRemarks" />
		<field index="13" term="http://rs.tdwg.org/dwc/terms/scientificName" />
		<field index="14" term="http://rs.tdwg.org/dwc/terms/associatedMedia" />
		<field index="15" term="http://rs.tdwg.org/dwc/terms/country" />
		<field index="16" term="http://rs.tdwg.org/dwc/terms/county" />
		<field index="17" term="http://rs.tdwg.org/dwc/terms/municipality" />
		<field index="18" term="http://rs.tdwg.org/dwc/terms/locality" />
		<field index="19" term="http://rs.tdwg.org/dwc/terms/decimalLatitude" />
		<field index="20" term="http://rs.tdwg.org/dwc/terms/decimalLongitude" />
		<field index="21" term="http://rs.tdwg.org/dwc/terms/kingdom" />
		<field index="22" term="http://rs.tdwg.org/dwc/terms/phylum" />
		<field index="23" term="http://rs.tdwg.org/dwc/terms/class" />
		<field index="24" term="http://rs.tdwg.org/dwc/terms/order" />
		<field index="25" term="http://rs.tdwg.org/dwc/terms/family" />
		<field index="26" term="http://rs.tdwg.org/dwc/terms/genus" />
		<field index="27" term="http://rs.tdwg.org/dwc/terms/specificEpithet" />
		<field index="28" term="http://rs.tdwg.org/dwc/terms/taxonRank" />
		<field index="29" term="http://rs.tdwg.org/dwc/terms/individualCount" />
		<field index="30" term="http://rs.tdwg.org/dwc/terms/datasetName" />
	</core>
	<extension encoding="UTF-8" fieldsEnclosedBy="&quot;" fieldsTerminatedBy="," ignoreHeaderLines="1" linesTerminatedBy="\r\n" rowType="http://rs.gbif.org/terms/1.0/Multimedia">
		<files>
			<location>media.csv</location>
		</files>
		<coreid index="0" />
		<field index="1" term="http://purl.org/dc/terms/type" />
		<field index="2" term="http://purl.org/dc/terms/format" />
		<field index="3" term="http://purl.org/dc/terms/identifier" />
		<field index="4" term="http://purl.org/dc/terms/references" />
		<field index="5" term="http://purl.org/dc/terms/title" />
		<field index="8" term="http://purl.org/dc/terms/creator" />
		<field index="9" term="http://purl.org/dc/terms/publisher" />
		<field index="11" term="http://purl.org/dc/terms/license" />
		<field index="12" term="http://purl.org/dc/terms/rightsHolder" />
	</extension>
</archive>
