# Supplementary material for: Aphyllophoroid fungi in insular woodlands of eastern Ukraine
Source: Biodivers Data J. 2017 Dec 22;(5):e22426. doi: 10.3897/BDJ.5.e22426 (PMC5769729; doi:10.3897/BDJ.5.e22426)
Supplement: Supplementary material 1 — Data resources: Aphyllophoroid fungi in insular woodlands of eastern Ukraine [file bdj-05-e22426-s001.zip › Ordynets DwC eastern Ukraine observations 2007-2011 ver1.2/occurrences.csv]

ID	type	modified	rightsHolder	occurrenceID	basisOfRecord	occurrenceRemarks	recordedBy	eventDate	identificationID	identifiedBy	dateIdentified	identificationRemarks	scientificName	associatedMedia	country	county	municipality	locality	decimalLatitude	decimalLongitude	kingdom	phylum	class	order	family	genus	specificEpithet	taxonRank	individualCount	datasetName
1728297	Event	2017-07-13 12:34:31.480498+00:00	Alexander Ordynets	1728297	HumanObservation	Observation ID by A Ordynets - n	Artem Bogatkov | Olga Ternovska | Alexander Ordynets | Alexander Akulov	2007-03-11	3024617	Alexander Ordynets	2007-03-11	cyphelloid	Schizophyllum commune Fr., 1815		Ukraine	Donetsk	Sloviansk	Sviati Hory National Nature Park, floodplain to the south of Sviatohirsk town	49.02655121	37.53378789	Fungi	Basidiomycota	Agaricomycetes	Polyporales	Schizophyllaceae	Schizophyllum	commune	Species	1	Ordynets 2007-2011 eastern Ukraine
1728298	Event	2017-07-13 12:34:31.480498+00:00	Alexander Ordynets	1728298	HumanObservation	Observation ID by A Ordynets - n	Artem Bogatkov | Olga Ternovska | Alexander Ordynets | Alexander Akulov	2007-03-11	3024618	Alexander Ordynets	2007-03-11	polypore	Ganoderma applanatum (Pers.) Pat., 1887		Ukraine	Donetsk	Sloviansk	Sviati Hory National Nature Park, floodplain to the south of Sviatohirsk town	49.02655121	37.53378789	Fungi	Basidiomycota	Agaricomycetes	Polyporales	Ganodermataceae	Ganoderma	applanatum	Species	1	Ordynets 2007-2011 eastern Ukraine
1728299	Event	2017-07-13 12:34:31.480498+00:00	Alexander Ordynets	1728299	HumanObservation	Observation ID by A Ordynets - n	Artem Bogatkov | Olga Ternovska | Alexander Ordynets | Alexander Akulov	2007-03-11	3024619	Alexander Ordynets	2007-03-11	polypore	Ganoderma applanatum (Pers.) Pat., 1887		Ukraine	Donetsk	Sloviansk	Sviati Hory National Nature Park, floodplain to the south of Sviatohirsk town	49.02655121	37.53378789	Fungi	Basidiomycota	Agaricomycetes	Polyporales	Ganodermataceae	Ganoderma	applanatum	Species	1	Ordynets 2007-2011 eastern Ukraine
1728300	Event	2017-07-13 12:34:31.480498+00:00	Alexander Ordynets	1728300	HumanObservation	Observation ID by A Ordynets - n	Artem Bogatkov | Olga Ternovska | Alexander Ordynets | Alexander Akulov	2007-03-11	3024620	Alexander Ordynets	2007-03-11	polypore	Fomitiporia punctata (Fr.) Murrill		Ukraine	Donetsk	Sloviansk	Sviati Hory National Nature Park, floodplain to the south of Sviatohirsk town	49.02655121	37.53378789	Fungi	Basidiomycota	Agaricomycetes	Hymenochaetales	Hymenochaetaceae	Fomitiporia	punctata	Species	1	Ordynets 2007-2011 eastern Ukraine
1728301	Event	2017-07-13 12:34:31.480498+00:00	Alexander Ordynets	1728301	HumanObservation	Observation ID by A Ordynets - n	Artem Bogatkov | Olga Ternovska | Alexander Ordynets | Alexander Akulov	2007-03-11	3024621	Alexander Ordynets	2007-03-11	polypore	Fomitiporia robusta (P. Karst.) Fiasson & Niemelä, 1984		Ukraine	Donetsk	Sloviansk	Sviati Hory National Nature Park, floodplain to the south of Sviatohirsk town	49.02655121	37.53378789	Fungi	Basidiomycota	Agaricomycetes	Hymenochaetales	Hymenochaetaceae	Fomitiporia	robusta	Species	1	Ordynets 2007-2011 eastern Ukraine
1728302	Event	2017-07-13 12:34:31.480498+00:00	Alexander Ordynets	1728302	HumanObservation	Observation ID by A Ordynets - n	Artem Bogatkov | Olga Ternovska | Alexander Ordynets | Alexander Akulov	2007-03-11	3024622	Alexander Ordynets	2007-03-11	polypore	Fomes fomentarius (L.) J.J. Kickx		Ukraine	Donetsk	Sloviansk	Sviati Hory National Nature Park, floodplain to the south of Sviatohirsk town	49.02655121	37.53378789	Fungi	Basidiomycota	Agaricomycetes	Polyporales	Coriolaceae	Fomes	fomentarius	Species	1	Ordynets 2007-2011 eastern Ukraine
1728303	Event	2017-07-13 12:34:31.480498+00:00	Alexander Ordynets	1728303	HumanObservation	Observation ID by A Ordynets - n	Artem Bogatkov | Olga Ternovska | Alexander Ordynets | Alexander Akulov	2007-03-11	3024623	Alexander Ordynets	2007-03-11	polypore	Fomes fomentarius (L.) J.J. Kickx		Ukraine	Donetsk	Sloviansk	Sviati Hory National Nature Park, floodplain to the south of Sviatohirsk town	49.02655121	37.53378789	Fungi	Basidiomycota	Agaricomycetes	Polyporales	Coriolaceae	Fomes	fomentarius	Species	1	Ordynets 2007-2011 eastern Ukraine
1728304	Event	2017-07-13 12:34:31.480498+00:00	Alexander Ordynets	1728304	HumanObservation	Observation ID by A Ordynets - n	Artem Bogatkov | Olga Ternovska | Alexander Ordynets | Alexander Akulov	2007-03-11	3024624	Alexander Ordynets	2007-03-11	polypore	Trametes ochracea (Pers.) Gilb. & Ryvarden, 1987		Ukraine	Donetsk	Sloviansk	Sviati Hory National Nature Park, floodplain to the south of Sviatohirsk town	49.02655121	37.53378789	Fungi	Basidiomycota	Agaricomycetes	Polyporales	Coriolaceae	Trametes	ochracea	Species	1	Ordynets 2007-2011 eastern Ukraine
1728305	Event	2017-07-13 12:34:31.480498+00:00	Alexander Ordynets	1728305	HumanObservation	Observation ID by A Ordynets - n	Artem Bogatkov | Olga Ternovska | Alexander Ordynets | Alexander Akulov	2007-03-10	3024625	Alexander Ordynets	2007-03-10	polypore	Phellinus igniarius (L.) Quél., 1886		Ukraine	Donetsk	Sloviansk	Sviati Hory National Nature Park, floodplain to the south of Sviatohirsk town	49.02655121	37.53378789	Fungi	Basidiomycota	Agaricomycetes	Hymenochaetales	Hymenochaetaceae	Phellinus	igniarius	Species	1	Ordynets 2007-2011 eastern Ukraine
1728306	Event	2017-07-13 12:34:31.480498+00:00	Alexander Ordynets	1728306	HumanObservation	Observation ID by A Ordynets - n	Artem Bogatkov | Olga Ternovska | Alexander Ordynets | Alexander Akulov	2007-03-11	3024626	Alexander Ordynets	2007-03-11	polypore	Irpex lacteus (Fr.) Fr., 1828		Ukraine	Donetsk	Sloviansk	Sviati Hory National Nature Park, floodplain to the south of Sviatohirsk town	49.02655121	37.53378789	Fungi	Basidiomycota	Agaricomycetes	Polyporales	Irpicaceae	Irpex	lacteus	Species	1	Ordynets 2007-2011 eastern Ukraine
1728307	Event	2017-07-13 12:34:31.480498+00:00	Alexander Ordynets	1728307	HumanObservation	Observation ID by A Ordynets - n	Artem Bogatkov | Olga Ternovska | Alexander Ordynets | Alexander Akulov	2007-03-11	3024627	Alexander Ordynets	2007-03-11	polypore	Phellinus igniarius (L.) Quél., 1886		Ukraine	Donetsk	Sloviansk	Sviati Hory National Nature Park, floodplain to the south of Sviatohirsk town	49.02655121	37.53378789	Fungi	Basidiomycota	Agaricomycetes	Hymenochaetales	Hymenochaetaceae	Phellinus	igniarius	Species	1	Ordynets 2007-2011 eastern Ukraine
1728308	Event	2017-07-13 12:34:31.480498+00:00	Alexander Ordynets	1728308	HumanObservation	Observation ID by A Ordynets - n	Artem Bogatkov | Olga Ternovska | Alexander Ordynets | Alexander Akulov	2007-03-11	3024628	Alexander Ordynets	2007-03-11	polypore	Phellinus igniarius (L.) Quél., 1886		Ukraine	Donetsk	Sloviansk	Sviati Hory National Nature Park, floodplain to the south of Sviatohirsk town	49.02655121	37.53378789	Fungi	Basidiomycota	Agaricomycetes	Hymenochaetales	Hymenochaetaceae	Phellinus	igniarius	Species	1	Ordynets 2007-2011 eastern Ukraine
1728309	Event	2017-07-13 12:34:31.480498+00:00	Alexander Ordynets	1728309	HumanObservation	Observation ID by A Ordynets - n	Artem Bogatkov | Olga Ternovska | Alexander Ordynets | Alexander Akulov	2007-03-11	3024629	Alexander Ordynets	2007-03-11	cyphelloid	Schizophyllum commune Fr., 1815		Ukraine	Donetsk	Sloviansk	Sviati Hory National Nature Park, floodplain to the south of Sviatohirsk town	49.02655121	37.53378789	Fungi	Basidiomycota	Agaricomycetes	Polyporales	Schizophyllaceae	Schizophyllum	commune	Species	1	Ordynets 2007-2011 eastern Ukraine
1728310	Event	2017-07-13 12:36:36.051643+00:00	Alexander Ordynets	1728310	HumanObservation	Observation ID by A Ordynets - n	Artem Bogatkov | Olga Ternovska | Alexander Ordynets | Alexander Akulov	2007-03-10	3024630	Alexander Ordynets	2007-03-10	corticioid	Vuilleminia comedens (Nees) Maire, 1902		Ukraine	Donetsk	Sloviansk	Sviati Hory National Nature Park, high steep hills south of the Syverskyi Donets River	49.01704834	37.53963561	Fungi	Basidiomycota	Agaricomycetes	Corticiales	Vuilleminiaceae	Vuilleminia	comedens	Species	1	Ordynets 2007-2011 eastern Ukraine
1728311	Event	2017-07-13 12:36:36.051643+00:00	Alexander Ordynets	1728311	HumanObservation	Observation ID by A Ordynets - n	Artem Bogatkov | Olga Ternovska | Alexander Ordynets | Alexander Akulov	2007-03-10	3024631	Alexander Ordynets	2007-03-10	corticioid	Vuilleminia comedens (Nees) Maire, 1902		Ukraine	Donetsk	Sloviansk	Sviati Hory National Nature Park, high steep hills south of the Syverskyi Donets River	49.01704834	37.53963561	Fungi	Basidiomycota	Agaricomycetes	Corticiales	Vuilleminiaceae	Vuilleminia	comedens	Species	1	Ordynets 2007-2011 eastern Ukraine
1728312	Event	2017-07-13 12:36:36.051643+00:00	Alexander Ordynets	1728312	HumanObservation	Observation ID by A Ordynets - n	Artem Bogatkov | Olga Ternovska | Alexander Ordynets | Alexander Akulov	2007-03-10	3024632	Alexander Ordynets	2007-03-10	polypore	Daedalea quercina (L.) Pers., 1801		Ukraine	Donetsk	Sloviansk	Sviati Hory National Nature Park, high steep hills south of the Syverskyi Donets River	49.01704834	37.53963561	Fungi	Basidiomycota	Agaricomycetes	Polyporales	Coriolaceae	Daedalea	quercina	Species	1	Ordynets 2007-2011 eastern Ukraine
1728313	Event	2017-07-13 12:36:36.051643+00:00	Alexander Ordynets	1728313	HumanObservation	Observation ID by A Ordynets - n	Artem Bogatkov | Olga Ternovska | Alexander Ordynets | Alexander Akulov	2007-03-10	3024633	Alexander Ordynets	2007-03-10	polypore	Daedalea quercina (L.) Pers., 1801		Ukraine	Donetsk	Sloviansk	Sviati Hory National Nature Park, high steep hills south of the Syverskyi Donets River	49.01704834	37.53963561	Fungi	Basidiomycota	Agaricomycetes	Polyporales	Coriolaceae	Daedalea	quercina	Species	1	Ordynets 2007-2011 eastern Ukraine
1728314	Event	2017-07-13 12:36:36.051643+00:00	Alexander Ordynets	1728314	HumanObservation	Observation ID by A Ordynets - n	Artem Bogatkov | Olga Ternovska | Alexander Ordynets | Alexander Akulov	2007-03-10	3024634	Alexander Ordynets	2007-03-10	polypore	Piptoporus betulinus (Bull.) P. Karst., 1881		Ukraine	Donetsk	Sloviansk	Sviati Hory National Nature Park, high steep hills south of the Syverskyi Donets River	49.01704834	37.53963561	Fungi	Basidiomycota	Agaricomycetes	Polyporales	Fomitopsidaceae	Piptoporus	betulinus	Species	1	Ordynets 2007-2011 eastern Ukraine
1728315	Event	2017-07-13 12:36:36.051643+00:00	Alexander Ordynets	1728315	HumanObservation	Observation ID by A Ordynets - n	Artem Bogatkov | Olga Ternovska | Alexander Ordynets | Alexander Akulov	2007-03-10	3024635	Alexander Ordynets	2007-03-10	polypore	Irpex lacteus (Fr.) Fr., 1828		Ukraine	Donetsk	Sloviansk	Sviati Hory National Nature Park, high steep hills south of the Syverskyi Donets River	49.01704834	37.53963561	Fungi	Basidiomycota	Agaricomycetes	Polyporales	Irpicaceae	Irpex	lacteus	Species	1	Ordynets 2007-2011 eastern Ukraine
1728316	Event	2017-07-13 12:36:36.051643+00:00	Alexander Ordynets	1728316	HumanObservation	Observation ID by A Ordynets - n	Artem Bogatkov | Olga Ternovska | Alexander Ordynets | Alexander Akulov	2007-03-10	3024636	Alexander Ordynets	2007-03-10	polypore	Irpex lacteus (Fr.) Fr., 1828		Ukraine	Donetsk	Sloviansk	Sviati Hory National Nature Park, high steep hills south of the Syverskyi Donets River	49.01704834	37.53963561	Fungi	Basidiomycota	Agaricomycetes	Polyporales	Irpicaceae	Irpex	lacteus	Species	1	Ordynets 2007-2011 eastern Ukraine
1728317	Event	2017-07-13 12:36:36.051643+00:00	Alexander Ordynets	1728317	HumanObservation	Observation ID by A Ordynets - n	Artem Bogatkov | Olga Ternovska | Alexander Ordynets | Alexander Akulov	2007-03-10	3024637	Alexander Ordynets	2007-03-10	corticioid	Peniophora quercina (Pers.) Cooke, 1879		Ukraine	Donetsk	Sloviansk	Sviati Hory National Nature Park, high steep hills south of the Syverskyi Donets River	49.01704834	37.53963561	Fungi	Basidiomycota	Agaricomycetes	Russulales	Peniophoraceae	Peniophora	quercina	Species	1	Ordynets 2007-2011 eastern Ukraine
1728318	Event	2017-07-13 12:36:36.051643+00:00	Alexander Ordynets	1728318	HumanObservation	Observation ID by A Ordynets - n	Artem Bogatkov | Olga Ternovska | Alexander Ordynets | Alexander Akulov	2007-03-11	3024638	Alexander Ordynets	2007-03-11	polypore	Trametes hirsuta (Wulfen) Pilat		Ukraine	Donetsk	Sloviansk	Sviati Hory National Nature Park, high steep hills south of the Syverskyi Donets River	49.01704834	37.53963561	Fungi	Basidiomycota	Agaricomycetes	Polyporales	Coriolaceae	Trametes	hirsuta	Species	1	Ordynets 2007-2011 eastern Ukraine
1728319	Event	2017-07-13 12:36:36.051643+00:00	Alexander Ordynets	1728319	HumanObservation	Observation ID by A Ordynets - n	Artem Bogatkov | Olga Ternovska | Alexander Ordynets | Alexander Akulov	2007-03-10	3024639	Alexander Ordynets	2007-03-10	corticioid	Radulomyces molaris (Chaillet ex Fr.) M.P. Christ., 1960		Ukraine	Donetsk	Sloviansk	Sviati Hory National Nature Park, high steep hills south of the Syverskyi Donets River	49.01704834	37.53963561	Fungi	Basidiomycota	Agaricomycetes	Corticiales	Corticiaceae	Radulomyces	molaris	Species	1	Ordynets 2007-2011 eastern Ukraine
1728320	Event	2017-07-13 12:36:36.051643+00:00	Alexander Ordynets	1728320	HumanObservation	Observation ID by A Ordynets - n	Artem Bogatkov | Olga Ternovska | Alexander Ordynets | Alexander Akulov	2007-03-10	3024640	Alexander Ordynets	2007-03-10	cyphelloid	Schizophyllum amplum (Lév.) Nakasone, 1996		Ukraine	Donetsk	Sloviansk	Sviati Hory National Nature Park, high steep hills south of the Syverskyi Donets River	49.01704834	37.53963561	Fungi	Basidiomycota	Agaricomycetes	Polyporales	Schizophyllaceae	Schizophyllum	amplum	Species	1	Ordynets 2007-2011 eastern Ukraine
1728321	Event	2017-07-13 12:36:36.051643+00:00	Alexander Ordynets	1728321	HumanObservation	Observation ID by A Ordynets - n	Artem Bogatkov | Olga Ternovska | Alexander Ordynets | Alexander Akulov	2007-03-10	3024641	Alexander Ordynets	2007-03-10	cyphelloid	Schizophyllum commune Fr., 1815		Ukraine	Donetsk	Sloviansk	Sviati Hory National Nature Park, high steep hills south of the Syverskyi Donets River	49.01704834	37.53963561	Fungi	Basidiomycota	Agaricomycetes	Polyporales	Schizophyllaceae	Schizophyllum	commune	Species	1	Ordynets 2007-2011 eastern Ukraine
1728322	Event	2017-07-13 12:36:36.051643+00:00	Alexander Ordynets	1728322	HumanObservation	Observation ID by A Ordynets - n	Artem Bogatkov | Olga Ternovska | Alexander Ordynets | Alexander Akulov	2007-03-10	3024642	Alexander Ordynets	2007-03-10	cyphelloid	Schizophyllum commune Fr., 1815		Ukraine	Donetsk	Sloviansk	Sviati Hory National Nature Park, high steep hills south of the Syverskyi Donets River	49.01704834	37.53963561	Fungi	Basidiomycota	Agaricomycetes	Polyporales	Schizophyllaceae	Schizophyllum	commune	Species	1	Ordynets 2007-2011 eastern Ukraine
1728323	Event	2017-07-13 12:36:36.051643+00:00	Alexander Ordynets	1728323	HumanObservation	Observation ID by A Ordynets - n	Artem Bogatkov | Olga Ternovska | Alexander Ordynets | Alexander Akulov	2007-03-10	3024643	Alexander Ordynets	2007-03-10	cyphelloid	Schizophyllum commune Fr., 1815		Ukraine	Donetsk	Sloviansk	Sviati Hory National Nature Park, high steep hills south of the Syverskyi Donets River	49.01704834	37.53963561	Fungi	Basidiomycota	Agaricomycetes	Polyporales	Schizophyllaceae	Schizophyllum	commune	Species	1	Ordynets 2007-2011 eastern Ukraine
1728324	Event	2017-07-13 12:36:36.051643+00:00	Alexander Ordynets	1728324	HumanObservation	Observation ID by A Ordynets - n	Artem Bogatkov | Olga Ternovska | Alexander Ordynets | Alexander Akulov	2007-03-10	3024644	Alexander Ordynets	2007-03-10	polypore	Phellinus pomaceus (Pers.) Maire, 1933		Ukraine	Donetsk	Sloviansk	Sviati Hory National Nature Park, high steep hills south of the Syverskyi Donets River	49.01704834	37.53963561	Fungi	Basidiomycota	Agaricomycetes	Hymenochaetales	Hymenochaetaceae	Phellinus	pomaceus	Species	1	Ordynets 2007-2011 eastern Ukraine
1728325	Event	2017-07-13 12:36:36.051643+00:00	Alexander Ordynets	1728325	HumanObservation	Observation ID by A Ordynets - n	Artem Bogatkov | Olga Ternovska | Alexander Ordynets | Alexander Akulov	2007-03-10	3024645	Alexander Ordynets	2007-03-10	cyphelloid	Schizophyllum commune Fr., 1815		Ukraine	Donetsk	Sloviansk	Sviati Hory National Nature Park, high steep hills south of the Syverskyi Donets River	49.01704834	37.53963561	Fungi	Basidiomycota	Agaricomycetes	Polyporales	Schizophyllaceae	Schizophyllum	commune	Species	1	Ordynets 2007-2011 eastern Ukraine
1728326	Event	2017-07-13 12:36:36.051643+00:00	Alexander Ordynets	1728326	HumanObservation	Observation ID by A Ordynets - n	Artem Bogatkov | Olga Ternovska | Alexander Ordynets | Alexander Akulov	2007-03-10	3024646	Alexander Ordynets	2007-03-10	polypore	Gloeoporus dichrous (Fr.) Bres., 1913		Ukraine	Donetsk	Sloviansk	Sviati Hory National Nature Park, high steep hills south of the Syverskyi Donets River	49.01704834	37.53963561	Fungi	Basidiomycota	Agaricomycetes	Polyporales	Meruliaceae	Gloeoporus	dichrous	Species	1	Ordynets 2007-2011 eastern Ukraine
1728327	Event	2017-07-13 12:40:11.057214+00:00	Alexander Ordynets	1728327	HumanObservation	Observation ID by A Ordynets - n	Artem Bogatkov | Olga Ternovska | Alexander Ordynets | Alexander Akulov	2007-03-11	3024647	Alexander Ordynets	2007-03-11	polypore	Piptoporus betulinus (Bull.) P. Karst., 1881		Ukraine	Donetsk	Lyman	Sviati Hory National Nature Park, pinery with inclusion of deciduous forest patches to the north and east of Sviatohirsk town	49.07603497	37.56701577	Fungi	Basidiomycota	Agaricomycetes	Polyporales	Fomitopsidaceae	Piptoporus	betulinus	Species	1	Ordynets 2007-2011 eastern Ukraine
1728328	Event	2017-07-13 12:40:11.057214+00:00	Alexander Ordynets	1728328	HumanObservation	Observation ID by A Ordynets - n	Artem Bogatkov | Olga Ternovska | Alexander Ordynets | Alexander Akulov	2007-03-11	3024648	Alexander Ordynets	2007-03-11	polypore	Piptoporus betulinus (Bull.) P. Karst., 1881		Ukraine	Donetsk	Lyman	Sviati Hory National Nature Park, pinery with inclusion of deciduous forest patches to the north and east of Sviatohirsk town	49.07603497	37.56701577	Fungi	Basidiomycota	Agaricomycetes	Polyporales	Fomitopsidaceae	Piptoporus	betulinus	Species	1	Ordynets 2007-2011 eastern Ukraine
1728329	Event	2017-07-13 12:40:11.057214+00:00	Alexander Ordynets	1728329	HumanObservation	Observation ID by A Ordynets - n	Artem Bogatkov | Olga Ternovska | Alexander Ordynets | Alexander Akulov	2007-03-11	3024649	Alexander Ordynets	2007-03-11	polypore	Ganoderma applanatum (Pers.) Pat., 1887		Ukraine	Donetsk	Lyman	Sviati Hory National Nature Park, pinery with inclusion of deciduous forest patches to the north and east of Sviatohirsk town	49.07603497	37.56701577	Fungi	Basidiomycota	Agaricomycetes	Polyporales	Ganodermataceae	Ganoderma	applanatum	Species	1	Ordynets 2007-2011 eastern Ukraine
1728330	Event	2017-07-13 12:40:11.057214+00:00	Alexander Ordynets	1728330	HumanObservation	Observation ID by A Ordynets - n	Artem Bogatkov | Olga Ternovska | Alexander Ordynets | Alexander Akulov	2007-03-11	3024650	Alexander Ordynets	2007-03-11	polypore	Ganoderma applanatum (Pers.) Pat., 1887		Ukraine	Donetsk	Lyman	Sviati Hory National Nature Park, pinery with inclusion of deciduous forest patches to the north and east of Sviatohirsk town	49.07603497	37.56701577	Fungi	Basidiomycota	Agaricomycetes	Polyporales	Ganodermataceae	Ganoderma	applanatum	Species	1	Ordynets 2007-2011 eastern Ukraine
1728331	Event	2017-07-13 12:40:11.057214+00:00	Alexander Ordynets	1728331	HumanObservation	Observation ID by A Ordynets - n	Artem Bogatkov | Olga Ternovska | Alexander Ordynets | Alexander Akulov	2007-03-11	3024651	Alexander Ordynets	2007-03-11	corticioid	Merulius tremellosus Schrad., 1794		Ukraine	Donetsk	Lyman	Sviati Hory National Nature Park, pinery with inclusion of deciduous forest patches to the north and east of Sviatohirsk town	49.07603497	37.56701577							tremellosus	Species	1	Ordynets 2007-2011 eastern Ukraine
1728332	Event	2017-07-13 12:40:11.057214+00:00	Alexander Ordynets	1728332	HumanObservation	Observation ID by A Ordynets - n	Artem Bogatkov | Olga Ternovska | Alexander Ordynets | Alexander Akulov	2007-03-11	3024652	Alexander Ordynets	2007-03-11	polypore	Fomes fomentarius (L.) J.J. Kickx		Ukraine	Donetsk	Lyman	Sviati Hory National Nature Park, pinery with inclusion of deciduous forest patches to the north and east of Sviatohirsk town	49.07603497	37.56701577	Fungi	Basidiomycota	Agaricomycetes	Polyporales	Coriolaceae	Fomes	fomentarius	Species	1	Ordynets 2007-2011 eastern Ukraine
1728333	Event	2017-07-13 12:40:11.057214+00:00	Alexander Ordynets	1728333	HumanObservation	Observation ID by A Ordynets - n	Artem Bogatkov | Olga Ternovska | Alexander Ordynets | Alexander Akulov	2007-03-11	3024653	Alexander Ordynets	2007-03-11	polypore	Fomes fomentarius (L.) J.J. Kickx		Ukraine	Donetsk	Lyman	Sviati Hory National Nature Park, pinery with inclusion of deciduous forest patches to the north and east of Sviatohirsk town	49.07603497	37.56701577	Fungi	Basidiomycota	Agaricomycetes	Polyporales	Coriolaceae	Fomes	fomentarius	Species	1	Ordynets 2007-2011 eastern Ukraine
1728334	Event	2017-07-13 12:40:11.057214+00:00	Alexander Ordynets	1728334	HumanObservation	Observation ID by A Ordynets - n	Artem Bogatkov | Olga Ternovska | Alexander Ordynets | Alexander Akulov	2007-03-11	3024654	Alexander Ordynets	2007-03-11	polypore	Fomes fomentarius (L.) J.J. Kickx		Ukraine	Donetsk	Lyman	Sviati Hory National Nature Park, pinery with inclusion of deciduous forest patches to the north and east of Sviatohirsk town	49.07603497	37.56701577	Fungi	Basidiomycota	Agaricomycetes	Polyporales	Coriolaceae	Fomes	fomentarius	Species	1	Ordynets 2007-2011 eastern Ukraine
1728335	Event	2017-07-13 12:40:11.057214+00:00	Alexander Ordynets	1728335	HumanObservation	Observation ID by A Ordynets - n	Artem Bogatkov | Olga Ternovska | Alexander Ordynets | Alexander Akulov	2007-03-11	3024655	Alexander Ordynets	2007-03-11	polypore	Trametes trogii Berk., 1850		Ukraine	Donetsk	Lyman	Sviati Hory National Nature Park, pinery with inclusion of deciduous forest patches to the north and east of Sviatohirsk town	49.07603497	37.56701577	Fungi	Basidiomycota	Agaricomycetes	Polyporales	Coriolaceae	Trametes	trogii	Species	1	Ordynets 2007-2011 eastern Ukraine
1728336	Event	2017-07-13 12:40:11.057214+00:00	Alexander Ordynets	1728336	HumanObservation	Observation ID by A Ordynets - n	Artem Bogatkov | Olga Ternovska | Alexander Ordynets | Alexander Akulov	2007-03-11	3024656	Alexander Ordynets	2007-03-11	cyphelloid	Schizophyllum commune Fr., 1815		Ukraine	Donetsk	Lyman	Sviati Hory National Nature Park, pinery with inclusion of deciduous forest patches to the north and east of Sviatohirsk town	49.07603497	37.56701577	Fungi	Basidiomycota	Agaricomycetes	Polyporales	Schizophyllaceae	Schizophyllum	commune	Species	1	Ordynets 2007-2011 eastern Ukraine
1728337	Event	2017-07-13 12:39:00.964669+00:00	Alexander Ordynets	1728337	HumanObservation	Observation ID by A Ordynets - n	Olga Ternovska | Alexander Ordynets | Alexander Akulov	2007-08-24	3024657	Alexander Ordynets	2007-08-24	polypore	Daedalea quercina (L.) Pers., 1801		Ukraine	Donetsk	Sloviansk	Sviati Hory National Nature Park, west of Maiaki village	48.96228401	37.55044028	Fungi	Basidiomycota	Agaricomycetes	Polyporales	Coriolaceae	Daedalea	quercina	Species	1	Ordynets 2007-2011 eastern Ukraine
1728338	Event	2017-07-13 12:39:00.964669+00:00	Alexander Ordynets	1728338	HumanObservation	Observation ID by A Ordynets - n	Olga Ternovska | Alexander Ordynets | Alexander Akulov	2007-08-24	3024658	Alexander Ordynets	2007-08-24	corticioid	Hymenochaete cinnamomea (Pers.) Bres., 1897		Ukraine	Donetsk	Sloviansk	Sviati Hory National Nature Park, west of Maiaki village	48.96228401	37.55044028	Fungi	Basidiomycota	Agaricomycetes	Hymenochaetales	Hymenochaetaceae	Hymenochaete	cinnamomea	Species	1	Ordynets 2007-2011 eastern Ukraine
1728339	Event	2017-07-13 12:39:00.964669+00:00	Alexander Ordynets	1728339	HumanObservation	Observation ID by A Ordynets - n	Olga Ternovska | Alexander Ordynets | Alexander Akulov	2007-08-24	3024659	Alexander Ordynets	2007-08-24	corticioid	Hymenochaete rubiginosa (Dicks.) Lév., 1846		Ukraine	Donetsk	Sloviansk	Sviati Hory National Nature Park, west of Maiaki village	48.96228401	37.55044028	Fungi	Basidiomycota	Agaricomycetes	Hymenochaetales	Hymenochaetaceae	Hymenochaete	rubiginosa	Species	1	Ordynets 2007-2011 eastern Ukraine
1728340	Event	2017-07-13 12:39:00.964669+00:00	Alexander Ordynets	1728340	HumanObservation	Observation ID by A Ordynets - n	Olga Ternovska | Alexander Ordynets | Alexander Akulov	2007-08-24	3024660	Alexander Ordynets	2007-08-24	corticioid	Steccherinum fimbriatum (Pers.) J. Erikss., 1958		Ukraine	Donetsk	Sloviansk	Sviati Hory National Nature Park, west of Maiaki village	48.96228401	37.55044028	Fungi	Basidiomycota	Agaricomycetes	Polyporales	Polyporales fam Incertae sedis	Steccherinum	fimbriatum	Species	1	Ordynets 2007-2011 eastern Ukraine
1728341	Event	2017-07-13 12:39:00.964669+00:00	Alexander Ordynets	1728341	HumanObservation	Observation ID by A Ordynets - n	Olga Ternovska | Alexander Ordynets | Alexander Akulov	2007-08-24	3024661	Alexander Ordynets	2007-08-24	polypore	Fomes fomentarius (L.) J.J. Kickx		Ukraine	Donetsk	Sloviansk	Sviati Hory National Nature Park, west of Maiaki village	48.96228401	37.55044028	Fungi	Basidiomycota	Agaricomycetes	Polyporales	Coriolaceae	Fomes	fomentarius	Species	1	Ordynets 2007-2011 eastern Ukraine
1728342	Event	2017-07-13 12:34:31.480498+00:00	Alexander Ordynets	1728342	HumanObservation	Observation ID by A Ordynets - n	Olga Ternovska | Alexander Ordynets | Alexander Akulov	2007-08-24	3024662	Alexander Ordynets	2007-08-24	polypore	Fomitiporia punctata (Fr.) Murrill		Ukraine	Donetsk	Sloviansk	Sviati Hory National Nature Park, floodplain to the south of Sviatohirsk town	49.02655121	37.53378789	Fungi	Basidiomycota	Agaricomycetes	Hymenochaetales	Hymenochaetaceae	Fomitiporia	punctata	Species	1	Ordynets 2007-2011 eastern Ukraine
1728343	Event	2017-07-13 12:34:31.480498+00:00	Alexander Ordynets	1728343	HumanObservation	Observation ID by A Ordynets - n	Olga Ternovska | Alexander Ordynets | Alexander Akulov	2007-08-24	3024663	Alexander Ordynets	2007-08-24	polypore	Ganoderma applanatum (Pers.) Pat., 1887		Ukraine	Donetsk	Sloviansk	Sviati Hory National Nature Park, floodplain to the south of Sviatohirsk town	49.02655121	37.53378789	Fungi	Basidiomycota	Agaricomycetes	Polyporales	Ganodermataceae	Ganoderma	applanatum	Species	1	Ordynets 2007-2011 eastern Ukraine
1728344	Event	2017-07-13 12:34:31.480498+00:00	Alexander Ordynets	1728344	HumanObservation	Observation ID by A Ordynets - n	Olga Ternovska | Alexander Ordynets | Alexander Akulov	2007-08-24	3024664	Alexander Ordynets	2007-08-24	polypore	Fomes fomentarius (L.) J.J. Kickx		Ukraine	Donetsk	Sloviansk	Sviati Hory National Nature Park, floodplain to the south of Sviatohirsk town	49.02655121	37.53378789	Fungi	Basidiomycota	Agaricomycetes	Polyporales	Coriolaceae	Fomes	fomentarius	Species	1	Ordynets 2007-2011 eastern Ukraine
1728345	Event	2017-07-13 12:40:11.057214+00:00	Alexander Ordynets	1728345	HumanObservation	Observation ID by A Ordynets - n	Olga Ternovska | Alexander Ordynets | Alexander Akulov	2007-08-24	3024665	Alexander Ordynets	2007-08-24	polypore	Porodaedalea pini (Brot.) Murrill, 1905		Ukraine	Donetsk	Lyman	Sviati Hory National Nature Park, pinery with inclusion of deciduous forest patches to the north and east of Sviatohirsk town	49.07603497	37.56701577	Fungi	Basidiomycota	Agaricomycetes	Hymenochaetales	Hymenochaetaceae	Porodaedalea	pini	Species	1	Ordynets 2007-2011 eastern Ukraine
1728346	Event	2017-07-13 12:40:11.057214+00:00	Alexander Ordynets	1728346	HumanObservation	Observation ID by A Ordynets - n	Olga Ternovska | Alexander Ordynets | Alexander Akulov	2007-08-24	3024666	Alexander Ordynets	2007-08-24	polypore	Piptoporus betulinus (Bull.) P. Karst., 1881		Ukraine	Donetsk	Lyman	Sviati Hory National Nature Park, pinery with inclusion of deciduous forest patches to the north and east of Sviatohirsk town	49.07603497	37.56701577	Fungi	Basidiomycota	Agaricomycetes	Polyporales	Fomitopsidaceae	Piptoporus	betulinus	Species	1	Ordynets 2007-2011 eastern Ukraine
1728347	Event	2017-07-13 12:40:11.057214+00:00	Alexander Ordynets	1728347	HumanObservation	Observation ID by A Ordynets - n	Olga Ternovska | Alexander Ordynets | Alexander Akulov	2007-08-24	3024667	Alexander Ordynets	2007-08-24	polypore	Piptoporus betulinus (Bull.) P. Karst., 1881		Ukraine	Donetsk	Lyman	Sviati Hory National Nature Park, pinery with inclusion of deciduous forest patches to the north and east of Sviatohirsk town	49.07603497	37.56701577	Fungi	Basidiomycota	Agaricomycetes	Polyporales	Fomitopsidaceae	Piptoporus	betulinus	Species	1	Ordynets 2007-2011 eastern Ukraine
1728348	Event	2017-07-13 12:40:11.057214+00:00	Alexander Ordynets	1728348	HumanObservation	Observation ID by A Ordynets - n	Olga Ternovska | Alexander Ordynets | Alexander Akulov	2007-08-24	3024668	Alexander Ordynets	2007-08-24	polypore	Irpex lacteus (Fr.) Fr., 1828		Ukraine	Donetsk	Lyman	Sviati Hory National Nature Park, pinery with inclusion of deciduous forest patches to the north and east of Sviatohirsk town	49.07603497	37.56701577	Fungi	Basidiomycota	Agaricomycetes	Polyporales	Irpicaceae	Irpex	lacteus	Species	1	Ordynets 2007-2011 eastern Ukraine
1728349	Event	2017-07-13 12:40:11.057214+00:00	Alexander Ordynets	1728349	HumanObservation	Observation ID by A Ordynets - n	Olga Ternovska | Alexander Ordynets | Alexander Akulov	2007-08-24	3024669	Alexander Ordynets	2007-08-24	polypore	Fomes fomentarius (L.) J.J. Kickx		Ukraine	Donetsk	Lyman	Sviati Hory National Nature Park, pinery with inclusion of deciduous forest patches to the north and east of Sviatohirsk town	49.07603497	37.56701577	Fungi	Basidiomycota	Agaricomycetes	Polyporales	Coriolaceae	Fomes	fomentarius	Species	1	Ordynets 2007-2011 eastern Ukraine
1728350	Event	2017-07-13 12:40:11.057214+00:00	Alexander Ordynets	1728350	HumanObservation	Observation ID by A Ordynets - n	Olga Ternovska | Alexander Ordynets | Alexander Akulov	2007-08-24	3024670	Alexander Ordynets	2007-08-24	polypore	Fomes fomentarius (L.) J.J. Kickx		Ukraine	Donetsk	Lyman	Sviati Hory National Nature Park, pinery with inclusion of deciduous forest patches to the north and east of Sviatohirsk town	49.07603497	37.56701577	Fungi	Basidiomycota	Agaricomycetes	Polyporales	Coriolaceae	Fomes	fomentarius	Species	1	Ordynets 2007-2011 eastern Ukraine
1728351	Event	2017-07-13 12:40:11.057214+00:00	Alexander Ordynets	1728351	HumanObservation	Observation ID by A Ordynets - n	Olga Ternovska | Alexander Ordynets | Alexander Akulov	2007-08-24	3024671	Alexander Ordynets	2007-08-24	polypore	Fomes fomentarius (L.) J.J. Kickx		Ukraine	Donetsk	Lyman	Sviati Hory National Nature Park, pinery with inclusion of deciduous forest patches to the north and east of Sviatohirsk town	49.07603497	37.56701577	Fungi	Basidiomycota	Agaricomycetes	Polyporales	Coriolaceae	Fomes	fomentarius	Species	1	Ordynets 2007-2011 eastern Ukraine
1728352	Event	2017-07-13 12:40:11.057214+00:00	Alexander Ordynets	1728352	HumanObservation	Observation ID by A Ordynets - n	Olga Ternovska | Alexander Ordynets | Alexander Akulov	2007-08-24	3024672	Alexander Ordynets	2007-08-24	polypore	Fomes fomentarius (L.) J.J. Kickx		Ukraine	Donetsk	Lyman	Sviati Hory National Nature Park, pinery with inclusion of deciduous forest patches to the north and east of Sviatohirsk town	49.07603497	37.56701577	Fungi	Basidiomycota	Agaricomycetes	Polyporales	Coriolaceae	Fomes	fomentarius	Species	1	Ordynets 2007-2011 eastern Ukraine
1728353	Event	2017-07-13 12:40:11.057214+00:00	Alexander Ordynets	1728353	HumanObservation	Observation ID by A Ordynets - n	Olga Ternovska | Alexander Ordynets | Alexander Akulov	2007-08-24	3024673	Alexander Ordynets	2007-08-24	polypore	Trametes trogii Berk., 1850		Ukraine	Donetsk	Lyman	Sviati Hory National Nature Park, pinery with inclusion of deciduous forest patches to the north and east of Sviatohirsk town	49.07603497	37.56701577	Fungi	Basidiomycota	Agaricomycetes	Polyporales	Coriolaceae	Trametes	trogii	Species	1	Ordynets 2007-2011 eastern Ukraine
1728354	Event	2017-07-13 12:40:11.057214+00:00	Alexander Ordynets	1728354	HumanObservation	Observation ID by A Ordynets - n	Olga Ternovska | Alexander Ordynets | Alexander Akulov	2007-08-24	3024674	Alexander Ordynets	2007-08-24	cyphelloid	Schizophyllum commune Fr., 1815		Ukraine	Donetsk	Lyman	Sviati Hory National Nature Park, pinery with inclusion of deciduous forest patches to the north and east of Sviatohirsk town	49.07603497	37.56701577	Fungi	Basidiomycota	Agaricomycetes	Polyporales	Schizophyllaceae	Schizophyllum	commune	Species	1	Ordynets 2007-2011 eastern Ukraine
1728355	Event	2017-07-13 12:40:11.057214+00:00	Alexander Ordynets	1728355	HumanObservation	Observation ID by A Ordynets - n	Olga Ternovska | Alexander Ordynets | Alexander Akulov	2007-08-24	3024675	Alexander Ordynets	2007-08-24	corticioid	Stereum hirsutum (Willd.) Pers., 1800		Ukraine	Donetsk	Lyman	Sviati Hory National Nature Park, pinery with inclusion of deciduous forest patches to the north and east of Sviatohirsk town	49.07603497	37.56701577	Fungi	Basidiomycota	Agaricomycetes	Russulales	Stereaceae	Stereum	hirsutum	Species	1	Ordynets 2007-2011 eastern Ukraine
1728356	Event	2017-07-13 12:34:31.480498+00:00	Alexander Ordynets	1728356	HumanObservation	Observation ID by A Ordynets - n	Olga Ternovska | Alexander Ordynets | Alexander Akulov	2007-03-10	3024676	Alexander Ordynets	2007-03-10	polypore	Trametes trogii Berk., 1850		Ukraine	Donetsk	Sloviansk	Sviati Hory National Nature Park, floodplain to the south of Sviatohirsk town	49.02655121	37.53378789	Fungi	Basidiomycota	Agaricomycetes	Polyporales	Coriolaceae	Trametes	trogii	Species	1	Ordynets 2007-2011 eastern Ukraine
1728357	Event	2017-07-13 12:40:11.057214+00:00	Alexander Ordynets	1728357	HumanObservation	Observation ID by A Ordynets - 1n	Olga Ternovska | Alexander Ordynets | Alexander Akulov	2007-10-06	3024677	Alexander Ordynets	2007-10-06	polypore	Piptoporus betulinus (Bull.) P. Karst., 1881		Ukraine	Donetsk	Lyman	Sviati Hory National Nature Park, pinery with inclusion of deciduous forest patches to the north and east of Sviatohirsk town	49.07603497	37.56701577	Fungi	Basidiomycota	Agaricomycetes	Polyporales	Fomitopsidaceae	Piptoporus	betulinus	Species	1	Ordynets 2007-2011 eastern Ukraine
1728358	Event	2017-07-13 12:40:11.057214+00:00	Alexander Ordynets	1728358	HumanObservation	Observation ID by A Ordynets - 10n	Olga Ternovska | Alexander Ordynets | Alexander Akulov	2007-10-06	3024678	Alexander Ordynets	2007-10-06	polypore	Fomes fomentarius (L.) J.J. Kickx		Ukraine	Donetsk	Lyman	Sviati Hory National Nature Park, pinery with inclusion of deciduous forest patches to the north and east of Sviatohirsk town	49.07603497	37.56701577	Fungi	Basidiomycota	Agaricomycetes	Polyporales	Coriolaceae	Fomes	fomentarius	Species	1	Ordynets 2007-2011 eastern Ukraine
1728359	Event	2017-07-13 12:40:11.057214+00:00	Alexander Ordynets	1728359	HumanObservation	Observation ID by A Ordynets - 11n	Olga Ternovska | Alexander Ordynets | Alexander Akulov	2007-10-06	3024679	Alexander Ordynets	2007-10-06	polypore	Fomitiporia robusta (P. Karst.) Fiasson & Niemelä, 1984		Ukraine	Donetsk	Lyman	Sviati Hory National Nature Park, pinery with inclusion of deciduous forest patches to the north and east of Sviatohirsk town	49.07603497	37.56701577	Fungi	Basidiomycota	Agaricomycetes	Hymenochaetales	Hymenochaetaceae	Fomitiporia	robusta	Species	1	Ordynets 2007-2011 eastern Ukraine
1728360	Event	2017-07-13 12:34:31.480498+00:00	Alexander Ordynets	1728360	HumanObservation	Observation ID by A Ordynets - 12n	Olga Ternovska | Alexander Ordynets | Alexander Akulov	2007-10-06	3024680	Alexander Ordynets	2007-10-06	polypore	Fomitiporia robusta (P. Karst.) Fiasson & Niemelä, 1984		Ukraine	Donetsk	Sloviansk	Sviati Hory National Nature Park, floodplain to the south of Sviatohirsk town	49.02655121	37.53378789	Fungi	Basidiomycota	Agaricomycetes	Hymenochaetales	Hymenochaetaceae	Fomitiporia	robusta	Species	1	Ordynets 2007-2011 eastern Ukraine
1728361	Event	2017-07-13 12:34:31.480498+00:00	Alexander Ordynets	1728361	HumanObservation	Observation ID by A Ordynets - 13n	Olga Ternovska | Alexander Ordynets | Alexander Akulov	2007-10-06	3024681	Alexander Ordynets	2007-10-06	polypore	Laetiporus sulphureus (Bull.) Murrill, 1920		Ukraine	Donetsk	Sloviansk	Sviati Hory National Nature Park, floodplain to the south of Sviatohirsk town	49.02655121	37.53378789	Fungi	Basidiomycota	Agaricomycetes	Polyporales	Coriolaceae	Laetiporus	sulphureus	Species	1	Ordynets 2007-2011 eastern Ukraine
1728362	Event	2017-07-13 12:34:31.480498+00:00	Alexander Ordynets	1728362	HumanObservation	Observation ID by A Ordynets - 14n	Olga Ternovska | Alexander Ordynets | Alexander Akulov	2007-10-06	3024682	Alexander Ordynets	2007-10-06	polypore	Ganoderma applanatum (Pers.) Pat., 1887		Ukraine	Donetsk	Sloviansk	Sviati Hory National Nature Park, floodplain to the south of Sviatohirsk town	49.02655121	37.53378789	Fungi	Basidiomycota	Agaricomycetes	Polyporales	Ganodermataceae	Ganoderma	applanatum	Species	1	Ordynets 2007-2011 eastern Ukraine
1728363	Event	2017-07-13 12:40:11.057214+00:00	Alexander Ordynets	1728363	HumanObservation	Observation ID by A Ordynets - 15n	Olga Ternovska | Alexander Ordynets | Alexander Akulov	2007-10-06	3024683	Alexander Ordynets	2007-10-06	polypore	Piptoporus betulinus (Bull.) P. Karst., 1881		Ukraine	Donetsk	Lyman	Sviati Hory National Nature Park, pinery with inclusion of deciduous forest patches to the north and east of Sviatohirsk town	49.07603497	37.56701577	Fungi	Basidiomycota	Agaricomycetes	Polyporales	Fomitopsidaceae	Piptoporus	betulinus	Species	1	Ordynets 2007-2011 eastern Ukraine
1728364	Event	2017-07-13 12:40:11.057214+00:00	Alexander Ordynets	1728364	HumanObservation	Observation ID by A Ordynets - 16n	Olga Ternovska | Alexander Ordynets | Alexander Akulov	2007-10-06	3024684	Alexander Ordynets	2007-10-06	polypore	Fomes fomentarius (L.) J.J. Kickx		Ukraine	Donetsk	Lyman	Sviati Hory National Nature Park, pinery with inclusion of deciduous forest patches to the north and east of Sviatohirsk town	49.07603497	37.56701577	Fungi	Basidiomycota	Agaricomycetes	Polyporales	Coriolaceae	Fomes	fomentarius	Species	1	Ordynets 2007-2011 eastern Ukraine
1728365	Event	2017-07-13 12:40:11.057214+00:00	Alexander Ordynets	1728365	HumanObservation	Observation ID by A Ordynets - 17n	Olga Ternovska | Alexander Ordynets | Alexander Akulov	2007-10-06	3024685	Alexander Ordynets	2007-10-06	polypore	Fomes fomentarius (L.) J.J. Kickx		Ukraine	Donetsk	Lyman	Sviati Hory National Nature Park, pinery with inclusion of deciduous forest patches to the north and east of Sviatohirsk town	49.07603497	37.56701577	Fungi	Basidiomycota	Agaricomycetes	Polyporales	Coriolaceae	Fomes	fomentarius	Species	1	Ordynets 2007-2011 eastern Ukraine
1728366	Event	2017-07-13 12:40:11.057214+00:00	Alexander Ordynets	1728366	HumanObservation	Observation ID by A Ordynets - 18n	Olga Ternovska | Alexander Ordynets | Alexander Akulov	2007-10-06	3024686	Alexander Ordynets	2007-10-06	polypore	Mensularia radiata (Sowerby) Lázaro Ibiza, 1916		Ukraine	Donetsk	Lyman	Sviati Hory National Nature Park, pinery with inclusion of deciduous forest patches to the north and east of Sviatohirsk town	49.07603497	37.56701577							radiata	Species	1	Ordynets 2007-2011 eastern Ukraine
1728367	Event	2017-07-13 12:40:11.057214+00:00	Alexander Ordynets	1728367	HumanObservation	Observation ID by A Ordynets - 19n	Olga Ternovska | Alexander Ordynets | Alexander Akulov	2007-10-06	3024687	Alexander Ordynets	2007-10-06	corticioid	Merulius tremellosus Schrad., 1794		Ukraine	Donetsk	Lyman	Sviati Hory National Nature Park, pinery with inclusion of deciduous forest patches to the north and east of Sviatohirsk town	49.07603497	37.56701577							tremellosus	Species	1	Ordynets 2007-2011 eastern Ukraine
1728368	Event	2017-07-13 12:40:11.057214+00:00	Alexander Ordynets	1728368	HumanObservation	Observation ID by A Ordynets - 2n	Olga Ternovska | Alexander Ordynets | Alexander Akulov	2007-10-06	3024688	Alexander Ordynets	2007-10-06	polypore	Fomes fomentarius (L.) J.J. Kickx		Ukraine	Donetsk	Lyman	Sviati Hory National Nature Park, pinery with inclusion of deciduous forest patches to the north and east of Sviatohirsk town	49.07603497	37.56701577	Fungi	Basidiomycota	Agaricomycetes	Polyporales	Coriolaceae	Fomes	fomentarius	Species	1	Ordynets 2007-2011 eastern Ukraine
1728369	Event	2017-07-13 12:40:11.057214+00:00	Alexander Ordynets	1728369	HumanObservation	Observation ID by A Ordynets - 20n	Olga Ternovska | Alexander Ordynets | Alexander Akulov	2007-10-06	3024689	Alexander Ordynets	2007-10-06	polypore	Trametes trogii Berk., 1850		Ukraine	Donetsk	Lyman	Sviati Hory National Nature Park, pinery with inclusion of deciduous forest patches to the north and east of Sviatohirsk town	49.07603497	37.56701577	Fungi	Basidiomycota	Agaricomycetes	Polyporales	Coriolaceae	Trametes	trogii	Species	1	Ordynets 2007-2011 eastern Ukraine
1728370	Event	2017-07-13 12:40:11.057214+00:00	Alexander Ordynets	1728370	HumanObservation	Observation ID by A Ordynets - 21n	Olga Ternovska | Alexander Ordynets | Alexander Akulov	2007-10-06	3024690	Alexander Ordynets	2007-10-06	polypore	Piptoporus betulinus (Bull.) P. Karst., 1881		Ukraine	Donetsk	Lyman	Sviati Hory National Nature Park, pinery with inclusion of deciduous forest patches to the north and east of Sviatohirsk town	49.07603497	37.56701577	Fungi	Basidiomycota	Agaricomycetes	Polyporales	Fomitopsidaceae	Piptoporus	betulinus	Species	1	Ordynets 2007-2011 eastern Ukraine
1728371	Event	2017-07-13 12:40:11.057214+00:00	Alexander Ordynets	1728371	HumanObservation	Observation ID by A Ordynets - 22n	Olga Ternovska | Alexander Ordynets | Alexander Akulov	2007-10-06	3024691	Alexander Ordynets	2007-10-06	polypore	Fomes fomentarius (L.) J.J. Kickx		Ukraine	Donetsk	Lyman	Sviati Hory National Nature Park, pinery with inclusion of deciduous forest patches to the north and east of Sviatohirsk town	49.07603497	37.56701577	Fungi	Basidiomycota	Agaricomycetes	Polyporales	Coriolaceae	Fomes	fomentarius	Species	1	Ordynets 2007-2011 eastern Ukraine
1728372	Event	2017-07-13 12:40:11.057214+00:00	Alexander Ordynets	1728372	HumanObservation	Observation ID by A Ordynets - 23n	Olga Ternovska | Alexander Ordynets | Alexander Akulov	2007-10-06	3024692	Alexander Ordynets	2007-10-06	polypore	Fomes fomentarius (L.) J.J. Kickx		Ukraine	Donetsk	Lyman	Sviati Hory National Nature Park, pinery with inclusion of deciduous forest patches to the north and east of Sviatohirsk town	49.07603497	37.56701577	Fungi	Basidiomycota	Agaricomycetes	Polyporales	Coriolaceae	Fomes	fomentarius	Species	1	Ordynets 2007-2011 eastern Ukraine
1728373	Event	2017-07-13 12:40:11.057214+00:00	Alexander Ordynets	1728373	HumanObservation	Observation ID by A Ordynets - 24n	Olga Ternovska | Alexander Ordynets | Alexander Akulov	2007-10-06	3024693	Alexander Ordynets	2007-10-06	polypore	Fomes fomentarius (L.) J.J. Kickx		Ukraine	Donetsk	Lyman	Sviati Hory National Nature Park, pinery with inclusion of deciduous forest patches to the north and east of Sviatohirsk town	49.07603497	37.56701577	Fungi	Basidiomycota	Agaricomycetes	Polyporales	Coriolaceae	Fomes	fomentarius	Species	1	Ordynets 2007-2011 eastern Ukraine
1728374	Event	2017-07-13 12:40:11.057214+00:00	Alexander Ordynets	1728374	HumanObservation	Observation ID by A Ordynets - 25n	Olga Ternovska | Alexander Ordynets | Alexander Akulov	2007-10-06	3024694	Alexander Ordynets	2007-10-06	polypore	Fomes fomentarius (L.) J.J. Kickx		Ukraine	Donetsk	Lyman	Sviati Hory National Nature Park, pinery with inclusion of deciduous forest patches to the north and east of Sviatohirsk town	49.07603497	37.56701577	Fungi	Basidiomycota	Agaricomycetes	Polyporales	Coriolaceae	Fomes	fomentarius	Species	1	Ordynets 2007-2011 eastern Ukraine
1728375	Event	2017-07-13 12:40:11.057214+00:00	Alexander Ordynets	1728375	HumanObservation	Observation ID by A Ordynets - 26n	Olga Ternovska | Alexander Ordynets | Alexander Akulov	2007-10-06	3024695	Alexander Ordynets	2007-10-06	polypore	Piptoporus betulinus (Bull.) P. Karst., 1881		Ukraine	Donetsk	Lyman	Sviati Hory National Nature Park, pinery with inclusion of deciduous forest patches to the north and east of Sviatohirsk town	49.07603497	37.56701577	Fungi	Basidiomycota	Agaricomycetes	Polyporales	Fomitopsidaceae	Piptoporus	betulinus	Species	1	Ordynets 2007-2011 eastern Ukraine
1728376	Event	2017-07-13 12:40:11.057214+00:00	Alexander Ordynets	1728376	HumanObservation	Observation ID by A Ordynets - 3n	Olga Ternovska | Alexander Ordynets | Alexander Akulov	2007-10-06	3024696	Alexander Ordynets	2007-10-06	polypore	Fomes fomentarius (L.) J.J. Kickx		Ukraine	Donetsk	Lyman	Sviati Hory National Nature Park, pinery with inclusion of deciduous forest patches to the north and east of Sviatohirsk town	49.07603497	37.56701577	Fungi	Basidiomycota	Agaricomycetes	Polyporales	Coriolaceae	Fomes	fomentarius	Species	1	Ordynets 2007-2011 eastern Ukraine
1728377	Event	2017-07-13 12:40:11.057214+00:00	Alexander Ordynets	1728377	HumanObservation	Observation ID by A Ordynets - 4n	Olga Ternovska | Alexander Ordynets | Alexander Akulov	2007-10-06	3024697	Alexander Ordynets	2007-10-06	polypore	Fomes fomentarius (L.) J.J. Kickx		Ukraine	Donetsk	Lyman	Sviati Hory National Nature Park, pinery with inclusion of deciduous forest patches to the north and east of Sviatohirsk town	49.07603497	37.56701577	Fungi	Basidiomycota	Agaricomycetes	Polyporales	Coriolaceae	Fomes	fomentarius	Species	1	Ordynets 2007-2011 eastern Ukraine
1728378	Event	2017-07-13 12:40:11.057214+00:00	Alexander Ordynets	1728378	HumanObservation	Observation ID by A Ordynets - 5n	Olga Ternovska | Alexander Ordynets | Alexander Akulov	2007-10-06	3024698	Alexander Ordynets	2010-01	polypore	Mensularia radiata (Sowerby) Lázaro Ibiza, 1916		Ukraine	Donetsk	Lyman	Sviati Hory National Nature Park, pinery with inclusion of deciduous forest patches to the north and east of Sviatohirsk town	49.07603497	37.56701577							radiata	Species	1	Ordynets 2007-2011 eastern Ukraine
1728379	Event	2017-07-13 12:40:11.057214+00:00	Alexander Ordynets	1728379	HumanObservation	Observation ID by A Ordynets - 6n	Olga Ternovska | Alexander Ordynets | Alexander Akulov	2007-10-06	3024699	Alexander Ordynets	2007-10-06	polypore	Mensularia radiata (Sowerby) Lázaro Ibiza, 1916		Ukraine	Donetsk	Lyman	Sviati Hory National Nature Park, pinery with inclusion of deciduous forest patches to the north and east of Sviatohirsk town	49.07603497	37.56701577							radiata	Species	1	Ordynets 2007-2011 eastern Ukraine
1728380	Event	2017-07-13 12:40:11.057214+00:00	Alexander Ordynets	1728380	HumanObservation	Observation ID by A Ordynets - 7n	Olga Ternovska | Alexander Ordynets | Alexander Akulov	2007-10-06	3024700	Alexander Ordynets	2007-10-06	polypore	Piptoporus betulinus (Bull.) P. Karst., 1881		Ukraine	Donetsk	Lyman	Sviati Hory National Nature Park, pinery with inclusion of deciduous forest patches to the north and east of Sviatohirsk town	49.07603497	37.56701577	Fungi	Basidiomycota	Agaricomycetes	Polyporales	Fomitopsidaceae	Piptoporus	betulinus	Species	1	Ordynets 2007-2011 eastern Ukraine
1728381	Event	2017-07-13 12:40:11.057214+00:00	Alexander Ordynets	1728381	HumanObservation	Observation ID by A Ordynets - 8n	Olga Ternovska | Alexander Ordynets | Alexander Akulov	2007-10-06	3024701	Alexander Ordynets	2007-10-06	polypore	Mensularia radiata (Sowerby) Lázaro Ibiza, 1916		Ukraine	Donetsk	Lyman	Sviati Hory National Nature Park, pinery with inclusion of deciduous forest patches to the north and east of Sviatohirsk town	49.07603497	37.56701577							radiata	Species	1	Ordynets 2007-2011 eastern Ukraine
1728382	Event	2017-07-13 12:40:11.057214+00:00	Alexander Ordynets	1728382	HumanObservation	Observation ID by A Ordynets - 9n	Olga Ternovska | Alexander Ordynets | Alexander Akulov	2007-10-06	3024704	Alexander Ordynets	2007-10-06	polypore	Fomes fomentarius (L.) J.J. Kickx		Ukraine	Donetsk	Lyman	Sviati Hory National Nature Park, pinery with inclusion of deciduous forest patches to the north and east of Sviatohirsk town	49.07603497	37.56701577	Fungi	Basidiomycota	Agaricomycetes	Polyporales	Coriolaceae	Fomes	fomentarius	Species	1	Ordynets 2007-2011 eastern Ukraine
1728383	Event	2017-07-13 12:41:07.763743+00:00	Alexander Ordynets	1728383	HumanObservation	Observation ID by A Ordynets - 241n	Olga Ternovska | Alexander Ordynets | Alexander Akulov	2008-07-18	3024705	Alexander Ordynets	2008-07-18	corticioid	Peniophora rufomarginata (Pers.) Bourdot & Galzin, 1913		Ukraine	Donetsk	Lyman	Sviati Hory National Nature Park, forest south-west of Drobyshevo village	48.99813616	37.66848667	Fungi	Basidiomycota	Agaricomycetes	Russulales	Peniophoraceae	Peniophora	rufomarginata	Species	1	Ordynets 2007-2011 eastern Ukraine
1728384	Event	2017-07-13 12:41:07.763743+00:00	Alexander Ordynets	1728384	HumanObservation	Observation ID by A Ordynets - 243n	Olga Ternovska | Alexander Ordynets | Alexander Akulov	2008-07-18	3024706	Alexander Ordynets	2008-07-18	polypore	Fomitiporia robusta (P. Karst.) Fiasson & Niemelä, 1984		Ukraine	Donetsk	Lyman	Sviati Hory National Nature Park, forest south-west of Drobyshevo village	48.99813616	37.66848667	Fungi	Basidiomycota	Agaricomycetes	Hymenochaetales	Hymenochaetaceae	Fomitiporia	robusta	Species	1	Ordynets 2007-2011 eastern Ukraine
1728385	Event	2017-07-13 12:40:11.057214+00:00	Alexander Ordynets	1728385	HumanObservation	Observation ID by A Ordynets - 244n	Olga Ternovska | Alexander Ordynets | Alexander Akulov	2008-07-18	3024707	Alexander Ordynets	2008-07-18	polypore	Trichaptum fuscoviolaceum (Ehrenb.) Ryvarden, 1972		Ukraine	Donetsk	Lyman	Sviati Hory National Nature Park, pinery with inclusion of deciduous forest patches to the north and east of Sviatohirsk town	49.07603497	37.56701577	Fungi	Basidiomycota	Agaricomycetes	Polyporales	Polyporaceae	Trichaptum	fuscoviolaceum	Species	1	Ordynets 2007-2011 eastern Ukraine
1728386	Event	2017-07-13 12:41:07.763743+00:00	Alexander Ordynets	1728386	HumanObservation	Observation ID by A Ordynets - 242n	Olga Ternovska | Alexander Ordynets | Alexander Akulov	2008-07-18	3024708	Alexander Ordynets	2008-07-18	polypore	Phylloporia ribis (Schumach.) Ryvarden, 1978		Ukraine	Donetsk	Lyman	Sviati Hory National Nature Park, forest south-west of Drobyshevo village	48.99813616	37.66848667	Fungi	Basidiomycota	Agaricomycetes	Hymenochaetales	Hymenochaetaceae	Phylloporia	ribis	Species	1	Ordynets 2007-2011 eastern Ukraine
1728387	Event	2017-07-13 12:40:11.057214+00:00	Alexander Ordynets	1728387	HumanObservation	Observation ID by A Ordynets - 245n	Olga Ternovska | Alexander Ordynets | Alexander Akulov	2008-07-18	3024709	Alexander Ordynets	2008-07-18	polypore	Trichaptum fuscoviolaceum (Ehrenb.) Ryvarden, 1972		Ukraine	Donetsk	Lyman	Sviati Hory National Nature Park, pinery with inclusion of deciduous forest patches to the north and east of Sviatohirsk town	49.07603497	37.56701577	Fungi	Basidiomycota	Agaricomycetes	Polyporales	Polyporaceae	Trichaptum	fuscoviolaceum	Species	1	Ordynets 2007-2011 eastern Ukraine
1728388	Event	2017-07-13 12:40:11.057214+00:00	Alexander Ordynets	1728388	HumanObservation	Observation ID by A Ordynets - 246n	Olga Ternovska | Alexander Ordynets | Alexander Akulov	2008-07-18	3024710	Alexander Ordynets	2008-07-18	polypore	Trichaptum fuscoviolaceum (Ehrenb.) Ryvarden, 1972		Ukraine	Donetsk	Lyman	Sviati Hory National Nature Park, pinery with inclusion of deciduous forest patches to the north and east of Sviatohirsk town	49.07603497	37.56701577	Fungi	Basidiomycota	Agaricomycetes	Polyporales	Polyporaceae	Trichaptum	fuscoviolaceum	Species	1	Ordynets 2007-2011 eastern Ukraine
1728389	Event	2017-07-13 12:40:11.057214+00:00	Alexander Ordynets	1728389	HumanObservation	Observation ID by A Ordynets - 247n	Olga Ternovska | Alexander Ordynets | Alexander Akulov	2008-07-18	3024711	Alexander Ordynets	2008-07-18	polypore	Fomes fomentarius (L.) J.J. Kickx		Ukraine	Donetsk	Lyman	Sviati Hory National Nature Park, pinery with inclusion of deciduous forest patches to the north and east of Sviatohirsk town	49.07603497	37.56701577	Fungi	Basidiomycota	Agaricomycetes	Polyporales	Coriolaceae	Fomes	fomentarius	Species	1	Ordynets 2007-2011 eastern Ukraine
1728390	Event	2017-07-13 12:36:36.051643+00:00	Alexander Ordynets	1728390	HumanObservation	Observation ID by A Ordynets - 248n	Olga Ternovska | Alexander Ordynets | Alexander Akulov	2008-07-18	3024712	Alexander Ordynets	2008-07-18	corticioid	Vuilleminia coryli Boidin, Lanq. & Gilles, 1989		Ukraine	Donetsk	Sloviansk	Sviati Hory National Nature Park, high steep hills south of the Syverskyi Donets River	49.01704834	37.53963561	Fungi	Basidiomycota	Agaricomycetes	Corticiales	Vuilleminiaceae	Vuilleminia	coryli	Species	1	Ordynets 2007-2011 eastern Ukraine
1728391	Event	2017-07-13 12:36:36.051643+00:00	Alexander Ordynets	1728391	HumanObservation	Observation ID by A Ordynets - 249n	Olga Ternovska | Alexander Ordynets | Alexander Akulov	2008-07-18	3024713	Alexander Ordynets	2008-07-18	cyphelloid	Schizophyllum commune Fr., 1815		Ukraine	Donetsk	Sloviansk	Sviati Hory National Nature Park, high steep hills south of the Syverskyi Donets River	49.01704834	37.53963561	Fungi	Basidiomycota	Agaricomycetes	Polyporales	Schizophyllaceae	Schizophyllum	commune	Species	1	Ordynets 2007-2011 eastern Ukraine
1728392	Event	2017-07-13 12:36:36.051643+00:00	Alexander Ordynets	1728392	HumanObservation	Observation ID by A Ordynets - 250n	Olga Ternovska | Alexander Ordynets | Alexander Akulov	2008-07-18	3024714	Alexander Ordynets	2008-07-18	corticioid	Vuilleminia comedens (Nees) Maire, 1902		Ukraine	Donetsk	Sloviansk	Sviati Hory National Nature Park, high steep hills south of the Syverskyi Donets River	49.01704834	37.53963561	Fungi	Basidiomycota	Agaricomycetes	Corticiales	Vuilleminiaceae	Vuilleminia	comedens	Species	1	Ordynets 2007-2011 eastern Ukraine
1728393	Event	2017-07-13 12:36:36.051643+00:00	Alexander Ordynets	1728393	HumanObservation	Observation ID by A Ordynets - 251n	Olga Ternovska | Alexander Ordynets | Alexander Akulov	2008-07-18	3024715	Alexander Ordynets	2008-07-18	corticioid	Peniophora quercina (Pers.) Cooke, 1879		Ukraine	Donetsk	Sloviansk	Sviati Hory National Nature Park, high steep hills south of the Syverskyi Donets River	49.01704834	37.53963561	Fungi	Basidiomycota	Agaricomycetes	Russulales	Peniophoraceae	Peniophora	quercina	Species	1	Ordynets 2007-2011 eastern Ukraine
1728394	Event	2017-07-13 12:36:36.051643+00:00	Alexander Ordynets	1728394	HumanObservation	Observation ID by A Ordynets - 252n	Olga Ternovska | Alexander Ordynets | Alexander Akulov	2008-07-18	3024716	Alexander Ordynets	2008-07-18	polypore	Dichomitus campestris (Quél.) Domanski & Orlicz		Ukraine	Donetsk	Sloviansk	Sviati Hory National Nature Park, high steep hills south of the Syverskyi Donets River	49.01704834	37.53963561	Fungi	Basidiomycota	Agaricomycetes	Polyporales	Polyporaceae	Dichomitus	campestris	Species	1	Ordynets 2007-2011 eastern Ukraine
1728395	Event	2017-07-13 12:38:23.160966+00:00	Alexander Ordynets	1728395	HumanObservation	Observation ID by A Ordynets - 253n	Olga Ternovska | Alexander Ordynets | Alexander Akulov	2008-07-18	3024717	Alexander Ordynets	2008-07-18	polypore	Fomes fomentarius (L.) J.J. Kickx		Ukraine	Donetsk	Sloviansk	Sviati Hory National Nature Park, west of Bogorodychne village	49.037527	37.4294835	Fungi	Basidiomycota	Agaricomycetes	Polyporales	Coriolaceae	Fomes	fomentarius	Species	1	Ordynets 2007-2011 eastern Ukraine
1728396	Event	2017-07-13 12:38:23.160966+00:00	Alexander Ordynets	1728396	HumanObservation	Observation ID by A Ordynets - 254n	Olga Ternovska | Alexander Ordynets | Alexander Akulov	2008-07-18	3024718	Alexander Ordynets	2008-07-18	cyphelloid	Schizophyllum commune Fr., 1815		Ukraine	Donetsk	Sloviansk	Sviati Hory National Nature Park, west of Bogorodychne village	49.037527	37.4294835	Fungi	Basidiomycota	Agaricomycetes	Polyporales	Schizophyllaceae	Schizophyllum	commune	Species	1	Ordynets 2007-2011 eastern Ukraine
1728397	Event	2017-07-13 12:38:23.160966+00:00	Alexander Ordynets	1728397	HumanObservation	Observation ID by A Ordynets - 255n	Olga Ternovska | Alexander Ordynets | Alexander Akulov	2008-07-18	3024719	Alexander Ordynets	2008-07-18	corticioid	Peniophora quercina (Pers.) Cooke, 1879		Ukraine	Donetsk	Sloviansk	Sviati Hory National Nature Park, west of Bogorodychne village	49.037527	37.4294835	Fungi	Basidiomycota	Agaricomycetes	Russulales	Peniophoraceae	Peniophora	quercina	Species	1	Ordynets 2007-2011 eastern Ukraine
1728398	Event	2017-07-13 12:38:23.160966+00:00	Alexander Ordynets	1728398	HumanObservation	Observation ID by A Ordynets - 256n	Olga Ternovska | Alexander Ordynets | Alexander Akulov	2008-07-18	3024720	Alexander Ordynets	2008-07-18	corticioid	Peniophora rufomarginata (Pers.) Bourdot & Galzin, 1913		Ukraine	Donetsk	Sloviansk	Sviati Hory National Nature Park, west of Bogorodychne village	49.037527	37.4294835	Fungi	Basidiomycota	Agaricomycetes	Russulales	Peniophoraceae	Peniophora	rufomarginata	Species	1	Ordynets 2007-2011 eastern Ukraine
1728399	Event	2017-07-13 12:38:23.160966+00:00	Alexander Ordynets	1728399	HumanObservation	Observation ID by A Ordynets - 257n	Olga Ternovska | Alexander Ordynets | Alexander Akulov	2008-07-18	3024721	Alexander Ordynets	2008-07-18	cyphelloid	Schizophyllum commune Fr., 1815		Ukraine	Donetsk	Sloviansk	Sviati Hory National Nature Park, west of Bogorodychne village	49.037527	37.4294835	Fungi	Basidiomycota	Agaricomycetes	Polyporales	Schizophyllaceae	Schizophyllum	commune	Species	1	Ordynets 2007-2011 eastern Ukraine
1728400	Event	2017-07-13 12:38:23.160966+00:00	Alexander Ordynets	1728400	HumanObservation	Observation ID by A Ordynets - 258n	Olga Ternovska | Alexander Ordynets | Alexander Akulov	2008-07-18	3024722	Alexander Ordynets	2008-07-18	corticioid	Peniophora limitata (Chaillet ex Fr.) Cooke, 1879		Ukraine	Donetsk	Sloviansk	Sviati Hory National Nature Park, west of Bogorodychne village	49.037527	37.4294835	Fungi	Basidiomycota	Agaricomycetes	Russulales	Peniophoraceae	Peniophora	limitata	Species	1	Ordynets 2007-2011 eastern Ukraine
1728401	Event	2017-07-13 12:38:23.160966+00:00	Alexander Ordynets	1728401	HumanObservation	Observation ID by A Ordynets - 259n	Olga Ternovska | Alexander Ordynets | Alexander Akulov	2008-07-18	3024723	Alexander Ordynets	2008-07-18	corticioid	Hymenochaete cinnamomea (Pers.) Bres., 1897		Ukraine	Donetsk	Sloviansk	Sviati Hory National Nature Park, west of Bogorodychne village	49.037527	37.4294835	Fungi	Basidiomycota	Agaricomycetes	Hymenochaetales	Hymenochaetaceae	Hymenochaete	cinnamomea	Species	1	Ordynets 2007-2011 eastern Ukraine
1728402	Event	2017-07-13 12:41:07.763743+00:00	Alexander Ordynets	1728402	HumanObservation	Observation ID by A Ordynets - 260n	Olga Ternovska | Alexander Ordynets | Alexander Akulov	2008-07-18	3024724	Alexander Ordynets	2008-07-18	corticioid	Peniophora quercina (Pers.) Cooke, 1879		Ukraine	Donetsk	Lyman	Sviati Hory National Nature Park, forest south-west of Drobyshevo village	48.99813616	37.66848667	Fungi	Basidiomycota	Agaricomycetes	Russulales	Peniophoraceae	Peniophora	quercina	Species	1	Ordynets 2007-2011 eastern Ukraine
1728403	Event	2017-07-13 12:41:07.763743+00:00	Alexander Ordynets	1728403	HumanObservation	Observation ID by A Ordynets - 261n	Olga Ternovska | Alexander Ordynets | Alexander Akulov	2008-07-18	3024725	Alexander Ordynets	2008-07-18	corticioid	Stereum hirsutum (Willd.) Pers., 1800		Ukraine	Donetsk	Lyman	Sviati Hory National Nature Park, forest south-west of Drobyshevo village	48.99813616	37.66848667	Fungi	Basidiomycota	Agaricomycetes	Russulales	Stereaceae	Stereum	hirsutum	Species	1	Ordynets 2007-2011 eastern Ukraine
1728404	Event	2017-07-13 12:41:07.763743+00:00	Alexander Ordynets	1728404	HumanObservation	Observation ID by A Ordynets - 262n	Olga Ternovska | Alexander Ordynets | Alexander Akulov	2008-07-18	3024726	Alexander Ordynets	2008-07-18	polypore	Trametes ochracea (Pers.) Gilb. & Ryvarden, 1987		Ukraine	Donetsk	Lyman	Sviati Hory National Nature Park, forest south-west of Drobyshevo village	48.99813616	37.66848667	Fungi	Basidiomycota	Agaricomycetes	Polyporales	Coriolaceae	Trametes	ochracea	Species	1	Ordynets 2007-2011 eastern Ukraine
1728405	Event	2017-07-13 12:41:07.763743+00:00	Alexander Ordynets	1728405	HumanObservation	Observation ID by A Ordynets - 263n	Olga Ternovska | Alexander Ordynets | Alexander Akulov	2008-07-18	3024727	Alexander Ordynets	2008-07-18	polypore	Polyporus alveolaris (DC.) Bondartsev & Singer, 1941		Ukraine	Donetsk	Lyman	Sviati Hory National Nature Park, forest south-west of Drobyshevo village	48.99813616	37.66848667							alveolaris	Species	1	Ordynets 2007-2011 eastern Ukraine
1728406	Event	2017-07-13 12:41:07.763743+00:00	Alexander Ordynets	1728406	HumanObservation	Observation ID by A Ordynets - 264n	Olga Ternovska | Alexander Ordynets | Alexander Akulov	2008-07-18	3024728	Alexander Ordynets	2008-07-18	polypore	Ganoderma applanatum (Pers.) Pat., 1887		Ukraine	Donetsk	Lyman	Sviati Hory National Nature Park, forest south-west of Drobyshevo village	48.99813616	37.66848667	Fungi	Basidiomycota	Agaricomycetes	Polyporales	Ganodermataceae	Ganoderma	applanatum	Species	1	Ordynets 2007-2011 eastern Ukraine
1728407	Event	2017-07-13 12:41:07.763743+00:00	Alexander Ordynets	1728407	HumanObservation	Observation ID by A Ordynets - 265n	Olga Ternovska | Alexander Ordynets | Alexander Akulov	2008-07-18	3024729	Alexander Ordynets	2008-07-18	polypore	Fomitiporia robusta (P. Karst.) Fiasson & Niemelä, 1984		Ukraine	Donetsk	Lyman	Sviati Hory National Nature Park, forest south-west of Drobyshevo village	48.99813616	37.66848667	Fungi	Basidiomycota	Agaricomycetes	Hymenochaetales	Hymenochaetaceae	Fomitiporia	robusta	Species	1	Ordynets 2007-2011 eastern Ukraine
1728408	Event	2017-07-13 12:41:07.763743+00:00	Alexander Ordynets	1728408	HumanObservation	Observation ID by A Ordynets - 266n	Olga Ternovska | Alexander Ordynets | Alexander Akulov	2008-07-18	3024730	Alexander Ordynets	2008-07-18	polypore	Trametes trogii Berk., 1850		Ukraine	Donetsk	Lyman	Sviati Hory National Nature Park, forest south-west of Drobyshevo village	48.99813616	37.66848667	Fungi	Basidiomycota	Agaricomycetes	Polyporales	Coriolaceae	Trametes	trogii	Species	1	Ordynets 2007-2011 eastern Ukraine
1728409	Event	2017-07-13 12:41:07.763743+00:00	Alexander Ordynets	1728409	HumanObservation	Observation ID by A Ordynets - 267n	Olga Ternovska | Alexander Ordynets | Alexander Akulov	2008-07-18	3024731	Alexander Ordynets	2008-07-18	polypore	Laetiporus sulphureus (Bull.) Murrill, 1920		Ukraine	Donetsk	Lyman	Sviati Hory National Nature Park, forest south-west of Drobyshevo village	48.99813616	37.66848667	Fungi	Basidiomycota	Agaricomycetes	Polyporales	Coriolaceae	Laetiporus	sulphureus	Species	1	Ordynets 2007-2011 eastern Ukraine
1728410	Event	2017-07-13 12:40:11.057214+00:00	Alexander Ordynets	1728410	HumanObservation	Observation ID by A Ordynets - 269n	Olga Ternovska | Alexander Ordynets | Alexander Akulov	2008-07-18	3024732	Alexander Ordynets	2008-07-18	polypore	Trametes trogii Berk., 1850		Ukraine	Donetsk	Lyman	Sviati Hory National Nature Park, pinery with inclusion of deciduous forest patches to the north and east of Sviatohirsk town	49.07603497	37.56701577	Fungi	Basidiomycota	Agaricomycetes	Polyporales	Coriolaceae	Trametes	trogii	Species	1	Ordynets 2007-2011 eastern Ukraine
1728411	Event	2017-07-13 12:40:11.057214+00:00	Alexander Ordynets	1728411	HumanObservation	Observation ID by A Ordynets - 270n	Olga Ternovska | Alexander Ordynets | Alexander Akulov	2008-07-18	3024733	Alexander Ordynets	2008-07-18	polypore	Fomes fomentarius (L.) J.J. Kickx		Ukraine	Donetsk	Lyman	Sviati Hory National Nature Park, pinery with inclusion of deciduous forest patches to the north and east of Sviatohirsk town	49.07603497	37.56701577	Fungi	Basidiomycota	Agaricomycetes	Polyporales	Coriolaceae	Fomes	fomentarius	Species	1	Ordynets 2007-2011 eastern Ukraine
1728412	Event	2017-07-13 12:40:11.057214+00:00	Alexander Ordynets	1728412	HumanObservation	Observation ID by A Ordynets - 271n	Olga Ternovska | Alexander Ordynets | Alexander Akulov	2008-07-18	3024734	Alexander Ordynets	2008-07-18	cyphelloid	Schizophyllum commune Fr., 1815		Ukraine	Donetsk	Lyman	Sviati Hory National Nature Park, pinery with inclusion of deciduous forest patches to the north and east of Sviatohirsk town	49.07603497	37.56701577	Fungi	Basidiomycota	Agaricomycetes	Polyporales	Schizophyllaceae	Schizophyllum	commune	Species	1	Ordynets 2007-2011 eastern Ukraine
1728413	Event	2017-07-13 12:40:11.057214+00:00	Alexander Ordynets	1728413	HumanObservation	Observation ID by A Ordynets - 272n	Olga Ternovska | Alexander Ordynets | Alexander Akulov	2008-07-18	3024735	Alexander Ordynets	2008-07-18	corticioid	Chondrostereum purpureum (Pers.) Pouzar, 1959		Ukraine	Donetsk	Lyman	Sviati Hory National Nature Park, pinery with inclusion of deciduous forest patches to the north and east of Sviatohirsk town	49.07603497	37.56701577	Fungi	Basidiomycota	Agaricomycetes	Polyporales	Schizophyllaceae	Chondrostereum	purpureum	Species	1	Ordynets 2007-2011 eastern Ukraine
1728414	Event	2017-07-13 12:40:11.057214+00:00	Alexander Ordynets	1728414	HumanObservation	Observation ID by A Ordynets - 273n	Olga Ternovska | Alexander Ordynets | Alexander Akulov	2008-07-18	3024736	Alexander Ordynets	2008-07-18	polypore	Ganoderma applanatum (Pers.) Pat., 1887		Ukraine	Donetsk	Lyman	Sviati Hory National Nature Park, pinery with inclusion of deciduous forest patches to the north and east of Sviatohirsk town	49.07603497	37.56701577	Fungi	Basidiomycota	Agaricomycetes	Polyporales	Ganodermataceae	Ganoderma	applanatum	Species	1	Ordynets 2007-2011 eastern Ukraine
1728415	Event	2017-07-13 12:40:11.057214+00:00	Alexander Ordynets	1728415	HumanObservation	Observation ID by A Ordynets - 274n	Olga Ternovska | Alexander Ordynets | Alexander Akulov	2008-07-18	3024737	Alexander Ordynets	2008-07-18	corticioid	Merulius tremellosus Schrad., 1794		Ukraine	Donetsk	Lyman	Sviati Hory National Nature Park, pinery with inclusion of deciduous forest patches to the north and east of Sviatohirsk town	49.07603497	37.56701577							tremellosus	Species	1	Ordynets 2007-2011 eastern Ukraine
1728416	Event	2017-07-13 12:40:11.057214+00:00	Alexander Ordynets	1728416	HumanObservation	Observation ID by A Ordynets - 275n	Olga Ternovska | Alexander Ordynets | Alexander Akulov	2008-07-18	3024738	Alexander Ordynets	2008-07-18	polypore	Fomes fomentarius (L.) J.J. Kickx		Ukraine	Donetsk	Lyman	Sviati Hory National Nature Park, pinery with inclusion of deciduous forest patches to the north and east of Sviatohirsk town	49.07603497	37.56701577	Fungi	Basidiomycota	Agaricomycetes	Polyporales	Coriolaceae	Fomes	fomentarius	Species	1	Ordynets 2007-2011 eastern Ukraine
1728417	Event	2017-07-13 12:40:11.057214+00:00	Alexander Ordynets	1728417	HumanObservation	Observation ID by A Ordynets - 276an	Olga Ternovska | Alexander Ordynets | Alexander Akulov	2008-07-18	3024739	Alexander Ordynets	2008-07-18	polypore	Ganoderma applanatum (Pers.) Pat., 1887		Ukraine	Donetsk	Lyman	Sviati Hory National Nature Park, pinery with inclusion of deciduous forest patches to the north and east of Sviatohirsk town	49.07603497	37.56701577	Fungi	Basidiomycota	Agaricomycetes	Polyporales	Ganodermataceae	Ganoderma	applanatum	Species	1	Ordynets 2007-2011 eastern Ukraine
1728418	Event	2017-07-13 12:40:11.057214+00:00	Alexander Ordynets	1728418	HumanObservation	Observation ID by A Ordynets - 276bn	Olga Ternovska | Alexander Ordynets | Alexander Akulov	2008-07-18	3024740	Alexander Ordynets	2008-07-18	polypore	Ganoderma applanatum (Pers.) Pat., 1887		Ukraine	Donetsk	Lyman	Sviati Hory National Nature Park, pinery with inclusion of deciduous forest patches to the north and east of Sviatohirsk town	49.07603497	37.56701577	Fungi	Basidiomycota	Agaricomycetes	Polyporales	Ganodermataceae	Ganoderma	applanatum	Species	1	Ordynets 2007-2011 eastern Ukraine
1728419	Event	2017-07-13 12:40:11.057214+00:00	Alexander Ordynets	1728419	HumanObservation	Observation ID by A Ordynets - 277n	Olga Ternovska | Alexander Ordynets | Alexander Akulov	2008-07-18	3024741	Alexander Ordynets	2008-07-18	polypore	Fomes fomentarius (L.) J.J. Kickx		Ukraine	Donetsk	Lyman	Sviati Hory National Nature Park, pinery with inclusion of deciduous forest patches to the north and east of Sviatohirsk town	49.07603497	37.56701577	Fungi	Basidiomycota	Agaricomycetes	Polyporales	Coriolaceae	Fomes	fomentarius	Species	1	Ordynets 2007-2011 eastern Ukraine
1728420	Event	2017-07-13 12:40:11.057214+00:00	Alexander Ordynets	1728420	HumanObservation	Observation ID by A Ordynets - 278n	Olga Ternovska | Alexander Ordynets | Alexander Akulov	2008-07-18	3024742	Alexander Ordynets	2008-07-18	polypore	Trichaptum fuscoviolaceum (Ehrenb.) Ryvarden, 1972		Ukraine	Donetsk	Lyman	Sviati Hory National Nature Park, pinery with inclusion of deciduous forest patches to the north and east of Sviatohirsk town	49.07603497	37.56701577	Fungi	Basidiomycota	Agaricomycetes	Polyporales	Polyporaceae	Trichaptum	fuscoviolaceum	Species	1	Ordynets 2007-2011 eastern Ukraine
1728421	Event	2017-07-13 12:40:11.057214+00:00	Alexander Ordynets	1728421	HumanObservation	Observation ID by A Ordynets - 279n	Olga Ternovska | Alexander Ordynets | Alexander Akulov	2008-07-18	3024743	Alexander Ordynets	2008-07-18	polypore	Trichaptum fuscoviolaceum (Ehrenb.) Ryvarden, 1972		Ukraine	Donetsk	Lyman	Sviati Hory National Nature Park, pinery with inclusion of deciduous forest patches to the north and east of Sviatohirsk town	49.07603497	37.56701577	Fungi	Basidiomycota	Agaricomycetes	Polyporales	Polyporaceae	Trichaptum	fuscoviolaceum	Species	1	Ordynets 2007-2011 eastern Ukraine
1728422	Event	2017-07-13 12:40:11.057214+00:00	Alexander Ordynets	1728422	HumanObservation	Observation ID by A Ordynets - 280n	Olga Ternovska | Alexander Ordynets | Alexander Akulov	2008-07-18	3024744	Alexander Ordynets	2008-07-18	polypore	Trichaptum fuscoviolaceum (Ehrenb.) Ryvarden, 1972		Ukraine	Donetsk	Lyman	Sviati Hory National Nature Park, pinery with inclusion of deciduous forest patches to the north and east of Sviatohirsk town	49.07603497	37.56701577	Fungi	Basidiomycota	Agaricomycetes	Polyporales	Polyporaceae	Trichaptum	fuscoviolaceum	Species	1	Ordynets 2007-2011 eastern Ukraine
1728423	Event	2017-07-13 12:40:11.057214+00:00	Alexander Ordynets	1728423	HumanObservation	Observation ID by A Ordynets - 281n	Olga Ternovska | Alexander Ordynets | Alexander Akulov	2008-07-18	3024745	Alexander Ordynets	2008-07-18	polypore	Trichaptum fuscoviolaceum (Ehrenb.) Ryvarden, 1972		Ukraine	Donetsk	Lyman	Sviati Hory National Nature Park, pinery with inclusion of deciduous forest patches to the north and east of Sviatohirsk town	49.07603497	37.56701577	Fungi	Basidiomycota	Agaricomycetes	Polyporales	Polyporaceae	Trichaptum	fuscoviolaceum	Species	1	Ordynets 2007-2011 eastern Ukraine
1728424	Event	2017-07-13 12:40:11.057214+00:00	Alexander Ordynets	1728424	HumanObservation	Observation ID by A Ordynets - 282n	Olga Ternovska | Alexander Ordynets | Alexander Akulov	2008-07-18	3024746	Alexander Ordynets	2008-07-18	polypore	Trichaptum fuscoviolaceum (Ehrenb.) Ryvarden, 1972		Ukraine	Donetsk	Lyman	Sviati Hory National Nature Park, pinery with inclusion of deciduous forest patches to the north and east of Sviatohirsk town	49.07603497	37.56701577	Fungi	Basidiomycota	Agaricomycetes	Polyporales	Polyporaceae	Trichaptum	fuscoviolaceum	Species	1	Ordynets 2007-2011 eastern Ukraine
1728425	Event	2017-07-13 12:40:11.057214+00:00	Alexander Ordynets	1728425	HumanObservation	Observation ID by A Ordynets - 283n	Olga Ternovska | Alexander Ordynets | Alexander Akulov	2008-07-18	3024747	Alexander Ordynets	2008-07-18	polypore	Trichaptum fuscoviolaceum (Ehrenb.) Ryvarden, 1972		Ukraine	Donetsk	Lyman	Sviati Hory National Nature Park, pinery with inclusion of deciduous forest patches to the north and east of Sviatohirsk town	49.07603497	37.56701577	Fungi	Basidiomycota	Agaricomycetes	Polyporales	Polyporaceae	Trichaptum	fuscoviolaceum	Species	1	Ordynets 2007-2011 eastern Ukraine
1728426	Event	2017-07-13 12:40:11.057214+00:00	Alexander Ordynets	1728426	HumanObservation	Observation ID by A Ordynets - 284n	Olga Ternovska | Alexander Ordynets | Alexander Akulov	2008-07-18	3024748	Alexander Ordynets	2008-07-18	polypore	Trichaptum fuscoviolaceum (Ehrenb.) Ryvarden, 1972		Ukraine	Donetsk	Lyman	Sviati Hory National Nature Park, pinery with inclusion of deciduous forest patches to the north and east of Sviatohirsk town	49.07603497	37.56701577	Fungi	Basidiomycota	Agaricomycetes	Polyporales	Polyporaceae	Trichaptum	fuscoviolaceum	Species	1	Ordynets 2007-2011 eastern Ukraine
1728427	Event	2017-07-13 12:40:11.057214+00:00	Alexander Ordynets	1728427	HumanObservation	Observation ID by A Ordynets - 285n	Olga Ternovska | Alexander Ordynets | Alexander Akulov	2008-07-18	3024749	Alexander Ordynets	2008-07-18	polypore	Trametes trogii Berk., 1850		Ukraine	Donetsk	Lyman	Sviati Hory National Nature Park, pinery with inclusion of deciduous forest patches to the north and east of Sviatohirsk town	49.07603497	37.56701577	Fungi	Basidiomycota	Agaricomycetes	Polyporales	Coriolaceae	Trametes	trogii	Species	1	Ordynets 2007-2011 eastern Ukraine
1728428	Event	2017-07-13 12:40:11.057214+00:00	Alexander Ordynets	1728428	HumanObservation	Observation ID by A Ordynets - 286n	Olga Ternovska | Alexander Ordynets | Alexander Akulov	2008-07-18	3024750	Alexander Ordynets	2008-07-18	polypore	Gloeoporus dichrous (Fr.) Bres., 1913		Ukraine	Donetsk	Lyman	Sviati Hory National Nature Park, pinery with inclusion of deciduous forest patches to the north and east of Sviatohirsk town	49.07603497	37.56701577	Fungi	Basidiomycota	Agaricomycetes	Polyporales	Meruliaceae	Gloeoporus	dichrous	Species	1	Ordynets 2007-2011 eastern Ukraine
1728429	Event	2017-07-13 12:40:11.057214+00:00	Alexander Ordynets	1728429	HumanObservation	Observation ID by A Ordynets - 287n	Olga Ternovska | Alexander Ordynets | Alexander Akulov	2008-07-18	3024751	Alexander Ordynets	2008-07-18	polypore	Fomes fomentarius (L.) J.J. Kickx		Ukraine	Donetsk	Lyman	Sviati Hory National Nature Park, pinery with inclusion of deciduous forest patches to the north and east of Sviatohirsk town	49.07603497	37.56701577	Fungi	Basidiomycota	Agaricomycetes	Polyporales	Coriolaceae	Fomes	fomentarius	Species	1	Ordynets 2007-2011 eastern Ukraine
1728430	Event	2017-07-13 12:40:11.057214+00:00	Alexander Ordynets	1728430	HumanObservation	Observation ID by A Ordynets - 288n	Olga Ternovska | Alexander Ordynets | Alexander Akulov	2008-07-18	3024752	Alexander Ordynets	2008-07-18	polypore	Fomes fomentarius (L.) J.J. Kickx		Ukraine	Donetsk	Lyman	Sviati Hory National Nature Park, pinery with inclusion of deciduous forest patches to the north and east of Sviatohirsk town	49.07603497	37.56701577	Fungi	Basidiomycota	Agaricomycetes	Polyporales	Coriolaceae	Fomes	fomentarius	Species	1	Ordynets 2007-2011 eastern Ukraine
1728431	Event	2017-07-13 12:40:11.057214+00:00	Alexander Ordynets	1728431	HumanObservation	Observation ID by A Ordynets - 289n	Olga Ternovska | Alexander Ordynets | Alexander Akulov	2008-07-18	3024753	Alexander Ordynets	2008-07-18	polypore	Fomes fomentarius (L.) J.J. Kickx		Ukraine	Donetsk	Lyman	Sviati Hory National Nature Park, pinery with inclusion of deciduous forest patches to the north and east of Sviatohirsk town	49.07603497	37.56701577	Fungi	Basidiomycota	Agaricomycetes	Polyporales	Coriolaceae	Fomes	fomentarius	Species	1	Ordynets 2007-2011 eastern Ukraine
1728432	Event	2017-07-13 12:40:11.057214+00:00	Alexander Ordynets	1728432	HumanObservation	Observation ID by A Ordynets - 290n	Olga Ternovska | Alexander Ordynets | Alexander Akulov	2008-07-18	3024754	Alexander Ordynets	2008-07-18	polypore	Fomes fomentarius (L.) J.J. Kickx		Ukraine	Donetsk	Lyman	Sviati Hory National Nature Park, pinery with inclusion of deciduous forest patches to the north and east of Sviatohirsk town	49.07603497	37.56701577	Fungi	Basidiomycota	Agaricomycetes	Polyporales	Coriolaceae	Fomes	fomentarius	Species	1	Ordynets 2007-2011 eastern Ukraine
1728433	Event	2017-07-13 12:40:11.057214+00:00	Alexander Ordynets	1728433	HumanObservation	Observation ID by A Ordynets - 291n	Olga Ternovska | Alexander Ordynets | Alexander Akulov	2008-07-18	3024755	Alexander Ordynets	2008-07-18	polypore	Fomes fomentarius (L.) J.J. Kickx		Ukraine	Donetsk	Lyman	Sviati Hory National Nature Park, pinery with inclusion of deciduous forest patches to the north and east of Sviatohirsk town	49.07603497	37.56701577	Fungi	Basidiomycota	Agaricomycetes	Polyporales	Coriolaceae	Fomes	fomentarius	Species	1	Ordynets 2007-2011 eastern Ukraine
1728434	Event	2017-07-13 12:40:11.057214+00:00	Alexander Ordynets	1728434	HumanObservation	Observation ID by A Ordynets - 292n	Olga Ternovska | Alexander Ordynets | Alexander Akulov	2008-07-18	3024756	Alexander Ordynets	2008-07-18	polypore	Fomes fomentarius (L.) J.J. Kickx		Ukraine	Donetsk	Lyman	Sviati Hory National Nature Park, pinery with inclusion of deciduous forest patches to the north and east of Sviatohirsk town	49.07603497	37.56701577	Fungi	Basidiomycota	Agaricomycetes	Polyporales	Coriolaceae	Fomes	fomentarius	Species	1	Ordynets 2007-2011 eastern Ukraine
1728435	Event	2017-07-13 12:41:07.763743+00:00	Alexander Ordynets	1728435	HumanObservation	Observation ID by A Ordynets - 293n	Olga Ternovska | Alexander Ordynets | Alexander Akulov	2008-07-18	3024757	Alexander Ordynets	2008-07-18	corticioid	Athelia arachnoidea (Berk.) Jülich, 1972		Ukraine	Donetsk	Lyman	Sviati Hory National Nature Park, forest south-west of Drobyshevo village	48.99813616	37.66848667	Fungi	Basidiomycota	Agaricomycetes	Atheliales	Atheliaceae	Athelia	arachnoidea	Species	1	Ordynets 2007-2011 eastern Ukraine
1728436	Event	2017-07-13 12:41:07.763743+00:00	Alexander Ordynets	1728436	HumanObservation	Observation ID by A Ordynets - 294n	Olga Ternovska | Alexander Ordynets | Alexander Akulov	2008-07-18	3024758	Alexander Ordynets	2008-07-18	cyphelloid	Schizophyllum amplum (Lév.) Nakasone, 1996		Ukraine	Donetsk	Lyman	Sviati Hory National Nature Park, forest south-west of Drobyshevo village	48.99813616	37.66848667	Fungi	Basidiomycota	Agaricomycetes	Polyporales	Schizophyllaceae	Schizophyllum	amplum	Species	1	Ordynets 2007-2011 eastern Ukraine
1728437	Event	2017-07-13 12:41:07.763743+00:00	Alexander Ordynets	1728437	HumanObservation	Observation ID by A Ordynets - 295n	Olga Ternovska | Alexander Ordynets | Alexander Akulov	2008-07-18	3024759	Alexander Ordynets	2008-07-18	corticioid	Vuilleminia comedens (Nees) Maire, 1902		Ukraine	Donetsk	Lyman	Sviati Hory National Nature Park, forest south-west of Drobyshevo village	48.99813616	37.66848667	Fungi	Basidiomycota	Agaricomycetes	Corticiales	Vuilleminiaceae	Vuilleminia	comedens	Species	1	Ordynets 2007-2011 eastern Ukraine
1728438	Event	2017-07-13 12:41:07.763743+00:00	Alexander Ordynets	1728438	HumanObservation	Observation ID by A Ordynets - 296n	Olga Ternovska | Alexander Ordynets | Alexander Akulov	2008-07-18	3024760	Alexander Ordynets	2008-07-18	corticioid	Peniophora quercina (Pers.) Cooke, 1879		Ukraine	Donetsk	Lyman	Sviati Hory National Nature Park, forest south-west of Drobyshevo village	48.99813616	37.66848667	Fungi	Basidiomycota	Agaricomycetes	Russulales	Peniophoraceae	Peniophora	quercina	Species	1	Ordynets 2007-2011 eastern Ukraine
1728439	Event	2017-07-13 12:41:07.763743+00:00	Alexander Ordynets	1728439	HumanObservation	Observation ID by A Ordynets - 297n	Olga Ternovska | Alexander Ordynets | Alexander Akulov	2008-07-18	3024761	Alexander Ordynets	2008-07-18	polypore	Fomes fomentarius (L.) J.J. Kickx		Ukraine	Donetsk	Lyman	Sviati Hory National Nature Park, forest south-west of Drobyshevo village	48.99813616	37.66848667	Fungi	Basidiomycota	Agaricomycetes	Polyporales	Coriolaceae	Fomes	fomentarius	Species	1	Ordynets 2007-2011 eastern Ukraine
1728440	Event	2017-07-13 12:41:07.763743+00:00	Alexander Ordynets	1728440	HumanObservation	Observation ID by A Ordynets - 298n	Olga Ternovska | Alexander Ordynets | Alexander Akulov	2008-07-18	3024762	Alexander Ordynets	2008-07-18	cyphelloid	Schizophyllum amplum (Lév.) Nakasone, 1996		Ukraine	Donetsk	Lyman	Sviati Hory National Nature Park, forest south-west of Drobyshevo village	48.99813616	37.66848667	Fungi	Basidiomycota	Agaricomycetes	Polyporales	Schizophyllaceae	Schizophyllum	amplum	Species	1	Ordynets 2007-2011 eastern Ukraine
1728441	Event	2017-07-13 12:41:07.763743+00:00	Alexander Ordynets	1728441	HumanObservation	Observation ID by A Ordynets - 299n	Olga Ternovska | Alexander Ordynets | Alexander Akulov	2008-07-18	3024763	Alexander Ordynets	2008-07-18	polypore	Bjerkandera adusta (Willd.) P. Karst., 1879		Ukraine	Donetsk	Lyman	Sviati Hory National Nature Park, forest south-west of Drobyshevo village	48.99813616	37.66848667	Fungi	Basidiomycota	Agaricomycetes	Polyporales	Phanerochaetaceae	Bjerkandera	adusta	Species	1	Ordynets 2007-2011 eastern Ukraine
1728442	Event	2017-07-13 12:41:07.763743+00:00	Alexander Ordynets	1728442	HumanObservation	Observation ID by A Ordynets - 300n	Olga Ternovska | Alexander Ordynets | Alexander Akulov	2008-07-18	3024764	Alexander Ordynets	2008-07-18	corticioid	Peniophora rufomarginata (Pers.) Bourdot & Galzin, 1913		Ukraine	Donetsk	Lyman	Sviati Hory National Nature Park, forest south-west of Drobyshevo village	48.99813616	37.66848667	Fungi	Basidiomycota	Agaricomycetes	Russulales	Peniophoraceae	Peniophora	rufomarginata	Species	1	Ordynets 2007-2011 eastern Ukraine
1728443	Event	2017-07-13 12:41:07.763743+00:00	Alexander Ordynets	1728443	HumanObservation	Observation ID by A Ordynets - 301n	Olga Ternovska | Alexander Ordynets | Alexander Akulov	2008-07-18	3024765	Alexander Ordynets	2008-07-18	corticioid	Byssomerulius corium (Pers.) Parmasto, 1967		Ukraine	Donetsk	Lyman	Sviati Hory National Nature Park, forest south-west of Drobyshevo village	48.99813616	37.66848667	Fungi	Basidiomycota	Agaricomycetes	Polyporales	Irpicaceae	Byssomerulius	corium	Species	1	Ordynets 2007-2011 eastern Ukraine
1728444	Event	2017-07-13 12:41:07.763743+00:00	Alexander Ordynets	1728444	HumanObservation	Observation ID by A Ordynets - 302n	Olga Ternovska | Alexander Ordynets | Alexander Akulov	2008-07-18	3024766	Alexander Ordynets	2008-07-18	polypore	Fomes fomentarius (L.) J.J. Kickx		Ukraine	Donetsk	Lyman	Sviati Hory National Nature Park, forest south-west of Drobyshevo village	48.99813616	37.66848667	Fungi	Basidiomycota	Agaricomycetes	Polyporales	Coriolaceae	Fomes	fomentarius	Species	1	Ordynets 2007-2011 eastern Ukraine
1728445	Event	2017-07-13 12:41:07.763743+00:00	Alexander Ordynets	1728445	HumanObservation	Observation ID by A Ordynets - 303n	Olga Ternovska | Alexander Ordynets | Alexander Akulov	2008-07-18	3024767	Alexander Ordynets	2008-07-18	polypore	Ganoderma applanatum (Pers.) Pat., 1887		Ukraine	Donetsk	Lyman	Sviati Hory National Nature Park, forest south-west of Drobyshevo village	48.99813616	37.66848667	Fungi	Basidiomycota	Agaricomycetes	Polyporales	Ganodermataceae	Ganoderma	applanatum	Species	1	Ordynets 2007-2011 eastern Ukraine
1728446	Event	2017-07-13 12:41:07.763743+00:00	Alexander Ordynets	1728446	HumanObservation	Observation ID by A Ordynets - 304n	Olga Ternovska | Alexander Ordynets | Alexander Akulov	2008-07-18	3024768	Alexander Ordynets	2008-07-18	polypore	Fomes fomentarius (L.) J.J. Kickx		Ukraine	Donetsk	Lyman	Sviati Hory National Nature Park, forest south-west of Drobyshevo village	48.99813616	37.66848667	Fungi	Basidiomycota	Agaricomycetes	Polyporales	Coriolaceae	Fomes	fomentarius	Species	1	Ordynets 2007-2011 eastern Ukraine
1728447	Event	2017-07-13 12:41:07.763743+00:00	Alexander Ordynets	1728447	HumanObservation	Observation ID by A Ordynets - 305n	Olga Ternovska | Alexander Ordynets | Alexander Akulov	2008-07-18	3024769	Alexander Ordynets	2008-07-18	polypore	Fomes fomentarius (L.) J.J. Kickx		Ukraine	Donetsk	Lyman	Sviati Hory National Nature Park, forest south-west of Drobyshevo village	48.99813616	37.66848667	Fungi	Basidiomycota	Agaricomycetes	Polyporales	Coriolaceae	Fomes	fomentarius	Species	1	Ordynets 2007-2011 eastern Ukraine
1728448	Event	2017-07-13 12:41:07.763743+00:00	Alexander Ordynets	1728448	HumanObservation	Observation ID by A Ordynets - 306n	Olga Ternovska | Alexander Ordynets | Alexander Akulov	2008-07-18	3024770	Alexander Ordynets	2008-07-18	polypore	Fomes fomentarius (L.) J.J. Kickx		Ukraine	Donetsk	Lyman	Sviati Hory National Nature Park, forest south-west of Drobyshevo village	48.99813616	37.66848667	Fungi	Basidiomycota	Agaricomycetes	Polyporales	Coriolaceae	Fomes	fomentarius	Species	1	Ordynets 2007-2011 eastern Ukraine
1728449	Event	2017-07-13 12:41:07.763743+00:00	Alexander Ordynets	1728449	HumanObservation	Observation ID by A Ordynets - 307n	Olga Ternovska | Alexander Ordynets | Alexander Akulov	2008-07-18	3024771	Alexander Ordynets	2008-07-18	corticioid	Hymenochaete rubiginosa (Dicks.) Lév., 1846		Ukraine	Donetsk	Lyman	Sviati Hory National Nature Park, forest south-west of Drobyshevo village	48.99813616	37.66848667	Fungi	Basidiomycota	Agaricomycetes	Hymenochaetales	Hymenochaetaceae	Hymenochaete	rubiginosa	Species	1	Ordynets 2007-2011 eastern Ukraine
1728450	Event	2017-07-13 12:41:07.763743+00:00	Alexander Ordynets	1728450	HumanObservation	Observation ID by A Ordynets - 308n	Olga Ternovska | Alexander Ordynets | Alexander Akulov	2008-07-18	3024772	Alexander Ordynets	2008-07-18	polypore	Fomes fomentarius (L.) J.J. Kickx		Ukraine	Donetsk	Lyman	Sviati Hory National Nature Park, forest south-west of Drobyshevo village	48.99813616	37.66848667	Fungi	Basidiomycota	Agaricomycetes	Polyporales	Coriolaceae	Fomes	fomentarius	Species	1	Ordynets 2007-2011 eastern Ukraine
1728451	Event	2017-07-13 12:41:07.763743+00:00	Alexander Ordynets	1728451	HumanObservation	Observation ID by A Ordynets - 309n	Olga Ternovska | Alexander Ordynets | Alexander Akulov	2008-07-18	3024773	Alexander Ordynets	2008-07-18	polypore	Trametes ochracea (Pers.) Gilb. & Ryvarden, 1987		Ukraine	Donetsk	Lyman	Sviati Hory National Nature Park, forest south-west of Drobyshevo village	48.99813616	37.66848667	Fungi	Basidiomycota	Agaricomycetes	Polyporales	Coriolaceae	Trametes	ochracea	Species	1	Ordynets 2007-2011 eastern Ukraine
1728452	Event	2017-07-13 12:41:07.763743+00:00	Alexander Ordynets	1728452	HumanObservation	Observation ID by A Ordynets - 310n	Olga Ternovska | Alexander Ordynets | Alexander Akulov	2008-07-18	3024774	Alexander Ordynets	2008-07-18	polypore	Phellinus igniarius (L.) Quél., 1886		Ukraine	Donetsk	Lyman	Sviati Hory National Nature Park, forest south-west of Drobyshevo village	48.99813616	37.66848667	Fungi	Basidiomycota	Agaricomycetes	Hymenochaetales	Hymenochaetaceae	Phellinus	igniarius	Species	1	Ordynets 2007-2011 eastern Ukraine
1728453	Event	2017-07-13 12:41:07.763743+00:00	Alexander Ordynets	1728453	HumanObservation	Observation ID by A Ordynets - 311n	Olga Ternovska | Alexander Ordynets | Alexander Akulov	2008-07-18	3024775	Alexander Ordynets	2008-07-18	polypore	Fomes fomentarius (L.) J.J. Kickx		Ukraine	Donetsk	Lyman	Sviati Hory National Nature Park, forest south-west of Drobyshevo village	48.99813616	37.66848667	Fungi	Basidiomycota	Agaricomycetes	Polyporales	Coriolaceae	Fomes	fomentarius	Species	1	Ordynets 2007-2011 eastern Ukraine
1728454	Event	2017-07-13 12:41:07.763743+00:00	Alexander Ordynets	1728454	HumanObservation	Observation ID by A Ordynets - 312n	Olga Ternovska | Alexander Ordynets | Alexander Akulov	2008-07-18	3024776	Alexander Ordynets	2008-07-18	corticioid	Vuilleminia comedens (Nees) Maire, 1902		Ukraine	Donetsk	Lyman	Sviati Hory National Nature Park, forest south-west of Drobyshevo village	48.99813616	37.66848667	Fungi	Basidiomycota	Agaricomycetes	Corticiales	Vuilleminiaceae	Vuilleminia	comedens	Species	1	Ordynets 2007-2011 eastern Ukraine
1728455	Event	2017-07-13 12:41:07.763743+00:00	Alexander Ordynets	1728455	HumanObservation	Observation ID by A Ordynets - 313n	Olga Ternovska | Alexander Ordynets | Alexander Akulov	2008-07-18	3024777	Alexander Ordynets	2008-07-18	corticioid	Peniophora quercina (Pers.) Cooke, 1879		Ukraine	Donetsk	Lyman	Sviati Hory National Nature Park, forest south-west of Drobyshevo village	48.99813616	37.66848667	Fungi	Basidiomycota	Agaricomycetes	Russulales	Peniophoraceae	Peniophora	quercina	Species	1	Ordynets 2007-2011 eastern Ukraine
1728456	Event	2017-07-13 12:41:07.763743+00:00	Alexander Ordynets	1728456	HumanObservation	Observation ID by A Ordynets - 314n	Olga Ternovska | Alexander Ordynets | Alexander Akulov	2008-07-18	3024778	Alexander Ordynets	2008-07-18	corticioid	Vuilleminia cystidiata Parmasto, 1965		Ukraine	Donetsk	Lyman	Sviati Hory National Nature Park, forest south-west of Drobyshevo village	48.99813616	37.66848667	Fungi	Basidiomycota	Agaricomycetes	Corticiales	Vuilleminiaceae	Vuilleminia	cystidiata	Species	1	Ordynets 2007-2011 eastern Ukraine
1728457	Event	2017-07-13 12:41:07.763743+00:00	Alexander Ordynets	1728457	HumanObservation	Observation ID by A Ordynets - 315n	Olga Ternovska | Alexander Ordynets | Alexander Akulov	2008-07-18	3024779	Alexander Ordynets	2008-07-18	polypore	Dichomitus campestris (Quél.) Domanski & Orlicz		Ukraine	Donetsk	Lyman	Sviati Hory National Nature Park, forest south-west of Drobyshevo village	48.99813616	37.66848667	Fungi	Basidiomycota	Agaricomycetes	Polyporales	Polyporaceae	Dichomitus	campestris	Species	1	Ordynets 2007-2011 eastern Ukraine
1728458	Event	2017-07-13 12:41:07.763743+00:00	Alexander Ordynets	1728458	HumanObservation	Observation ID by A Ordynets - 316n	Olga Ternovska | Alexander Ordynets | Alexander Akulov	2008-07-18	3024780	Alexander Ordynets	2008-07-18	corticioid	Athelia arachnoidea (Berk.) Jülich, 1972		Ukraine	Donetsk	Lyman	Sviati Hory National Nature Park, forest south-west of Drobyshevo village	48.99813616	37.66848667	Fungi	Basidiomycota	Agaricomycetes	Atheliales	Atheliaceae	Athelia	arachnoidea	Species	1	Ordynets 2007-2011 eastern Ukraine
1728459	Event	2017-07-13 12:41:07.763743+00:00	Alexander Ordynets	1728459	HumanObservation	Observation ID by A Ordynets - 317n	Olga Ternovska | Alexander Ordynets | Alexander Akulov	2008-07-18	3024781	Alexander Ordynets	2008-07-18	polypore	Dichomitus campestris (Quél.) Domanski & Orlicz		Ukraine	Donetsk	Lyman	Sviati Hory National Nature Park, forest south-west of Drobyshevo village	48.99813616	37.66848667	Fungi	Basidiomycota	Agaricomycetes	Polyporales	Polyporaceae	Dichomitus	campestris	Species	1	Ordynets 2007-2011 eastern Ukraine
1728460	Event	2017-07-13 12:41:07.763743+00:00	Alexander Ordynets	1728460	HumanObservation	Observation ID by A Ordynets - 318n	Olga Ternovska | Alexander Ordynets | Alexander Akulov	2008-07-18	3024782	Alexander Ordynets	2008-07-18	polypore	Fomes fomentarius (L.) J.J. Kickx		Ukraine	Donetsk	Lyman	Sviati Hory National Nature Park, forest south-west of Drobyshevo village	48.99813616	37.66848667	Fungi	Basidiomycota	Agaricomycetes	Polyporales	Coriolaceae	Fomes	fomentarius	Species	1	Ordynets 2007-2011 eastern Ukraine
1728461	Event	2017-07-13 12:41:07.763743+00:00	Alexander Ordynets	1728461	HumanObservation	Observation ID by A Ordynets - 319n	Olga Ternovska | Alexander Ordynets | Alexander Akulov	2008-07-18	3024783	Alexander Ordynets	2008-07-18	corticioid	Hymenochaete rubiginosa (Dicks.) Lév., 1846		Ukraine	Donetsk	Lyman	Sviati Hory National Nature Park, forest south-west of Drobyshevo village	48.99813616	37.66848667	Fungi	Basidiomycota	Agaricomycetes	Hymenochaetales	Hymenochaetaceae	Hymenochaete	rubiginosa	Species	1	Ordynets 2007-2011 eastern Ukraine
1728462	Event	2017-07-13 12:41:07.763743+00:00	Alexander Ordynets	1728462	HumanObservation	Observation ID by A Ordynets - 320n	Olga Ternovska | Alexander Ordynets | Alexander Akulov	2008-07-18	3024784	Alexander Ordynets	2008-07-18	polypore	Fomes fomentarius (L.) J.J. Kickx		Ukraine	Donetsk	Lyman	Sviati Hory National Nature Park, forest south-west of Drobyshevo village	48.99813616	37.66848667	Fungi	Basidiomycota	Agaricomycetes	Polyporales	Coriolaceae	Fomes	fomentarius	Species	1	Ordynets 2007-2011 eastern Ukraine
1728463	Event	2017-07-13 12:41:07.763743+00:00	Alexander Ordynets	1728463	HumanObservation	Observation ID by A Ordynets - 321n	Olga Ternovska | Alexander Ordynets | Alexander Akulov	2008-07-18	3024785	Alexander Ordynets	2008-07-18	polypore	Phylloporia ribis (Schumach.) Ryvarden, 1978		Ukraine	Donetsk	Lyman	Sviati Hory National Nature Park, forest south-west of Drobyshevo village	48.99813616	37.66848667	Fungi	Basidiomycota	Agaricomycetes	Hymenochaetales	Hymenochaetaceae	Phylloporia	ribis	Species	1	Ordynets 2007-2011 eastern Ukraine
1728464	Event	2017-07-13 12:41:07.763743+00:00	Alexander Ordynets	1728464	HumanObservation	Observation ID by A Ordynets - 322n	Olga Ternovska | Alexander Ordynets | Alexander Akulov	2008-07-18	3024786	Alexander Ordynets	2008-07-18	polypore	Fomitiporia robusta (P. Karst.) Fiasson & Niemelä, 1984		Ukraine	Donetsk	Lyman	Sviati Hory National Nature Park, forest south-west of Drobyshevo village	48.99813616	37.66848667	Fungi	Basidiomycota	Agaricomycetes	Hymenochaetales	Hymenochaetaceae	Fomitiporia	robusta	Species	1	Ordynets 2007-2011 eastern Ukraine
1728465	Event	2017-07-13 12:41:07.763743+00:00	Alexander Ordynets	1728465	HumanObservation	Observation ID by A Ordynets - 323n	Olga Ternovska | Alexander Ordynets | Alexander Akulov	2008-07-18	3024787	Alexander Ordynets	2008-07-18	corticioid	Vuilleminia comedens (Nees) Maire, 1902		Ukraine	Donetsk	Lyman	Sviati Hory National Nature Park, forest south-west of Drobyshevo village	48.99813616	37.66848667	Fungi	Basidiomycota	Agaricomycetes	Corticiales	Vuilleminiaceae	Vuilleminia	comedens	Species	1	Ordynets 2007-2011 eastern Ukraine
1728466	Event	2017-07-13 12:41:07.763743+00:00	Alexander Ordynets	1728466	HumanObservation	Observation ID by A Ordynets - 324n	Olga Ternovska | Alexander Ordynets | Alexander Akulov	2008-07-18	3024788	Alexander Ordynets	2008-07-18	corticioid	Peniophora quercina (Pers.) Cooke, 1879		Ukraine	Donetsk	Lyman	Sviati Hory National Nature Park, forest south-west of Drobyshevo village	48.99813616	37.66848667	Fungi	Basidiomycota	Agaricomycetes	Russulales	Peniophoraceae	Peniophora	quercina	Species	1	Ordynets 2007-2011 eastern Ukraine
1728467	Event	2017-07-13 12:41:07.763743+00:00	Alexander Ordynets	1728467	HumanObservation	Observation ID by A Ordynets - 325n	Olga Ternovska | Alexander Ordynets | Alexander Akulov	2008-07-18	3024789	Alexander Ordynets	2008-07-18	corticioid	Peniophora quercina (Pers.) Cooke, 1879		Ukraine	Donetsk	Lyman	Sviati Hory National Nature Park, forest south-west of Drobyshevo village	48.99813616	37.66848667	Fungi	Basidiomycota	Agaricomycetes	Russulales	Peniophoraceae	Peniophora	quercina	Species	1	Ordynets 2007-2011 eastern Ukraine
1728468	Event	2017-07-13 12:41:07.763743+00:00	Alexander Ordynets	1728468	HumanObservation	Observation ID by A Ordynets - 326n	Olga Ternovska | Alexander Ordynets | Alexander Akulov	2008-07-18	3024790	Alexander Ordynets	2008-07-18	corticioid	Peniophora rufomarginata (Pers.) Bourdot & Galzin, 1913		Ukraine	Donetsk	Lyman	Sviati Hory National Nature Park, forest south-west of Drobyshevo village	48.99813616	37.66848667	Fungi	Basidiomycota	Agaricomycetes	Russulales	Peniophoraceae	Peniophora	rufomarginata	Species	1	Ordynets 2007-2011 eastern Ukraine
1728469	Event	2017-07-13 12:41:07.763743+00:00	Alexander Ordynets	1728469	HumanObservation	Observation ID by A Ordynets - 327n	Olga Ternovska | Alexander Ordynets | Alexander Akulov	2008-07-18	3024791	Alexander Ordynets	2008-07-18	polypore	Laetiporus sulphureus (Bull.) Murrill, 1920		Ukraine	Donetsk	Lyman	Sviati Hory National Nature Park, forest south-west of Drobyshevo village	48.99813616	37.66848667	Fungi	Basidiomycota	Agaricomycetes	Polyporales	Coriolaceae	Laetiporus	sulphureus	Species	1	Ordynets 2007-2011 eastern Ukraine
1728470	Event	2017-07-13 12:41:07.763743+00:00	Alexander Ordynets	1728470	HumanObservation	Observation ID by A Ordynets - 328n	Olga Ternovska | Alexander Ordynets | Alexander Akulov	2008-07-18	3024792	Alexander Ordynets	2008-07-18	polypore	Laetiporus sulphureus (Bull.) Murrill, 1920		Ukraine	Donetsk	Lyman	Sviati Hory National Nature Park, forest south-west of Drobyshevo village	48.99813616	37.66848667	Fungi	Basidiomycota	Agaricomycetes	Polyporales	Coriolaceae	Laetiporus	sulphureus	Species	1	Ordynets 2007-2011 eastern Ukraine
1728471	Event	2017-07-13 12:41:07.763743+00:00	Alexander Ordynets	1728471	HumanObservation	Observation ID by A Ordynets - 329n	Olga Ternovska | Alexander Ordynets | Alexander Akulov	2008-07-18	3024793	Alexander Ordynets	2008-07-18	polypore	Fomes fomentarius (L.) J.J. Kickx		Ukraine	Donetsk	Lyman	Sviati Hory National Nature Park, forest south-west of Drobyshevo village	48.99813616	37.66848667	Fungi	Basidiomycota	Agaricomycetes	Polyporales	Coriolaceae	Fomes	fomentarius	Species	1	Ordynets 2007-2011 eastern Ukraine
1728472	Event	2017-07-13 12:41:07.763743+00:00	Alexander Ordynets	1728472	HumanObservation	Observation ID by A Ordynets - 330n	Olga Ternovska | Alexander Ordynets | Alexander Akulov	2008-07-18	3024794	Alexander Ordynets	2008-07-18	corticioid	Hymenochaete rubiginosa (Dicks.) Lév., 1846		Ukraine	Donetsk	Lyman	Sviati Hory National Nature Park, forest south-west of Drobyshevo village	48.99813616	37.66848667	Fungi	Basidiomycota	Agaricomycetes	Hymenochaetales	Hymenochaetaceae	Hymenochaete	rubiginosa	Species	1	Ordynets 2007-2011 eastern Ukraine
1728473	Event	2017-07-13 12:41:07.763743+00:00	Alexander Ordynets	1728473	HumanObservation	Observation ID by A Ordynets - 331n	Olga Ternovska | Alexander Ordynets | Alexander Akulov	2008-07-18	3024795	Alexander Ordynets	2008-07-18	corticioid	Hymenochaete rubiginosa (Dicks.) Lév., 1846		Ukraine	Donetsk	Lyman	Sviati Hory National Nature Park, forest south-west of Drobyshevo village	48.99813616	37.66848667	Fungi	Basidiomycota	Agaricomycetes	Hymenochaetales	Hymenochaetaceae	Hymenochaete	rubiginosa	Species	1	Ordynets 2007-2011 eastern Ukraine
1728474	Event	2017-07-13 12:41:07.763743+00:00	Alexander Ordynets	1728474	HumanObservation	Observation ID by A Ordynets - 332n	Olga Ternovska | Alexander Ordynets | Alexander Akulov	2008-07-18	3024796	Alexander Ordynets	2008-07-18	polypore	Phylloporia ribis (Schumach.) Ryvarden, 1978		Ukraine	Donetsk	Lyman	Sviati Hory National Nature Park, forest south-west of Drobyshevo village	48.99813616	37.66848667	Fungi	Basidiomycota	Agaricomycetes	Hymenochaetales	Hymenochaetaceae	Phylloporia	ribis	Species	1	Ordynets 2007-2011 eastern Ukraine
1728475	Event	2017-07-13 12:41:07.763743+00:00	Alexander Ordynets	1728475	HumanObservation	Observation ID by A Ordynets - 333n	Olga Ternovska | Alexander Ordynets | Alexander Akulov	2008-07-18	3024797	Alexander Ordynets	2008-07-18	corticioid	Peniophora rufomarginata (Pers.) Bourdot & Galzin, 1913		Ukraine	Donetsk	Lyman	Sviati Hory National Nature Park, forest south-west of Drobyshevo village	48.99813616	37.66848667	Fungi	Basidiomycota	Agaricomycetes	Russulales	Peniophoraceae	Peniophora	rufomarginata	Species	1	Ordynets 2007-2011 eastern Ukraine
1728476	Event	2017-07-13 12:41:07.763743+00:00	Alexander Ordynets	1728476	HumanObservation	Observation ID by A Ordynets - 334n	Olga Ternovska | Alexander Ordynets | Alexander Akulov	2008-07-18	3024798	Alexander Ordynets	2008-07-18	corticioid	Hymenochaete rubiginosa (Dicks.) Lév., 1846		Ukraine	Donetsk	Lyman	Sviati Hory National Nature Park, forest south-west of Drobyshevo village	48.99813616	37.66848667	Fungi	Basidiomycota	Agaricomycetes	Hymenochaetales	Hymenochaetaceae	Hymenochaete	rubiginosa	Species	1	Ordynets 2007-2011 eastern Ukraine
1728477	Event	2017-07-13 12:41:07.763743+00:00	Alexander Ordynets	1728477	HumanObservation	Observation ID by A Ordynets - 335n	Olga Ternovska | Alexander Ordynets | Alexander Akulov	2008-07-18	3024799	Alexander Ordynets	2008-07-18	corticioid	Peniophora rufomarginata (Pers.) Bourdot & Galzin, 1913		Ukraine	Donetsk	Lyman	Sviati Hory National Nature Park, forest south-west of Drobyshevo village	48.99813616	37.66848667	Fungi	Basidiomycota	Agaricomycetes	Russulales	Peniophoraceae	Peniophora	rufomarginata	Species	1	Ordynets 2007-2011 eastern Ukraine
1728478	Event	2017-07-13 12:41:07.763743+00:00	Alexander Ordynets	1728478	HumanObservation	Observation ID by A Ordynets - 336n	Olga Ternovska | Alexander Ordynets | Alexander Akulov	2008-07-18	3024800	Alexander Ordynets	2008-07-18	cyphelloid	Schizophyllum commune Fr., 1815		Ukraine	Donetsk	Lyman	Sviati Hory National Nature Park, forest south-west of Drobyshevo village	48.99813616	37.66848667	Fungi	Basidiomycota	Agaricomycetes	Polyporales	Schizophyllaceae	Schizophyllum	commune	Species	1	Ordynets 2007-2011 eastern Ukraine
1728479	Event	2017-07-13 12:41:07.763743+00:00	Alexander Ordynets	1728479	HumanObservation	Observation ID by A Ordynets - 337n	Olga Ternovska | Alexander Ordynets | Alexander Akulov	2008-07-18	3024801	Alexander Ordynets	2008-07-18	cyphelloid	Schizophyllum commune Fr., 1815		Ukraine	Donetsk	Lyman	Sviati Hory National Nature Park, forest south-west of Drobyshevo village	48.99813616	37.66848667	Fungi	Basidiomycota	Agaricomycetes	Polyporales	Schizophyllaceae	Schizophyllum	commune	Species	1	Ordynets 2007-2011 eastern Ukraine
1728480	Event	2017-07-13 12:41:07.763743+00:00	Alexander Ordynets	1728480	HumanObservation	Observation ID by A Ordynets - 338n	Olga Ternovska | Alexander Ordynets | Alexander Akulov	2008-07-18	3024802	Alexander Ordynets	2008-07-18	polypore	Trametes ochracea (Pers.) Gilb. & Ryvarden, 1987		Ukraine	Donetsk	Lyman	Sviati Hory National Nature Park, forest south-west of Drobyshevo village	48.99813616	37.66848667	Fungi	Basidiomycota	Agaricomycetes	Polyporales	Coriolaceae	Trametes	ochracea	Species	1	Ordynets 2007-2011 eastern Ukraine
1728481	Event	2017-07-13 12:41:07.763743+00:00	Alexander Ordynets	1728481	HumanObservation	Observation ID by A Ordynets - 339n	Olga Ternovska | Alexander Ordynets | Alexander Akulov	2008-07-18	3024803	Alexander Ordynets	2008-07-18	polypore	Trametes ochracea (Pers.) Gilb. & Ryvarden, 1987		Ukraine	Donetsk	Lyman	Sviati Hory National Nature Park, forest south-west of Drobyshevo village	48.99813616	37.66848667	Fungi	Basidiomycota	Agaricomycetes	Polyporales	Coriolaceae	Trametes	ochracea	Species	1	Ordynets 2007-2011 eastern Ukraine
1728482	Event	2017-07-13 12:41:07.763743+00:00	Alexander Ordynets	1728482	HumanObservation	Observation ID by A Ordynets - 340n	Olga Ternovska | Alexander Ordynets | Alexander Akulov	2008-07-18	3024804	Alexander Ordynets	2008-07-18	polypore	Fomes fomentarius (L.) J.J. Kickx		Ukraine	Donetsk	Lyman	Sviati Hory National Nature Park, forest south-west of Drobyshevo village	48.99813616	37.66848667	Fungi	Basidiomycota	Agaricomycetes	Polyporales	Coriolaceae	Fomes	fomentarius	Species	1	Ordynets 2007-2011 eastern Ukraine
1728483	Event	2017-07-13 12:41:07.763743+00:00	Alexander Ordynets	1728483	HumanObservation	Observation ID by A Ordynets - 341n	Olga Ternovska | Alexander Ordynets | Alexander Akulov	2008-07-18	3024805	Alexander Ordynets	2008-07-18	polypore	Phylloporia ribis (Schumach.) Ryvarden, 1978		Ukraine	Donetsk	Lyman	Sviati Hory National Nature Park, forest south-west of Drobyshevo village	48.99813616	37.66848667	Fungi	Basidiomycota	Agaricomycetes	Hymenochaetales	Hymenochaetaceae	Phylloporia	ribis	Species	1	Ordynets 2007-2011 eastern Ukraine
1728484	Event	2017-07-13 12:41:07.763743+00:00	Alexander Ordynets	1728484	HumanObservation	Observation ID by A Ordynets - 342n	Olga Ternovska | Alexander Ordynets | Alexander Akulov	2008-07-18	3024806	Alexander Ordynets	2008-07-18	polypore	Fomes fomentarius (L.) J.J. Kickx		Ukraine	Donetsk	Lyman	Sviati Hory National Nature Park, forest south-west of Drobyshevo village	48.99813616	37.66848667	Fungi	Basidiomycota	Agaricomycetes	Polyporales	Coriolaceae	Fomes	fomentarius	Species	1	Ordynets 2007-2011 eastern Ukraine
1728485	Event	2017-07-13 12:41:07.763743+00:00	Alexander Ordynets	1728485	HumanObservation	Observation ID by A Ordynets - 343n	Olga Ternovska | Alexander Ordynets | Alexander Akulov	2008-07-18	3024807	Alexander Ordynets	2008-07-18	polypore	Bjerkandera adusta (Willd.) P. Karst., 1879		Ukraine	Donetsk	Lyman	Sviati Hory National Nature Park, forest south-west of Drobyshevo village	48.99813616	37.66848667	Fungi	Basidiomycota	Agaricomycetes	Polyporales	Phanerochaetaceae	Bjerkandera	adusta	Species	1	Ordynets 2007-2011 eastern Ukraine
1728486	Event	2017-07-13 12:41:07.763743+00:00	Alexander Ordynets	1728486	HumanObservation	Observation ID by A Ordynets - 344n	Olga Ternovska | Alexander Ordynets | Alexander Akulov	2008-07-18	3024808	Alexander Ordynets	2008-07-18	corticioid	Stereum hirsutum (Willd.) Pers., 1800		Ukraine	Donetsk	Lyman	Sviati Hory National Nature Park, forest south-west of Drobyshevo village	48.99813616	37.66848667	Fungi	Basidiomycota	Agaricomycetes	Russulales	Stereaceae	Stereum	hirsutum	Species	1	Ordynets 2007-2011 eastern Ukraine
1728487	Event	2017-07-13 12:41:07.763743+00:00	Alexander Ordynets	1728487	HumanObservation	Observation ID by A Ordynets - 345n	Olga Ternovska | Alexander Ordynets | Alexander Akulov	2008-07-18	3024809	Alexander Ordynets	2008-07-18	polypore	Trametes ochracea (Pers.) Gilb. & Ryvarden, 1987		Ukraine	Donetsk	Lyman	Sviati Hory National Nature Park, forest south-west of Drobyshevo village	48.99813616	37.66848667	Fungi	Basidiomycota	Agaricomycetes	Polyporales	Coriolaceae	Trametes	ochracea	Species	1	Ordynets 2007-2011 eastern Ukraine
1728488	Event	2017-07-13 12:41:07.763743+00:00	Alexander Ordynets	1728488	HumanObservation	Observation ID by A Ordynets - 346n	Olga Ternovska | Alexander Ordynets | Alexander Akulov	2008-07-18	3024810	Alexander Ordynets	2008-07-18	polypore	Laetiporus sulphureus (Bull.) Murrill, 1920		Ukraine	Donetsk	Lyman	Sviati Hory National Nature Park, forest south-west of Drobyshevo village	48.99813616	37.66848667	Fungi	Basidiomycota	Agaricomycetes	Polyporales	Coriolaceae	Laetiporus	sulphureus	Species	1	Ordynets 2007-2011 eastern Ukraine
1728489	Event	2017-07-13 12:41:07.763743+00:00	Alexander Ordynets	1728489	HumanObservation	Observation ID by A Ordynets - 347n	Olga Ternovska | Alexander Ordynets | Alexander Akulov	2008-07-18	3024811	Alexander Ordynets	2008-07-18	polypore	Polyporus alveolaris (DC.) Bondartsev & Singer, 1941		Ukraine	Donetsk	Lyman	Sviati Hory National Nature Park, forest south-west of Drobyshevo village	48.99813616	37.66848667							alveolaris	Species	1	Ordynets 2007-2011 eastern Ukraine
1728490	Event	2017-07-13 12:41:07.763743+00:00	Alexander Ordynets	1728490	HumanObservation	Observation ID by A Ordynets - 348n	Olga Ternovska | Alexander Ordynets | Alexander Akulov	2008-07-18	3024812	Alexander Ordynets	2008-07-18	polypore	Polyporus alveolaris (DC.) Bondartsev & Singer, 1941		Ukraine	Donetsk	Lyman	Sviati Hory National Nature Park, forest south-west of Drobyshevo village	48.99813616	37.66848667							alveolaris	Species	1	Ordynets 2007-2011 eastern Ukraine
1728491	Event	2017-07-13 12:41:07.763743+00:00	Alexander Ordynets	1728491	HumanObservation	Observation ID by A Ordynets - 349n	Olga Ternovska | Alexander Ordynets | Alexander Akulov	2008-07-18	3024813	Alexander Ordynets	2008-07-18	polypore	Laetiporus sulphureus (Bull.) Murrill, 1920		Ukraine	Donetsk	Lyman	Sviati Hory National Nature Park, forest south-west of Drobyshevo village	48.99813616	37.66848667	Fungi	Basidiomycota	Agaricomycetes	Polyporales	Coriolaceae	Laetiporus	sulphureus	Species	1	Ordynets 2007-2011 eastern Ukraine
1728492	Event	2017-07-13 12:41:07.763743+00:00	Alexander Ordynets	1728492	HumanObservation	Observation ID by A Ordynets - 350n	Olga Ternovska | Alexander Ordynets | Alexander Akulov	2008-07-18	3024814	Alexander Ordynets	2008-07-18	corticioid	Hymenochaete rubiginosa (Dicks.) Lév., 1846		Ukraine	Donetsk	Lyman	Sviati Hory National Nature Park, forest south-west of Drobyshevo village	48.99813616	37.66848667	Fungi	Basidiomycota	Agaricomycetes	Hymenochaetales	Hymenochaetaceae	Hymenochaete	rubiginosa	Species	1	Ordynets 2007-2011 eastern Ukraine
1728493	Event	2017-07-13 12:41:07.763743+00:00	Alexander Ordynets	1728493	HumanObservation	Observation ID by A Ordynets - 351n	Olga Ternovska | Alexander Ordynets | Alexander Akulov	2008-07-18	3024815	Alexander Ordynets	2008-07-18	corticioid	Hymenochaete rubiginosa (Dicks.) Lév., 1846		Ukraine	Donetsk	Lyman	Sviati Hory National Nature Park, forest south-west of Drobyshevo village	48.99813616	37.66848667	Fungi	Basidiomycota	Agaricomycetes	Hymenochaetales	Hymenochaetaceae	Hymenochaete	rubiginosa	Species	1	Ordynets 2007-2011 eastern Ukraine
1728494	Event	2017-07-13 12:41:07.763743+00:00	Alexander Ordynets	1728494	HumanObservation	Observation ID by A Ordynets - 352n	Olga Ternovska | Alexander Ordynets | Alexander Akulov	2008-07-18	3024816	Alexander Ordynets	2008-07-18	corticioid	Hymenochaete rubiginosa (Dicks.) Lév., 1846		Ukraine	Donetsk	Lyman	Sviati Hory National Nature Park, forest south-west of Drobyshevo village	48.99813616	37.66848667	Fungi	Basidiomycota	Agaricomycetes	Hymenochaetales	Hymenochaetaceae	Hymenochaete	rubiginosa	Species	1	Ordynets 2007-2011 eastern Ukraine
1728495	Event	2017-07-13 12:41:07.763743+00:00	Alexander Ordynets	1728495	HumanObservation	Observation ID by A Ordynets - 353n	Olga Ternovska | Alexander Ordynets | Alexander Akulov	2008-07-18	3024817	Alexander Ordynets	2008-07-18	polypore	Daedalea quercina (L.) Pers., 1801		Ukraine	Donetsk	Lyman	Sviati Hory National Nature Park, forest south-west of Drobyshevo village	48.99813616	37.66848667	Fungi	Basidiomycota	Agaricomycetes	Polyporales	Coriolaceae	Daedalea	quercina	Species	1	Ordynets 2007-2011 eastern Ukraine
1728496	Event	2017-07-13 12:41:07.763743+00:00	Alexander Ordynets	1728496	HumanObservation	Observation ID by A Ordynets - 353n	Olga Ternovska | Alexander Ordynets | Alexander Akulov	2008-07-18	3024818	Alexander Ordynets	2008-07-18	corticioid	Hymenochaete rubiginosa (Dicks.) Lév., 1846		Ukraine	Donetsk	Lyman	Sviati Hory National Nature Park, forest south-west of Drobyshevo village	48.99813616	37.66848667	Fungi	Basidiomycota	Agaricomycetes	Hymenochaetales	Hymenochaetaceae	Hymenochaete	rubiginosa	Species	1	Ordynets 2007-2011 eastern Ukraine
1728497	Event	2017-07-13 12:41:07.763743+00:00	Alexander Ordynets	1728497	HumanObservation	Observation ID by A Ordynets - 354n	Olga Ternovska | Alexander Ordynets | Alexander Akulov	2008-07-18	3024819	Alexander Ordynets	2008-07-18	polypore	Fomitiporia robusta (P. Karst.) Fiasson & Niemelä, 1984		Ukraine	Donetsk	Lyman	Sviati Hory National Nature Park, forest south-west of Drobyshevo village	48.99813616	37.66848667	Fungi	Basidiomycota	Agaricomycetes	Hymenochaetales	Hymenochaetaceae	Fomitiporia	robusta	Species	1	Ordynets 2007-2011 eastern Ukraine
1728498	Event	2017-07-13 12:41:07.763743+00:00	Alexander Ordynets	1728498	HumanObservation	Observation ID by A Ordynets - 355n	Olga Ternovska | Alexander Ordynets | Alexander Akulov	2008-07-18	3024820	Alexander Ordynets	2008-07-18	polypore	Schizopora flavipora (Berk. & M.A. Curtis ex Cooke) Ryvarden, 1985		Ukraine	Donetsk	Lyman	Sviati Hory National Nature Park, forest south-west of Drobyshevo village	48.99813616	37.66848667	Fungi	Basidiomycota	Agaricomycetes	Corticiales	Corticiaceae	Schizopora	flavipora	Species	1	Ordynets 2007-2011 eastern Ukraine
1728499	Event	2017-07-13 12:41:07.763743+00:00	Alexander Ordynets	1728499	HumanObservation	Observation ID by A Ordynets - 356n	Olga Ternovska | Alexander Ordynets | Alexander Akulov	2008-07-18	3024821	Alexander Ordynets	2008-07-18	corticioid	Stereum hirsutum (Willd.) Pers., 1800		Ukraine	Donetsk	Lyman	Sviati Hory National Nature Park, forest south-west of Drobyshevo village	48.99813616	37.66848667	Fungi	Basidiomycota	Agaricomycetes	Russulales	Stereaceae	Stereum	hirsutum	Species	1	Ordynets 2007-2011 eastern Ukraine
1728500	Event	2017-07-13 12:41:07.763743+00:00	Alexander Ordynets	1728500	HumanObservation	Observation ID by A Ordynets - 358n	Olga Ternovska | Alexander Ordynets | Alexander Akulov	2008-07-18	3024822	Alexander Ordynets	2008-07-18	corticioid	Radulomyces molaris (Chaillet ex Fr.) M.P. Christ., 1960		Ukraine	Donetsk	Lyman	Sviati Hory National Nature Park, forest south-west of Drobyshevo village	48.99813616	37.66848667	Fungi	Basidiomycota	Agaricomycetes	Corticiales	Corticiaceae	Radulomyces	molaris	Species	1	Ordynets 2007-2011 eastern Ukraine
1728501	Event	2017-07-13 12:41:07.763743+00:00	Alexander Ordynets	1728501	HumanObservation	Observation ID by A Ordynets - 359n	Olga Ternovska | Alexander Ordynets | Alexander Akulov	2008-07-18	3024823	Alexander Ordynets	2008-07-18	polypore	Fomitiporia robusta (P. Karst.) Fiasson & Niemelä, 1984		Ukraine	Donetsk	Lyman	Sviati Hory National Nature Park, forest south-west of Drobyshevo village	48.99813616	37.66848667	Fungi	Basidiomycota	Agaricomycetes	Hymenochaetales	Hymenochaetaceae	Fomitiporia	robusta	Species	1	Ordynets 2007-2011 eastern Ukraine
1728502	Event	2017-07-13 12:41:07.763743+00:00	Alexander Ordynets	1728502	HumanObservation	Observation ID by A Ordynets - 360n	Olga Ternovska | Alexander Ordynets | Alexander Akulov	2008-07-18	3024824	Alexander Ordynets	2008-07-18	corticioid	Hymenochaete rubiginosa (Dicks.) Lév., 1846		Ukraine	Donetsk	Lyman	Sviati Hory National Nature Park, forest south-west of Drobyshevo village	48.99813616	37.66848667	Fungi	Basidiomycota	Agaricomycetes	Hymenochaetales	Hymenochaetaceae	Hymenochaete	rubiginosa	Species	1	Ordynets 2007-2011 eastern Ukraine
1728503	Event	2017-07-13 12:41:07.763743+00:00	Alexander Ordynets	1728503	HumanObservation	Observation ID by A Ordynets - 361n	Olga Ternovska | Alexander Ordynets | Alexander Akulov	2008-07-18	3024825	Alexander Ordynets	2008-07-18	polypore	Fomes fomentarius (L.) J.J. Kickx		Ukraine	Donetsk	Lyman	Sviati Hory National Nature Park, forest south-west of Drobyshevo village	48.99813616	37.66848667	Fungi	Basidiomycota	Agaricomycetes	Polyporales	Coriolaceae	Fomes	fomentarius	Species	1	Ordynets 2007-2011 eastern Ukraine
1728504	Event	2017-07-13 12:41:07.763743+00:00	Alexander Ordynets	1728504	HumanObservation	Observation ID by A Ordynets - 362n	Olga Ternovska | Alexander Ordynets | Alexander Akulov	2008-07-18	3024826	Alexander Ordynets	2008-07-18	polypore	Fomes fomentarius (L.) J.J. Kickx		Ukraine	Donetsk	Lyman	Sviati Hory National Nature Park, forest south-west of Drobyshevo village	48.99813616	37.66848667	Fungi	Basidiomycota	Agaricomycetes	Polyporales	Coriolaceae	Fomes	fomentarius	Species	1	Ordynets 2007-2011 eastern Ukraine
1728505	Event	2017-07-13 12:41:07.763743+00:00	Alexander Ordynets	1728505	HumanObservation	Observation ID by A Ordynets - 363n	Olga Ternovska | Alexander Ordynets | Alexander Akulov	2008-07-18	3024827	Alexander Ordynets	2008-07-18	polypore	Trametes ochracea (Pers.) Gilb. & Ryvarden, 1987		Ukraine	Donetsk	Lyman	Sviati Hory National Nature Park, forest south-west of Drobyshevo village	48.99813616	37.66848667	Fungi	Basidiomycota	Agaricomycetes	Polyporales	Coriolaceae	Trametes	ochracea	Species	1	Ordynets 2007-2011 eastern Ukraine
1728506	Event	2017-07-13 12:41:07.763743+00:00	Alexander Ordynets	1728506	HumanObservation	Observation ID by A Ordynets - 364n	Olga Ternovska | Alexander Ordynets | Alexander Akulov	2008-07-18	3024829	Alexander Ordynets	2008-07-18	polypore	Daedalea quercina (L.) Pers., 1801		Ukraine	Donetsk	Lyman	Sviati Hory National Nature Park, forest south-west of Drobyshevo village	48.99813616	37.66848667	Fungi	Basidiomycota	Agaricomycetes	Polyporales	Coriolaceae	Daedalea	quercina	Species	1	Ordynets 2007-2011 eastern Ukraine
1728507	Event	2017-07-13 12:41:07.763743+00:00	Alexander Ordynets	1728507	HumanObservation	Observation ID by A Ordynets - 365n	Olga Ternovska | Alexander Ordynets | Alexander Akulov	2008-07-18	3024830	Alexander Ordynets	2008-07-18	polypore	Fomes fomentarius (L.) J.J. Kickx		Ukraine	Donetsk	Lyman	Sviati Hory National Nature Park, forest south-west of Drobyshevo village	48.99813616	37.66848667	Fungi	Basidiomycota	Agaricomycetes	Polyporales	Coriolaceae	Fomes	fomentarius	Species	1	Ordynets 2007-2011 eastern Ukraine
1728508	Event	2017-07-13 12:41:07.763743+00:00	Alexander Ordynets	1728508	HumanObservation	Observation ID by A Ordynets - 366n	Olga Ternovska | Alexander Ordynets | Alexander Akulov	2008-07-18	3024831	Alexander Ordynets	2008-07-18	polypore	Polyporus squamosus (Huds.) Fr., 1821		Ukraine	Donetsk	Lyman	Sviati Hory National Nature Park, forest south-west of Drobyshevo village	48.99813616	37.66848667	Fungi	Basidiomycota	Agaricomycetes	Polyporales	Polyporaceae	Polyporus	squamosus	Species	1	Ordynets 2007-2011 eastern Ukraine
1728509	Event	2017-07-13 12:41:07.763743+00:00	Alexander Ordynets	1728509	HumanObservation	Observation ID by A Ordynets - 367n	Olga Ternovska | Alexander Ordynets | Alexander Akulov	2008-07-18	3024832	Alexander Ordynets	2008-07-18	polypore	Fomes fomentarius (L.) J.J. Kickx		Ukraine	Donetsk	Lyman	Sviati Hory National Nature Park, forest south-west of Drobyshevo village	48.99813616	37.66848667	Fungi	Basidiomycota	Agaricomycetes	Polyporales	Coriolaceae	Fomes	fomentarius	Species	1	Ordynets 2007-2011 eastern Ukraine
1728510	Event	2017-07-13 12:41:07.763743+00:00	Alexander Ordynets	1728510	HumanObservation	Observation ID by A Ordynets - 368n	Olga Ternovska | Alexander Ordynets | Alexander Akulov	2008-07-18	3024833	Alexander Ordynets	2008-07-18	polypore	Fomitiporia robusta (P. Karst.) Fiasson & Niemelä, 1984		Ukraine	Donetsk	Lyman	Sviati Hory National Nature Park, forest south-west of Drobyshevo village	48.99813616	37.66848667	Fungi	Basidiomycota	Agaricomycetes	Hymenochaetales	Hymenochaetaceae	Fomitiporia	robusta	Species	1	Ordynets 2007-2011 eastern Ukraine
1728511	Event	2017-07-13 12:41:07.763743+00:00	Alexander Ordynets	1728511	HumanObservation	Observation ID by A Ordynets - 369n	Olga Ternovska | Alexander Ordynets | Alexander Akulov	2008-07-18	3024834	Alexander Ordynets	2008-07-18	corticioid	Peniophora quercina (Pers.) Cooke, 1879		Ukraine	Donetsk	Lyman	Sviati Hory National Nature Park, forest south-west of Drobyshevo village	48.99813616	37.66848667	Fungi	Basidiomycota	Agaricomycetes	Russulales	Peniophoraceae	Peniophora	quercina	Species	1	Ordynets 2007-2011 eastern Ukraine
1728512	Event	2017-07-13 12:41:07.763743+00:00	Alexander Ordynets	1728512	HumanObservation	Observation ID by A Ordynets - 370n	Olga Ternovska | Alexander Ordynets | Alexander Akulov	2008-07-18	3024835	Alexander Ordynets	2008-07-18	corticioid	Peniophora quercina (Pers.) Cooke, 1879		Ukraine	Donetsk	Lyman	Sviati Hory National Nature Park, forest south-west of Drobyshevo village	48.99813616	37.66848667	Fungi	Basidiomycota	Agaricomycetes	Russulales	Peniophoraceae	Peniophora	quercina	Species	1	Ordynets 2007-2011 eastern Ukraine
1728513	Event	2017-07-13 12:41:07.763743+00:00	Alexander Ordynets	1728513	HumanObservation	Observation ID by A Ordynets - 371n	Olga Ternovska | Alexander Ordynets | Alexander Akulov	2008-07-18	3024836	Alexander Ordynets	2008-07-18	polypore	Fomitiporia punctata (Fr.) Murrill		Ukraine	Donetsk	Lyman	Sviati Hory National Nature Park, forest south-west of Drobyshevo village	48.99813616	37.66848667	Fungi	Basidiomycota	Agaricomycetes	Hymenochaetales	Hymenochaetaceae	Fomitiporia	punctata	Species	1	Ordynets 2007-2011 eastern Ukraine
1728514	Event	2017-07-13 12:41:07.763743+00:00	Alexander Ordynets	1728514	HumanObservation	Observation ID by A Ordynets - 372n	Olga Ternovska | Alexander Ordynets | Alexander Akulov	2008-07-18	3024837	Alexander Ordynets	2008-07-18	corticioid	Stereum hirsutum (Willd.) Pers., 1800		Ukraine	Donetsk	Lyman	Sviati Hory National Nature Park, forest south-west of Drobyshevo village	48.99813616	37.66848667	Fungi	Basidiomycota	Agaricomycetes	Russulales	Stereaceae	Stereum	hirsutum	Species	1	Ordynets 2007-2011 eastern Ukraine
1728515	Event	2017-07-13 12:41:07.763743+00:00	Alexander Ordynets	1728515	HumanObservation	Observation ID by A Ordynets - 373n	Olga Ternovska | Alexander Ordynets | Alexander Akulov	2008-07-18	3024838	Alexander Ordynets	2008-07-18	polypore	Fomitiporia robusta (P. Karst.) Fiasson & Niemelä, 1984		Ukraine	Donetsk	Lyman	Sviati Hory National Nature Park, forest south-west of Drobyshevo village	48.99813616	37.66848667	Fungi	Basidiomycota	Agaricomycetes	Hymenochaetales	Hymenochaetaceae	Fomitiporia	robusta	Species	1	Ordynets 2007-2011 eastern Ukraine
1728516	Event	2017-07-13 12:41:07.763743+00:00	Alexander Ordynets	1728516	HumanObservation	Observation ID by A Ordynets - 374n	Olga Ternovska | Alexander Ordynets | Alexander Akulov	2008-07-18	3024839	Alexander Ordynets	2008-07-18	polypore	Fomitiporia punctata (Fr.) Murrill		Ukraine	Donetsk	Lyman	Sviati Hory National Nature Park, forest south-west of Drobyshevo village	48.99813616	37.66848667	Fungi	Basidiomycota	Agaricomycetes	Hymenochaetales	Hymenochaetaceae	Fomitiporia	punctata	Species	1	Ordynets 2007-2011 eastern Ukraine
1728517	Event	2017-07-13 12:41:07.763743+00:00	Alexander Ordynets	1728517	HumanObservation	Observation ID by A Ordynets - 375n	Olga Ternovska | Alexander Ordynets | Alexander Akulov	2008-07-18	3024840	Alexander Ordynets	2008-07-18	corticioid	Stereum hirsutum (Willd.) Pers., 1800		Ukraine	Donetsk	Lyman	Sviati Hory National Nature Park, forest south-west of Drobyshevo village	48.99813616	37.66848667	Fungi	Basidiomycota	Agaricomycetes	Russulales	Stereaceae	Stereum	hirsutum	Species	1	Ordynets 2007-2011 eastern Ukraine
1728518	Event	2017-07-13 12:41:07.763743+00:00	Alexander Ordynets	1728518	HumanObservation	Observation ID by A Ordynets - 376n	Olga Ternovska | Alexander Ordynets | Alexander Akulov	2008-07-18	3024841	Alexander Ordynets	2008-07-18	polypore	Fomitiporia robusta (P. Karst.) Fiasson & Niemelä, 1984		Ukraine	Donetsk	Lyman	Sviati Hory National Nature Park, forest south-west of Drobyshevo village	48.99813616	37.66848667	Fungi	Basidiomycota	Agaricomycetes	Hymenochaetales	Hymenochaetaceae	Fomitiporia	robusta	Species	1	Ordynets 2007-2011 eastern Ukraine
1728519	Event	2017-07-13 12:41:07.763743+00:00	Alexander Ordynets	1728519	HumanObservation	Observation ID by A Ordynets - 377n	Olga Ternovska | Alexander Ordynets | Alexander Akulov	2008-07-18	3024842	Alexander Ordynets	2008-07-18	corticioid	Vuilleminia comedens (Nees) Maire, 1902		Ukraine	Donetsk	Lyman	Sviati Hory National Nature Park, forest south-west of Drobyshevo village	48.99813616	37.66848667	Fungi	Basidiomycota	Agaricomycetes	Corticiales	Vuilleminiaceae	Vuilleminia	comedens	Species	1	Ordynets 2007-2011 eastern Ukraine
1728520	Event	2017-07-13 12:41:07.763743+00:00	Alexander Ordynets	1728520	HumanObservation	Observation ID by A Ordynets - 378n	Olga Ternovska | Alexander Ordynets | Alexander Akulov	2008-07-18	3024843	Alexander Ordynets	2008-07-18	corticioid	Stereum hirsutum (Willd.) Pers., 1800		Ukraine	Donetsk	Lyman	Sviati Hory National Nature Park, forest south-west of Drobyshevo village	48.99813616	37.66848667	Fungi	Basidiomycota	Agaricomycetes	Russulales	Stereaceae	Stereum	hirsutum	Species	1	Ordynets 2007-2011 eastern Ukraine
1728521	Event	2017-07-13 12:41:07.763743+00:00	Alexander Ordynets	1728521	HumanObservation	Observation ID by A Ordynets - 379n	Olga Ternovska | Alexander Ordynets | Alexander Akulov	2008-07-18	3024844	Alexander Ordynets	2008-07-18	cyphelloid	Schizophyllum commune Fr., 1815		Ukraine	Donetsk	Lyman	Sviati Hory National Nature Park, forest south-west of Drobyshevo village	48.99813616	37.66848667	Fungi	Basidiomycota	Agaricomycetes	Polyporales	Schizophyllaceae	Schizophyllum	commune	Species	1	Ordynets 2007-2011 eastern Ukraine
1728522	Event	2017-07-13 12:41:07.763743+00:00	Alexander Ordynets	1728522	HumanObservation	Observation ID by A Ordynets - 380n	Olga Ternovska | Alexander Ordynets | Alexander Akulov	2008-07-18	3024845	Alexander Ordynets	2008-07-18	polypore	Fomes fomentarius (L.) J.J. Kickx		Ukraine	Donetsk	Lyman	Sviati Hory National Nature Park, forest south-west of Drobyshevo village	48.99813616	37.66848667	Fungi	Basidiomycota	Agaricomycetes	Polyporales	Coriolaceae	Fomes	fomentarius	Species	1	Ordynets 2007-2011 eastern Ukraine
1728523	Event	2017-07-13 12:41:07.763743+00:00	Alexander Ordynets	1728523	HumanObservation	Observation ID by A Ordynets - 381n	Olga Ternovska | Alexander Ordynets | Alexander Akulov	2008-07-18	3024846	Alexander Ordynets	2008-07-18	polypore	Phellinus pomaceus (Pers.) Maire, 1933		Ukraine	Donetsk	Lyman	Sviati Hory National Nature Park, forest south-west of Drobyshevo village	48.99813616	37.66848667	Fungi	Basidiomycota	Agaricomycetes	Hymenochaetales	Hymenochaetaceae	Phellinus	pomaceus	Species	1	Ordynets 2007-2011 eastern Ukraine
1728524	Event	2017-07-13 12:41:07.763743+00:00	Alexander Ordynets	1728524	HumanObservation	Observation ID by A Ordynets - 382n	Olga Ternovska | Alexander Ordynets | Alexander Akulov	2008-07-18	3024847	Alexander Ordynets	2008-07-18	polypore	Fomes fomentarius (L.) J.J. Kickx		Ukraine	Donetsk	Lyman	Sviati Hory National Nature Park, forest south-west of Drobyshevo village	48.99813616	37.66848667	Fungi	Basidiomycota	Agaricomycetes	Polyporales	Coriolaceae	Fomes	fomentarius	Species	1	Ordynets 2007-2011 eastern Ukraine
1728525	Event	2017-07-13 12:41:07.763743+00:00	Alexander Ordynets	1728525	HumanObservation	Observation ID by A Ordynets - 383n	Olga Ternovska | Alexander Ordynets | Alexander Akulov	2008-07-18	3024848	Alexander Ordynets	2008-07-18	polypore	Phellinus igniarius (L.) Quél., 1886		Ukraine	Donetsk	Lyman	Sviati Hory National Nature Park, forest south-west of Drobyshevo village	48.99813616	37.66848667	Fungi	Basidiomycota	Agaricomycetes	Hymenochaetales	Hymenochaetaceae	Phellinus	igniarius	Species	1	Ordynets 2007-2011 eastern Ukraine
1728526	Event	2017-07-13 12:41:07.763743+00:00	Alexander Ordynets	1728526	HumanObservation	Observation ID by A Ordynets - 384n	Olga Ternovska | Alexander Ordynets | Alexander Akulov	2008-07-18	3024849	Alexander Ordynets	2008-07-18	polypore	Phellinus igniarius (L.) Quél., 1886		Ukraine	Donetsk	Lyman	Sviati Hory National Nature Park, forest south-west of Drobyshevo village	48.99813616	37.66848667	Fungi	Basidiomycota	Agaricomycetes	Hymenochaetales	Hymenochaetaceae	Phellinus	igniarius	Species	1	Ordynets 2007-2011 eastern Ukraine
1728527	Event	2017-07-13 12:41:07.763743+00:00	Alexander Ordynets	1728527	HumanObservation	Observation ID by A Ordynets - 385n	Olga Ternovska | Alexander Ordynets | Alexander Akulov	2008-07-18	3024850	Alexander Ordynets	2008-07-18	polypore	Phellinus igniarius (L.) Quél., 1886		Ukraine	Donetsk	Lyman	Sviati Hory National Nature Park, forest south-west of Drobyshevo village	48.99813616	37.66848667	Fungi	Basidiomycota	Agaricomycetes	Hymenochaetales	Hymenochaetaceae	Phellinus	igniarius	Species	1	Ordynets 2007-2011 eastern Ukraine
1728528	Event	2017-07-13 12:41:07.763743+00:00	Alexander Ordynets	1728528	HumanObservation	Observation ID by A Ordynets - 386n	Olga Ternovska | Alexander Ordynets | Alexander Akulov	2008-07-18	3024851	Alexander Ordynets	2008-07-18	polypore	Phellinus igniarius (L.) Quél., 1886		Ukraine	Donetsk	Lyman	Sviati Hory National Nature Park, forest south-west of Drobyshevo village	48.99813616	37.66848667	Fungi	Basidiomycota	Agaricomycetes	Hymenochaetales	Hymenochaetaceae	Phellinus	igniarius	Species	1	Ordynets 2007-2011 eastern Ukraine
1728529	Event	2017-07-13 12:41:07.763743+00:00	Alexander Ordynets	1728529	HumanObservation	Observation ID by A Ordynets - 387n	Olga Ternovska | Alexander Ordynets | Alexander Akulov	2008-07-18	3024852	Alexander Ordynets	2008-07-18	polypore	Trametes ochracea (Pers.) Gilb. & Ryvarden, 1987		Ukraine	Donetsk	Lyman	Sviati Hory National Nature Park, forest south-west of Drobyshevo village	48.99813616	37.66848667	Fungi	Basidiomycota	Agaricomycetes	Polyporales	Coriolaceae	Trametes	ochracea	Species	1	Ordynets 2007-2011 eastern Ukraine
1728530	Event	2017-07-13 12:36:36.051643+00:00	Alexander Ordynets	1728530	HumanObservation	Observation ID by A Ordynets - 388n	Olga Ternovska | Alexander Ordynets | Alexander Akulov	2008-07-18	3024853	Alexander Ordynets	2008-07-18	polypore	Fomitiporia punctata (Fr.) Murrill		Ukraine	Donetsk	Sloviansk	Sviati Hory National Nature Park, high steep hills south of the Syverskyi Donets River	49.01704834	37.53963561	Fungi	Basidiomycota	Agaricomycetes	Hymenochaetales	Hymenochaetaceae	Fomitiporia	punctata	Species	1	Ordynets 2007-2011 eastern Ukraine
1728531	Event	2017-07-13 12:41:07.763743+00:00	Alexander Ordynets	1728531	HumanObservation	Observation ID by A Ordynets - 389n	Olga Ternovska | Alexander Ordynets | Alexander Akulov	2008-07-18	3024854	Alexander Ordynets	2008-07-18	polypore	Fomitiporia punctata (Fr.) Murrill		Ukraine	Donetsk	Lyman	Sviati Hory National Nature Park, forest south-west of Drobyshevo village	48.99813616	37.66848667	Fungi	Basidiomycota	Agaricomycetes	Hymenochaetales	Hymenochaetaceae	Fomitiporia	punctata	Species	1	Ordynets 2007-2011 eastern Ukraine
1728532	Event	2017-07-13 12:41:07.763743+00:00	Alexander Ordynets	1728532	HumanObservation	Observation ID by A Ordynets - 390n	Olga Ternovska | Alexander Ordynets | Alexander Akulov	2008-07-18	3024855	Alexander Ordynets	2008-07-18	cyphelloid	Schizophyllum commune Fr., 1815		Ukraine	Donetsk	Lyman	Sviati Hory National Nature Park, forest south-west of Drobyshevo village	48.99813616	37.66848667	Fungi	Basidiomycota	Agaricomycetes	Polyporales	Schizophyllaceae	Schizophyllum	commune	Species	1	Ordynets 2007-2011 eastern Ukraine
1728533	Event	2017-07-13 12:36:36.051643+00:00	Alexander Ordynets	1728533	HumanObservation	Observation ID by A Ordynets - 391n	Olga Ternovska | Alexander Ordynets | Alexander Akulov	2008-07-18	3024856	Alexander Ordynets	2008-07-18	corticioid	Chondrostereum purpureum (Pers.) Pouzar, 1959		Ukraine	Donetsk	Sloviansk	Sviati Hory National Nature Park, high steep hills south of the Syverskyi Donets River	49.01704834	37.53963561	Fungi	Basidiomycota	Agaricomycetes	Polyporales	Schizophyllaceae	Chondrostereum	purpureum	Species	1	Ordynets 2007-2011 eastern Ukraine
1728534	Event	2017-07-13 12:36:36.051643+00:00	Alexander Ordynets	1728534	HumanObservation	Observation ID by A Ordynets - 392n	Olga Ternovska | Alexander Ordynets | Alexander Akulov	2008-07-18	3024857	Alexander Ordynets	2008-07-18	corticioid	Chondrostereum purpureum (Pers.) Pouzar, 1959		Ukraine	Donetsk	Sloviansk	Sviati Hory National Nature Park, high steep hills south of the Syverskyi Donets River	49.01704834	37.53963561	Fungi	Basidiomycota	Agaricomycetes	Polyporales	Schizophyllaceae	Chondrostereum	purpureum	Species	1	Ordynets 2007-2011 eastern Ukraine
1728535	Event	2017-07-13 12:36:36.051643+00:00	Alexander Ordynets	1728535	HumanObservation	Observation ID by A Ordynets - 393n	Olga Ternovska | Alexander Ordynets | Alexander Akulov	2008-07-18	3024858	Alexander Ordynets	2008-07-18	cyphelloid	Schizophyllum commune Fr., 1815		Ukraine	Donetsk	Sloviansk	Sviati Hory National Nature Park, high steep hills south of the Syverskyi Donets River	49.01704834	37.53963561	Fungi	Basidiomycota	Agaricomycetes	Polyporales	Schizophyllaceae	Schizophyllum	commune	Species	1	Ordynets 2007-2011 eastern Ukraine
1728536	Event	2017-07-13 12:36:36.051643+00:00	Alexander Ordynets	1728536	HumanObservation	Observation ID by A Ordynets - 394n	Olga Ternovska | Alexander Ordynets | Alexander Akulov	2008-07-18	3024859	Alexander Ordynets	2008-07-18	polypore	Gloeoporus dichrous (Fr.) Bres., 1913		Ukraine	Donetsk	Sloviansk	Sviati Hory National Nature Park, high steep hills south of the Syverskyi Donets River	49.01704834	37.53963561	Fungi	Basidiomycota	Agaricomycetes	Polyporales	Meruliaceae	Gloeoporus	dichrous	Species	1	Ordynets 2007-2011 eastern Ukraine
1728537	Event	2017-07-13 12:36:36.051643+00:00	Alexander Ordynets	1728537	HumanObservation	Observation ID by A Ordynets - 395n	Olga Ternovska | Alexander Ordynets | Alexander Akulov	2008-07-18	3024860	Alexander Ordynets	2008-07-18	cyphelloid	Schizophyllum commune Fr., 1815		Ukraine	Donetsk	Sloviansk	Sviati Hory National Nature Park, high steep hills south of the Syverskyi Donets River	49.01704834	37.53963561	Fungi	Basidiomycota	Agaricomycetes	Polyporales	Schizophyllaceae	Schizophyllum	commune	Species	1	Ordynets 2007-2011 eastern Ukraine
1728538	Event	2017-07-13 12:36:36.051643+00:00	Alexander Ordynets	1728538	HumanObservation	Observation ID by A Ordynets - 396n	Olga Ternovska | Alexander Ordynets | Alexander Akulov	2008-07-18	3024861	Alexander Ordynets	2008-07-18	polypore	Irpex lacteus (Fr.) Fr., 1828		Ukraine	Donetsk	Sloviansk	Sviati Hory National Nature Park, high steep hills south of the Syverskyi Donets River	49.01704834	37.53963561	Fungi	Basidiomycota	Agaricomycetes	Polyporales	Irpicaceae	Irpex	lacteus	Species	1	Ordynets 2007-2011 eastern Ukraine
1728539	Event	2017-07-13 12:36:36.051643+00:00	Alexander Ordynets	1728539	HumanObservation	Observation ID by A Ordynets - 397n	Olga Ternovska | Alexander Ordynets | Alexander Akulov	2008-07-18	3024862	Alexander Ordynets	2008-07-18	corticioid	Peniophora rufomarginata (Pers.) Bourdot & Galzin, 1913		Ukraine	Donetsk	Sloviansk	Sviati Hory National Nature Park, high steep hills south of the Syverskyi Donets River	49.01704834	37.53963561	Fungi	Basidiomycota	Agaricomycetes	Russulales	Peniophoraceae	Peniophora	rufomarginata	Species	1	Ordynets 2007-2011 eastern Ukraine
1728540	Event	2017-07-13 12:36:36.051643+00:00	Alexander Ordynets	1728540	HumanObservation	Observation ID by A Ordynets - 398n	Olga Ternovska | Alexander Ordynets | Alexander Akulov	2008-07-18	3024863	Alexander Ordynets	2008-07-18	corticioid	Vuilleminia coryli Boidin, Lanq. & Gilles, 1989		Ukraine	Donetsk	Sloviansk	Sviati Hory National Nature Park, high steep hills south of the Syverskyi Donets River	49.01704834	37.53963561	Fungi	Basidiomycota	Agaricomycetes	Corticiales	Vuilleminiaceae	Vuilleminia	coryli	Species	1	Ordynets 2007-2011 eastern Ukraine
1728541	Event	2017-07-13 12:36:36.051643+00:00	Alexander Ordynets	1728541	HumanObservation	Observation ID by A Ordynets - 399n	Olga Ternovska | Alexander Ordynets | Alexander Akulov	2008-07-18	3024864	Alexander Ordynets	2008-07-18	corticioid	Peniophora rufomarginata (Pers.) Bourdot & Galzin, 1913		Ukraine	Donetsk	Sloviansk	Sviati Hory National Nature Park, high steep hills south of the Syverskyi Donets River	49.01704834	37.53963561	Fungi	Basidiomycota	Agaricomycetes	Russulales	Peniophoraceae	Peniophora	rufomarginata	Species	1	Ordynets 2007-2011 eastern Ukraine
1728542	Event	2017-07-13 12:41:07.763743+00:00	Alexander Ordynets	1728542	HumanObservation	Observation ID by A Ordynets - 400n	Olga Ternovska | Alexander Ordynets | Alexander Akulov	2008-07-18	3024865	Alexander Ordynets	2008-07-18	polypore	Fomes fomentarius (L.) J.J. Kickx		Ukraine	Donetsk	Lyman	Sviati Hory National Nature Park, forest south-west of Drobyshevo village	48.99813616	37.66848667	Fungi	Basidiomycota	Agaricomycetes	Polyporales	Coriolaceae	Fomes	fomentarius	Species	1	Ordynets 2007-2011 eastern Ukraine
1728543	Event	2017-07-13 12:36:36.051643+00:00	Alexander Ordynets	1728543	HumanObservation	Observation ID by A Ordynets - 401n	Olga Ternovska | Alexander Ordynets | Alexander Akulov	2008-07-18	3024866	Alexander Ordynets	2008-07-18	corticioid	Stereum hirsutum (Willd.) Pers., 1800		Ukraine	Donetsk	Sloviansk	Sviati Hory National Nature Park, high steep hills south of the Syverskyi Donets River	49.01704834	37.53963561	Fungi	Basidiomycota	Agaricomycetes	Russulales	Stereaceae	Stereum	hirsutum	Species	1	Ordynets 2007-2011 eastern Ukraine
1728544	Event	2017-07-13 12:36:36.051643+00:00	Alexander Ordynets	1728544	HumanObservation	Observation ID by A Ordynets - 402n	Olga Ternovska | Alexander Ordynets | Alexander Akulov	2008-07-18	3024867	Alexander Ordynets	2008-07-18	polypore	Laetiporus sulphureus (Bull.) Murrill, 1920		Ukraine	Donetsk	Sloviansk	Sviati Hory National Nature Park, high steep hills south of the Syverskyi Donets River	49.01704834	37.53963561	Fungi	Basidiomycota	Agaricomycetes	Polyporales	Coriolaceae	Laetiporus	sulphureus	Species	1	Ordynets 2007-2011 eastern Ukraine
1728545	Event	2017-07-13 12:41:07.763743+00:00	Alexander Ordynets	1728545	HumanObservation	Observation ID by A Ordynets - 403n	Olga Ternovska | Alexander Ordynets | Alexander Akulov	2008-07-18	3024868	Alexander Ordynets	2008-07-18	polypore	Laetiporus sulphureus (Bull.) Murrill, 1920		Ukraine	Donetsk	Lyman	Sviati Hory National Nature Park, forest south-west of Drobyshevo village	48.99813616	37.66848667	Fungi	Basidiomycota	Agaricomycetes	Polyporales	Coriolaceae	Laetiporus	sulphureus	Species	1	Ordynets 2007-2011 eastern Ukraine
1728546	Event	2017-07-13 12:38:23.160966+00:00	Alexander Ordynets	1728546	HumanObservation	Observation ID by A Ordynets - 404n	Olga Ternovska | Alexander Ordynets | Alexander Akulov	2008-07-18	3024869	Alexander Ordynets	2008-07-18	polypore	Fomes fomentarius (L.) J.J. Kickx		Ukraine	Donetsk	Sloviansk	Sviati Hory National Nature Park, west of Bogorodychne village	49.037527	37.4294835	Fungi	Basidiomycota	Agaricomycetes	Polyporales	Coriolaceae	Fomes	fomentarius	Species	1	Ordynets 2007-2011 eastern Ukraine
1728547	Event	2017-07-13 12:38:23.160966+00:00	Alexander Ordynets	1728547	HumanObservation	Observation ID by A Ordynets - 405n	Olga Ternovska | Alexander Ordynets | Alexander Akulov	2008-07-18	3024870	Alexander Ordynets	2008-07-18	polypore	Fomes fomentarius (L.) J.J. Kickx		Ukraine	Donetsk	Sloviansk	Sviati Hory National Nature Park, west of Bogorodychne village	49.037527	37.4294835	Fungi	Basidiomycota	Agaricomycetes	Polyporales	Coriolaceae	Fomes	fomentarius	Species	1	Ordynets 2007-2011 eastern Ukraine
1728548	Event	2017-07-13 12:38:23.160966+00:00	Alexander Ordynets	1728548	HumanObservation	Observation ID by A Ordynets - 406n	Olga Ternovska | Alexander Ordynets | Alexander Akulov	2008-07-18	3024871	Alexander Ordynets	2008-07-18	corticioid	Peniophora rufomarginata (Pers.) Bourdot & Galzin, 1913		Ukraine	Donetsk	Sloviansk	Sviati Hory National Nature Park, west of Bogorodychne village	49.037527	37.4294835	Fungi	Basidiomycota	Agaricomycetes	Russulales	Peniophoraceae	Peniophora	rufomarginata	Species	1	Ordynets 2007-2011 eastern Ukraine
1728549	Event	2017-07-13 12:38:23.160966+00:00	Alexander Ordynets	1728549	HumanObservation	Observation ID by A Ordynets - 407n	Olga Ternovska | Alexander Ordynets | Alexander Akulov	2008-07-18	3024872	Alexander Ordynets	2008-07-18	cyphelloid	Schizophyllum commune Fr., 1815		Ukraine	Donetsk	Sloviansk	Sviati Hory National Nature Park, west of Bogorodychne village	49.037527	37.4294835	Fungi	Basidiomycota	Agaricomycetes	Polyporales	Schizophyllaceae	Schizophyllum	commune	Species	1	Ordynets 2007-2011 eastern Ukraine
1728550	Event	2017-07-13 12:38:23.160966+00:00	Alexander Ordynets	1728550	HumanObservation	Observation ID by A Ordynets - 408n	Olga Ternovska | Alexander Ordynets | Alexander Akulov	2008-07-18	3024873	Alexander Ordynets	2008-07-18	polypore	Fomes fomentarius (L.) J.J. Kickx		Ukraine	Donetsk	Sloviansk	Sviati Hory National Nature Park, west of Bogorodychne village	49.037527	37.4294835	Fungi	Basidiomycota	Agaricomycetes	Polyporales	Coriolaceae	Fomes	fomentarius	Species	1	Ordynets 2007-2011 eastern Ukraine
1728551	Event	2017-07-13 12:38:23.160966+00:00	Alexander Ordynets	1728551	HumanObservation	Observation ID by A Ordynets - 409n	Olga Ternovska | Alexander Ordynets | Alexander Akulov	2008-07-18	3024874	Alexander Ordynets	2008-07-18	corticioid	Peniophora quercina (Pers.) Cooke, 1879		Ukraine	Donetsk	Sloviansk	Sviati Hory National Nature Park, west of Bogorodychne village	49.037527	37.4294835	Fungi	Basidiomycota	Agaricomycetes	Russulales	Peniophoraceae	Peniophora	quercina	Species	1	Ordynets 2007-2011 eastern Ukraine
1728552	Event	2017-07-13 12:38:23.160966+00:00	Alexander Ordynets	1728552	HumanObservation	Observation ID by A Ordynets - 410n	Olga Ternovska | Alexander Ordynets | Alexander Akulov	2008-07-18	3024875	Alexander Ordynets	2008-07-18	cyphelloid	Schizophyllum commune Fr., 1815		Ukraine	Donetsk	Sloviansk	Sviati Hory National Nature Park, west of Bogorodychne village	49.037527	37.4294835	Fungi	Basidiomycota	Agaricomycetes	Polyporales	Schizophyllaceae	Schizophyllum	commune	Species	1	Ordynets 2007-2011 eastern Ukraine
1728553	Event	2017-07-13 12:38:23.160966+00:00	Alexander Ordynets	1728553	HumanObservation	Observation ID by A Ordynets - 411n	Olga Ternovska | Alexander Ordynets | Alexander Akulov	2008-07-18	3024876	Alexander Ordynets	2008-07-18	polypore	Polyporus alveolaris (DC.) Bondartsev & Singer, 1941		Ukraine	Donetsk	Sloviansk	Sviati Hory National Nature Park, west of Bogorodychne village	49.037527	37.4294835							alveolaris	Species	1	Ordynets 2007-2011 eastern Ukraine
1728554	Event	2017-07-13 12:38:23.160966+00:00	Alexander Ordynets	1728554	HumanObservation	Observation ID by A Ordynets - 412n	Olga Ternovska | Alexander Ordynets | Alexander Akulov	2008-07-18	3024877	Alexander Ordynets	2008-07-18	polypore	Dichomitus campestris (Quél.) Domanski & Orlicz		Ukraine	Donetsk	Sloviansk	Sviati Hory National Nature Park, west of Bogorodychne village	49.037527	37.4294835	Fungi	Basidiomycota	Agaricomycetes	Polyporales	Polyporaceae	Dichomitus	campestris	Species	1	Ordynets 2007-2011 eastern Ukraine
1728555	Event	2017-07-13 12:38:23.160966+00:00	Alexander Ordynets	1728555	HumanObservation	Observation ID by A Ordynets - 413n	Olga Ternovska | Alexander Ordynets | Alexander Akulov	2008-07-18	3024878	Alexander Ordynets	2008-07-18	corticioid	Peniophora quercina (Pers.) Cooke, 1879		Ukraine	Donetsk	Sloviansk	Sviati Hory National Nature Park, west of Bogorodychne village	49.037527	37.4294835	Fungi	Basidiomycota	Agaricomycetes	Russulales	Peniophoraceae	Peniophora	quercina	Species	1	Ordynets 2007-2011 eastern Ukraine
1728556	Event	2017-07-13 12:38:23.160966+00:00	Alexander Ordynets	1728556	HumanObservation	Observation ID by A Ordynets - 414n	Olga Ternovska | Alexander Ordynets | Alexander Akulov	2008-07-18	3024879	Alexander Ordynets	2008-07-18	corticioid	Vuilleminia comedens (Nees) Maire, 1902		Ukraine	Donetsk	Sloviansk	Sviati Hory National Nature Park, west of Bogorodychne village	49.037527	37.4294835	Fungi	Basidiomycota	Agaricomycetes	Corticiales	Vuilleminiaceae	Vuilleminia	comedens	Species	1	Ordynets 2007-2011 eastern Ukraine
1728557	Event	2017-07-13 12:38:23.160966+00:00	Alexander Ordynets	1728557	HumanObservation	Observation ID by A Ordynets - 415n	Olga Ternovska | Alexander Ordynets | Alexander Akulov	2008-07-18	3024880	Alexander Ordynets	2008-07-18	polypore	Gloeoporus dichrous (Fr.) Bres., 1913		Ukraine	Donetsk	Sloviansk	Sviati Hory National Nature Park, west of Bogorodychne village	49.037527	37.4294835	Fungi	Basidiomycota	Agaricomycetes	Polyporales	Meruliaceae	Gloeoporus	dichrous	Species	1	Ordynets 2007-2011 eastern Ukraine
1728558	Event	2017-07-13 12:38:23.160966+00:00	Alexander Ordynets	1728558	HumanObservation	Observation ID by A Ordynets - 416n	Olga Ternovska | Alexander Ordynets | Alexander Akulov	2008-07-18	3024881	Alexander Ordynets	2008-07-18	corticioid	Hymenochaete rubiginosa (Dicks.) Lév., 1846		Ukraine	Donetsk	Sloviansk	Sviati Hory National Nature Park, west of Bogorodychne village	49.037527	37.4294835	Fungi	Basidiomycota	Agaricomycetes	Hymenochaetales	Hymenochaetaceae	Hymenochaete	rubiginosa	Species	1	Ordynets 2007-2011 eastern Ukraine
1728559	Event	2017-07-13 12:38:23.160966+00:00	Alexander Ordynets	1728559	HumanObservation	Observation ID by A Ordynets - 417n	Olga Ternovska | Alexander Ordynets | Alexander Akulov	2008-07-18	3024882	Alexander Ordynets	2008-07-18	polypore	Gloeoporus dichrous (Fr.) Bres., 1913		Ukraine	Donetsk	Sloviansk	Sviati Hory National Nature Park, west of Bogorodychne village	49.037527	37.4294835	Fungi	Basidiomycota	Agaricomycetes	Polyporales	Meruliaceae	Gloeoporus	dichrous	Species	1	Ordynets 2007-2011 eastern Ukraine
1728560	Event	2017-07-13 12:38:23.160966+00:00	Alexander Ordynets	1728560	HumanObservation	Observation ID by A Ordynets - 418n	Olga Ternovska | Alexander Ordynets | Alexander Akulov	2008-07-18	3024883	Alexander Ordynets	2008-07-18	polypore	Gloeoporus dichrous (Fr.) Bres., 1913		Ukraine	Donetsk	Sloviansk	Sviati Hory National Nature Park, west of Bogorodychne village	49.037527	37.4294835	Fungi	Basidiomycota	Agaricomycetes	Polyporales	Meruliaceae	Gloeoporus	dichrous	Species	1	Ordynets 2007-2011 eastern Ukraine
1728561	Event	2017-07-13 12:38:23.160966+00:00	Alexander Ordynets	1728561	HumanObservation	Observation ID by A Ordynets - 419n	Olga Ternovska | Alexander Ordynets | Alexander Akulov	2008-07-18	3024884	Alexander Ordynets	2008-07-18	polypore	Gloeoporus dichrous (Fr.) Bres., 1913		Ukraine	Donetsk	Sloviansk	Sviati Hory National Nature Park, west of Bogorodychne village	49.037527	37.4294835	Fungi	Basidiomycota	Agaricomycetes	Polyporales	Meruliaceae	Gloeoporus	dichrous	Species	1	Ordynets 2007-2011 eastern Ukraine
1728562	Event	2017-07-13 12:38:23.160966+00:00	Alexander Ordynets	1728562	HumanObservation	Observation ID by A Ordynets - 420n	Olga Ternovska | Alexander Ordynets | Alexander Akulov	2008-07-18	3024885	Alexander Ordynets	2008-07-18	polypore	Gloeoporus dichrous (Fr.) Bres., 1913		Ukraine	Donetsk	Sloviansk	Sviati Hory National Nature Park, west of Bogorodychne village	49.037527	37.4294835	Fungi	Basidiomycota	Agaricomycetes	Polyporales	Meruliaceae	Gloeoporus	dichrous	Species	1	Ordynets 2007-2011 eastern Ukraine
1728563	Event	2017-07-13 12:38:23.160966+00:00	Alexander Ordynets	1728563	HumanObservation	Observation ID by A Ordynets - 421n	Olga Ternovska | Alexander Ordynets | Alexander Akulov	2008-07-18	3024886	Alexander Ordynets	2008-07-18	polypore	Gloeoporus dichrous (Fr.) Bres., 1913		Ukraine	Donetsk	Sloviansk	Sviati Hory National Nature Park, west of Bogorodychne village	49.037527	37.4294835	Fungi	Basidiomycota	Agaricomycetes	Polyporales	Meruliaceae	Gloeoporus	dichrous	Species	1	Ordynets 2007-2011 eastern Ukraine
1728564	Event	2017-07-13 12:38:23.160966+00:00	Alexander Ordynets	1728564	HumanObservation	Observation ID by A Ordynets - 422n	Olga Ternovska | Alexander Ordynets | Alexander Akulov	2008-07-18	3024887	Alexander Ordynets	2008-07-18	corticioid	Vuilleminia comedens (Nees) Maire, 1902		Ukraine	Donetsk	Sloviansk	Sviati Hory National Nature Park, west of Bogorodychne village	49.037527	37.4294835	Fungi	Basidiomycota	Agaricomycetes	Corticiales	Vuilleminiaceae	Vuilleminia	comedens	Species	1	Ordynets 2007-2011 eastern Ukraine
1728565	Event	2017-07-13 12:38:23.160966+00:00	Alexander Ordynets	1728565	HumanObservation	Observation ID by A Ordynets - 423n	Olga Ternovska | Alexander Ordynets | Alexander Akulov	2008-07-18	3024888	Alexander Ordynets	2008-07-18	corticioid	Vuilleminia comedens (Nees) Maire, 1902		Ukraine	Donetsk	Sloviansk	Sviati Hory National Nature Park, west of Bogorodychne village	49.037527	37.4294835	Fungi	Basidiomycota	Agaricomycetes	Corticiales	Vuilleminiaceae	Vuilleminia	comedens	Species	1	Ordynets 2007-2011 eastern Ukraine
1728566	Event	2017-07-13 12:38:23.160966+00:00	Alexander Ordynets	1728566	HumanObservation	Observation ID by A Ordynets - 424n	Olga Ternovska | Alexander Ordynets | Alexander Akulov	2008-07-18	3024889	Alexander Ordynets	2008-07-18	corticioid	Peniophora quercina (Pers.) Cooke, 1879		Ukraine	Donetsk	Sloviansk	Sviati Hory National Nature Park, west of Bogorodychne village	49.037527	37.4294835	Fungi	Basidiomycota	Agaricomycetes	Russulales	Peniophoraceae	Peniophora	quercina	Species	1	Ordynets 2007-2011 eastern Ukraine
1728567	Event	2017-07-13 12:38:23.160966+00:00	Alexander Ordynets	1728567	HumanObservation	Observation ID by A Ordynets - 425n	Olga Ternovska | Alexander Ordynets | Alexander Akulov	2008-07-18	3024890	Alexander Ordynets	2008-07-18	corticioid	Peniophora quercina (Pers.) Cooke, 1879		Ukraine	Donetsk	Sloviansk	Sviati Hory National Nature Park, west of Bogorodychne village	49.037527	37.4294835	Fungi	Basidiomycota	Agaricomycetes	Russulales	Peniophoraceae	Peniophora	quercina	Species	1	Ordynets 2007-2011 eastern Ukraine
1728568	Event	2017-07-13 12:38:23.160966+00:00	Alexander Ordynets	1728568	HumanObservation	Observation ID by A Ordynets - 426n	Olga Ternovska | Alexander Ordynets | Alexander Akulov	2008-07-18	3024891	Alexander Ordynets	2008-07-18	corticioid	Vuilleminia comedens (Nees) Maire, 1902		Ukraine	Donetsk	Sloviansk	Sviati Hory National Nature Park, west of Bogorodychne village	49.037527	37.4294835	Fungi	Basidiomycota	Agaricomycetes	Corticiales	Vuilleminiaceae	Vuilleminia	comedens	Species	1	Ordynets 2007-2011 eastern Ukraine
1728569	Event	2017-07-13 12:38:23.160966+00:00	Alexander Ordynets	1728569	HumanObservation	Observation ID by A Ordynets - 427n	Olga Ternovska | Alexander Ordynets | Alexander Akulov	2008-07-18	3024892	Alexander Ordynets	2008-07-18	corticioid	Peniophora quercina (Pers.) Cooke, 1879		Ukraine	Donetsk	Sloviansk	Sviati Hory National Nature Park, west of Bogorodychne village	49.037527	37.4294835	Fungi	Basidiomycota	Agaricomycetes	Russulales	Peniophoraceae	Peniophora	quercina	Species	1	Ordynets 2007-2011 eastern Ukraine
1728570	Event	2017-07-13 12:38:23.160966+00:00	Alexander Ordynets	1728570	HumanObservation	Observation ID by A Ordynets - 428n	Olga Ternovska | Alexander Ordynets | Alexander Akulov	2008-07-18	3024893	Alexander Ordynets	2008-07-18	corticioid	Hymenochaete rubiginosa (Dicks.) Lév., 1846		Ukraine	Donetsk	Sloviansk	Sviati Hory National Nature Park, west of Bogorodychne village	49.037527	37.4294835	Fungi	Basidiomycota	Agaricomycetes	Hymenochaetales	Hymenochaetaceae	Hymenochaete	rubiginosa	Species	1	Ordynets 2007-2011 eastern Ukraine
1728571	Event	2017-07-13 12:38:23.160966+00:00	Alexander Ordynets	1728571	HumanObservation	Observation ID by A Ordynets - 429n	Olga Ternovska | Alexander Ordynets | Alexander Akulov	2008-07-18	3024894	Alexander Ordynets	2008-07-18	corticioid	Peniophora quercina (Pers.) Cooke, 1879		Ukraine	Donetsk	Sloviansk	Sviati Hory National Nature Park, west of Bogorodychne village	49.037527	37.4294835	Fungi	Basidiomycota	Agaricomycetes	Russulales	Peniophoraceae	Peniophora	quercina	Species	1	Ordynets 2007-2011 eastern Ukraine
1728572	Event	2017-07-13 12:38:23.160966+00:00	Alexander Ordynets	1728572	HumanObservation	Observation ID by A Ordynets - 430n	Olga Ternovska | Alexander Ordynets | Alexander Akulov	2008-07-18	3024895	Alexander Ordynets	2008-07-18	corticioid	Vuilleminia comedens (Nees) Maire, 1902		Ukraine	Donetsk	Sloviansk	Sviati Hory National Nature Park, west of Bogorodychne village	49.037527	37.4294835	Fungi	Basidiomycota	Agaricomycetes	Corticiales	Vuilleminiaceae	Vuilleminia	comedens	Species	1	Ordynets 2007-2011 eastern Ukraine
1728573	Event	2017-07-13 12:38:23.160966+00:00	Alexander Ordynets	1728573	HumanObservation	Observation ID by A Ordynets - 431n	Olga Ternovska | Alexander Ordynets | Alexander Akulov	2008-07-18	3024896	Alexander Ordynets	2008-07-18	corticioid	Peniophora quercina (Pers.) Cooke, 1879		Ukraine	Donetsk	Sloviansk	Sviati Hory National Nature Park, west of Bogorodychne village	49.037527	37.4294835	Fungi	Basidiomycota	Agaricomycetes	Russulales	Peniophoraceae	Peniophora	quercina	Species	1	Ordynets 2007-2011 eastern Ukraine
1728574	Event	2017-07-13 12:38:23.160966+00:00	Alexander Ordynets	1728574	HumanObservation	Observation ID by A Ordynets - 432n	Olga Ternovska | Alexander Ordynets | Alexander Akulov	2008-07-18	3024897	Alexander Ordynets	2008-07-18	corticioid	Peniophora quercina (Pers.) Cooke, 1879		Ukraine	Donetsk	Sloviansk	Sviati Hory National Nature Park, west of Bogorodychne village	49.037527	37.4294835	Fungi	Basidiomycota	Agaricomycetes	Russulales	Peniophoraceae	Peniophora	quercina	Species	1	Ordynets 2007-2011 eastern Ukraine
1728575	Event	2017-07-13 12:38:23.160966+00:00	Alexander Ordynets	1728575	HumanObservation	Observation ID by A Ordynets - 433n	Olga Ternovska | Alexander Ordynets | Alexander Akulov	2008-07-18	3024898	Alexander Ordynets	2008-07-18	corticioid	Peniophora quercina (Pers.) Cooke, 1879		Ukraine	Donetsk	Sloviansk	Sviati Hory National Nature Park, west of Bogorodychne village	49.037527	37.4294835	Fungi	Basidiomycota	Agaricomycetes	Russulales	Peniophoraceae	Peniophora	quercina	Species	1	Ordynets 2007-2011 eastern Ukraine
1728576	Event	2017-07-13 12:38:23.160966+00:00	Alexander Ordynets	1728576	HumanObservation	Observation ID by A Ordynets - 434n	Olga Ternovska | Alexander Ordynets | Alexander Akulov	2008-07-18	3024899	Alexander Ordynets	2008-07-18	cyphelloid	Schizophyllum commune Fr., 1815		Ukraine	Donetsk	Sloviansk	Sviati Hory National Nature Park, west of Bogorodychne village	49.037527	37.4294835	Fungi	Basidiomycota	Agaricomycetes	Polyporales	Schizophyllaceae	Schizophyllum	commune	Species	1	Ordynets 2007-2011 eastern Ukraine
1728577	Event	2017-07-13 12:38:23.160966+00:00	Alexander Ordynets	1728577	HumanObservation	Observation ID by A Ordynets - 435n	Olga Ternovska | Alexander Ordynets | Alexander Akulov	2008-07-18	3024900	Alexander Ordynets	2008-07-18	corticioid	Hymenochaete rubiginosa (Dicks.) Lév., 1846		Ukraine	Donetsk	Sloviansk	Sviati Hory National Nature Park, west of Bogorodychne village	49.037527	37.4294835	Fungi	Basidiomycota	Agaricomycetes	Hymenochaetales	Hymenochaetaceae	Hymenochaete	rubiginosa	Species	1	Ordynets 2007-2011 eastern Ukraine
1728578	Event	2017-07-13 12:38:23.160966+00:00	Alexander Ordynets	1728578	HumanObservation	Observation ID by A Ordynets - 436n	Olga Ternovska | Alexander Ordynets | Alexander Akulov	2008-07-18	3024901	Alexander Ordynets	2008-07-18	corticioid	Hymenochaete rubiginosa (Dicks.) Lév., 1846		Ukraine	Donetsk	Sloviansk	Sviati Hory National Nature Park, west of Bogorodychne village	49.037527	37.4294835	Fungi	Basidiomycota	Agaricomycetes	Hymenochaetales	Hymenochaetaceae	Hymenochaete	rubiginosa	Species	1	Ordynets 2007-2011 eastern Ukraine
1728579	Event	2017-07-13 12:38:23.160966+00:00	Alexander Ordynets	1728579	HumanObservation	Observation ID by A Ordynets - 437n	Olga Ternovska | Alexander Ordynets | Alexander Akulov	2008-07-18	3024902	Alexander Ordynets	2008-07-18	corticioid	Hymenochaete rubiginosa (Dicks.) Lév., 1846		Ukraine	Donetsk	Sloviansk	Sviati Hory National Nature Park, west of Bogorodychne village	49.037527	37.4294835	Fungi	Basidiomycota	Agaricomycetes	Hymenochaetales	Hymenochaetaceae	Hymenochaete	rubiginosa	Species	1	Ordynets 2007-2011 eastern Ukraine
1728580	Event	2017-07-13 12:38:23.160966+00:00	Alexander Ordynets	1728580	HumanObservation	Observation ID by A Ordynets - 438n	Olga Ternovska | Alexander Ordynets | Alexander Akulov	2008-07-18	3024903	Alexander Ordynets	2008-07-18	corticioid	Hymenochaete rubiginosa (Dicks.) Lév., 1846		Ukraine	Donetsk	Sloviansk	Sviati Hory National Nature Park, west of Bogorodychne village	49.037527	37.4294835	Fungi	Basidiomycota	Agaricomycetes	Hymenochaetales	Hymenochaetaceae	Hymenochaete	rubiginosa	Species	1	Ordynets 2007-2011 eastern Ukraine
1728581	Event	2017-07-13 12:38:23.160966+00:00	Alexander Ordynets	1728581	HumanObservation	Observation ID by A Ordynets - 439n	Olga Ternovska | Alexander Ordynets | Alexander Akulov	2008-07-18	3024904	Alexander Ordynets	2008-07-18	corticioid	Hymenochaete rubiginosa (Dicks.) Lév., 1846		Ukraine	Donetsk	Sloviansk	Sviati Hory National Nature Park, west of Bogorodychne village	49.037527	37.4294835	Fungi	Basidiomycota	Agaricomycetes	Hymenochaetales	Hymenochaetaceae	Hymenochaete	rubiginosa	Species	1	Ordynets 2007-2011 eastern Ukraine
1728582	Event	2017-07-13 12:38:23.160966+00:00	Alexander Ordynets	1728582	HumanObservation	Observation ID by A Ordynets - 440n	Olga Ternovska | Alexander Ordynets | Alexander Akulov	2008-07-18	3024905	Alexander Ordynets	2008-07-18	corticioid	Hymenochaete rubiginosa (Dicks.) Lév., 1846		Ukraine	Donetsk	Sloviansk	Sviati Hory National Nature Park, west of Bogorodychne village	49.037527	37.4294835	Fungi	Basidiomycota	Agaricomycetes	Hymenochaetales	Hymenochaetaceae	Hymenochaete	rubiginosa	Species	1	Ordynets 2007-2011 eastern Ukraine
1728583	Event	2017-07-13 12:38:23.160966+00:00	Alexander Ordynets	1728583	HumanObservation	Observation ID by A Ordynets - 441n	Olga Ternovska | Alexander Ordynets | Alexander Akulov	2008-07-18	3024906	Alexander Ordynets	2008-07-18	corticioid	Vuilleminia comedens (Nees) Maire, 1902		Ukraine	Donetsk	Sloviansk	Sviati Hory National Nature Park, west of Bogorodychne village	49.037527	37.4294835	Fungi	Basidiomycota	Agaricomycetes	Corticiales	Vuilleminiaceae	Vuilleminia	comedens	Species	1	Ordynets 2007-2011 eastern Ukraine
1728584	Event	2017-07-13 12:38:23.160966+00:00	Alexander Ordynets	1728584	HumanObservation	Observation ID by A Ordynets - 442n	Olga Ternovska | Alexander Ordynets | Alexander Akulov	2008-07-18	3024907	Alexander Ordynets	2008-07-18	corticioid	Peniophora quercina (Pers.) Cooke, 1879		Ukraine	Donetsk	Sloviansk	Sviati Hory National Nature Park, west of Bogorodychne village	49.037527	37.4294835	Fungi	Basidiomycota	Agaricomycetes	Russulales	Peniophoraceae	Peniophora	quercina	Species	1	Ordynets 2007-2011 eastern Ukraine
1728585	Event	2017-07-13 12:38:23.160966+00:00	Alexander Ordynets	1728585	HumanObservation	Observation ID by A Ordynets - 443n	Olga Ternovska | Alexander Ordynets | Alexander Akulov	2008-07-18	3024908	Alexander Ordynets	2008-07-18	polypore	Trametes ochracea (Pers.) Gilb. & Ryvarden, 1987		Ukraine	Donetsk	Sloviansk	Sviati Hory National Nature Park, west of Bogorodychne village	49.037527	37.4294835	Fungi	Basidiomycota	Agaricomycetes	Polyporales	Coriolaceae	Trametes	ochracea	Species	1	Ordynets 2007-2011 eastern Ukraine
1728586	Event	2017-07-13 12:38:23.160966+00:00	Alexander Ordynets	1728586	HumanObservation	Observation ID by A Ordynets - 444n	Olga Ternovska | Alexander Ordynets | Alexander Akulov	2008-07-18	3024909	Alexander Ordynets	2008-07-18	cyphelloid	Fistulina hepatica (Schaeff.) With., 1801		Ukraine	Donetsk	Sloviansk	Sviati Hory National Nature Park, west of Bogorodychne village	49.037527	37.4294835	Fungi	Basidiomycota	Agaricomycetes	Agaricales	Fistulinaceae	Fistulina	hepatica	Species	1	Ordynets 2007-2011 eastern Ukraine
1728587	Event	2017-07-13 12:38:23.160966+00:00	Alexander Ordynets	1728587	HumanObservation	Observation ID by A Ordynets - 445n	Olga Ternovska | Alexander Ordynets | Alexander Akulov	2008-07-18	3024910	Alexander Ordynets	2008-07-18	polypore	Fomes fomentarius (L.) J.J. Kickx		Ukraine	Donetsk	Sloviansk	Sviati Hory National Nature Park, west of Bogorodychne village	49.037527	37.4294835	Fungi	Basidiomycota	Agaricomycetes	Polyporales	Coriolaceae	Fomes	fomentarius	Species	1	Ordynets 2007-2011 eastern Ukraine
1728588	Event	2017-07-13 12:38:23.160966+00:00	Alexander Ordynets	1728588	HumanObservation	Observation ID by A Ordynets - 446n	Olga Ternovska | Alexander Ordynets | Alexander Akulov	2008-07-18	3024911	Alexander Ordynets	2008-07-18	corticioid	Peniophora rufomarginata (Pers.) Bourdot & Galzin, 1913		Ukraine	Donetsk	Sloviansk	Sviati Hory National Nature Park, west of Bogorodychne village	49.037527	37.4294835	Fungi	Basidiomycota	Agaricomycetes	Russulales	Peniophoraceae	Peniophora	rufomarginata	Species	1	Ordynets 2007-2011 eastern Ukraine
1728589	Event	2017-07-13 12:38:23.160966+00:00	Alexander Ordynets	1728589	HumanObservation	Observation ID by A Ordynets - 447n	Olga Ternovska | Alexander Ordynets | Alexander Akulov	2008-07-18	3024912	Alexander Ordynets	2008-07-18	corticioid	Hymenochaete rubiginosa (Dicks.) Lév., 1846		Ukraine	Donetsk	Sloviansk	Sviati Hory National Nature Park, west of Bogorodychne village	49.037527	37.4294835	Fungi	Basidiomycota	Agaricomycetes	Hymenochaetales	Hymenochaetaceae	Hymenochaete	rubiginosa	Species	1	Ordynets 2007-2011 eastern Ukraine
1728590	Event	2017-07-13 12:38:23.160966+00:00	Alexander Ordynets	1728590	HumanObservation	Observation ID by A Ordynets - 448n	Olga Ternovska | Alexander Ordynets | Alexander Akulov	2008-07-18	3024913	Alexander Ordynets	2008-07-18	corticioid	Hymenochaete rubiginosa (Dicks.) Lév., 1846		Ukraine	Donetsk	Sloviansk	Sviati Hory National Nature Park, west of Bogorodychne village	49.037527	37.4294835	Fungi	Basidiomycota	Agaricomycetes	Hymenochaetales	Hymenochaetaceae	Hymenochaete	rubiginosa	Species	1	Ordynets 2007-2011 eastern Ukraine
1728591	Event	2017-07-13 12:38:23.160966+00:00	Alexander Ordynets	1728591	HumanObservation	Observation ID by A Ordynets - 449n	Olga Ternovska | Alexander Ordynets | Alexander Akulov	2008-07-18	3024914	Alexander Ordynets	2008-07-18	corticioid	Hymenochaete rubiginosa (Dicks.) Lév., 1846		Ukraine	Donetsk	Sloviansk	Sviati Hory National Nature Park, west of Bogorodychne village	49.037527	37.4294835	Fungi	Basidiomycota	Agaricomycetes	Hymenochaetales	Hymenochaetaceae	Hymenochaete	rubiginosa	Species	1	Ordynets 2007-2011 eastern Ukraine
1728592	Event	2017-07-13 12:38:23.160966+00:00	Alexander Ordynets	1728592	HumanObservation	Observation ID by A Ordynets - 450n	Olga Ternovska | Alexander Ordynets | Alexander Akulov	2008-07-18	3024915	Alexander Ordynets	2008-07-18	polypore	Fomes fomentarius (L.) J.J. Kickx		Ukraine	Donetsk	Sloviansk	Sviati Hory National Nature Park, west of Bogorodychne village	49.037527	37.4294835	Fungi	Basidiomycota	Agaricomycetes	Polyporales	Coriolaceae	Fomes	fomentarius	Species	1	Ordynets 2007-2011 eastern Ukraine
1728593	Event	2017-07-13 12:38:23.160966+00:00	Alexander Ordynets	1728593	HumanObservation	Observation ID by A Ordynets - 451n	Olga Ternovska | Alexander Ordynets | Alexander Akulov	2008-07-18	3024916	Alexander Ordynets	2008-07-18	cyphelloid	Schizophyllum commune Fr., 1815		Ukraine	Donetsk	Sloviansk	Sviati Hory National Nature Park, west of Bogorodychne village	49.037527	37.4294835	Fungi	Basidiomycota	Agaricomycetes	Polyporales	Schizophyllaceae	Schizophyllum	commune	Species	1	Ordynets 2007-2011 eastern Ukraine
1728594	Event	2017-07-13 12:38:23.160966+00:00	Alexander Ordynets	1728594	HumanObservation	Observation ID by A Ordynets - 452n	Olga Ternovska | Alexander Ordynets | Alexander Akulov	2008-07-18	3024917	Alexander Ordynets	2008-07-18	cyphelloid	Schizophyllum commune Fr., 1815		Ukraine	Donetsk	Sloviansk	Sviati Hory National Nature Park, west of Bogorodychne village	49.037527	37.4294835	Fungi	Basidiomycota	Agaricomycetes	Polyporales	Schizophyllaceae	Schizophyllum	commune	Species	1	Ordynets 2007-2011 eastern Ukraine
1728595	Event	2017-07-13 12:38:23.160966+00:00	Alexander Ordynets	1728595	HumanObservation	Observation ID by A Ordynets - 453n	Olga Ternovska | Alexander Ordynets | Alexander Akulov	2008-07-18	3024918	Alexander Ordynets	2008-07-18	corticioid	Peniophora rufomarginata (Pers.) Bourdot & Galzin, 1913		Ukraine	Donetsk	Sloviansk	Sviati Hory National Nature Park, west of Bogorodychne village	49.037527	37.4294835	Fungi	Basidiomycota	Agaricomycetes	Russulales	Peniophoraceae	Peniophora	rufomarginata	Species	1	Ordynets 2007-2011 eastern Ukraine
1728596	Event	2017-07-13 12:38:23.160966+00:00	Alexander Ordynets	1728596	HumanObservation	Observation ID by A Ordynets - 454n	Olga Ternovska | Alexander Ordynets | Alexander Akulov	2008-07-18	3024919	Alexander Ordynets	2008-07-18	corticioid	Byssomerulius corium (Pers.) Parmasto, 1967		Ukraine	Donetsk	Sloviansk	Sviati Hory National Nature Park, west of Bogorodychne village	49.037527	37.4294835	Fungi	Basidiomycota	Agaricomycetes	Polyporales	Irpicaceae	Byssomerulius	corium	Species	1	Ordynets 2007-2011 eastern Ukraine
1728597	Event	2017-07-13 12:38:23.160966+00:00	Alexander Ordynets	1728597	HumanObservation	Observation ID by A Ordynets - 455n	Olga Ternovska | Alexander Ordynets | Alexander Akulov	2008-07-18	3024920	Alexander Ordynets	2008-07-18	corticioid	Vuilleminia coryli Boidin, Lanq. & Gilles, 1989		Ukraine	Donetsk	Sloviansk	Sviati Hory National Nature Park, west of Bogorodychne village	49.037527	37.4294835	Fungi	Basidiomycota	Agaricomycetes	Corticiales	Vuilleminiaceae	Vuilleminia	coryli	Species	1	Ordynets 2007-2011 eastern Ukraine
1728598	Event	2017-07-13 12:38:23.160966+00:00	Alexander Ordynets	1728598	HumanObservation	Observation ID by A Ordynets - 456n	Olga Ternovska | Alexander Ordynets | Alexander Akulov	2008-07-18	3024921	Alexander Ordynets	2008-07-18	corticioid	Hymenochaete cinnamomea (Pers.) Bres., 1897		Ukraine	Donetsk	Sloviansk	Sviati Hory National Nature Park, west of Bogorodychne village	49.037527	37.4294835	Fungi	Basidiomycota	Agaricomycetes	Hymenochaetales	Hymenochaetaceae	Hymenochaete	cinnamomea	Species	1	Ordynets 2007-2011 eastern Ukraine
1728599	Event	2017-07-13 12:38:23.160966+00:00	Alexander Ordynets	1728599	HumanObservation	Observation ID by A Ordynets - 457n	Olga Ternovska | Alexander Ordynets | Alexander Akulov	2008-07-18	3024922	Alexander Ordynets	2008-07-18	cyphelloid	Schizophyllum commune Fr., 1815		Ukraine	Donetsk	Sloviansk	Sviati Hory National Nature Park, west of Bogorodychne village	49.037527	37.4294835	Fungi	Basidiomycota	Agaricomycetes	Polyporales	Schizophyllaceae	Schizophyllum	commune	Species	1	Ordynets 2007-2011 eastern Ukraine
1728600	Event	2017-07-13 12:38:23.160966+00:00	Alexander Ordynets	1728600	HumanObservation	Observation ID by A Ordynets - 458n	Olga Ternovska | Alexander Ordynets | Alexander Akulov	2008-07-18	3024923	Alexander Ordynets	2008-07-18	polypore	Ganoderma applanatum (Pers.) Pat., 1887		Ukraine	Donetsk	Sloviansk	Sviati Hory National Nature Park, west of Bogorodychne village	49.037527	37.4294835	Fungi	Basidiomycota	Agaricomycetes	Polyporales	Ganodermataceae	Ganoderma	applanatum	Species	1	Ordynets 2007-2011 eastern Ukraine
1728601	Event	2017-07-13 12:38:23.160966+00:00	Alexander Ordynets	1728601	HumanObservation	Observation ID by A Ordynets - 459n	Olga Ternovska | Alexander Ordynets | Alexander Akulov	2008-07-18	3024924	Alexander Ordynets	2008-07-18	corticioid	Vuilleminia coryli Boidin, Lanq. & Gilles, 1989		Ukraine	Donetsk	Sloviansk	Sviati Hory National Nature Park, west of Bogorodychne village	49.037527	37.4294835	Fungi	Basidiomycota	Agaricomycetes	Corticiales	Vuilleminiaceae	Vuilleminia	coryli	Species	1	Ordynets 2007-2011 eastern Ukraine
1728602	Event	2017-07-13 12:38:23.160966+00:00	Alexander Ordynets	1728602	HumanObservation	Observation ID by A Ordynets - 460n	Olga Ternovska | Alexander Ordynets | Alexander Akulov	2008-07-18	3024925	Alexander Ordynets	2008-07-18	corticioid	Stereum hirsutum (Willd.) Pers., 1800		Ukraine	Donetsk	Sloviansk	Sviati Hory National Nature Park, west of Bogorodychne village	49.037527	37.4294835	Fungi	Basidiomycota	Agaricomycetes	Russulales	Stereaceae	Stereum	hirsutum	Species	1	Ordynets 2007-2011 eastern Ukraine
1728603	Event	2017-07-13 12:38:23.160966+00:00	Alexander Ordynets	1728603	HumanObservation	Observation ID by A Ordynets - 461n	Olga Ternovska | Alexander Ordynets | Alexander Akulov	2008-07-18	3024926	Alexander Ordynets	2008-07-18	polypore	Bjerkandera adusta (Willd.) P. Karst., 1879		Ukraine	Donetsk	Sloviansk	Sviati Hory National Nature Park, west of Bogorodychne village	49.037527	37.4294835	Fungi	Basidiomycota	Agaricomycetes	Polyporales	Phanerochaetaceae	Bjerkandera	adusta	Species	1	Ordynets 2007-2011 eastern Ukraine
1728604	Event	2017-07-13 12:38:23.160966+00:00	Alexander Ordynets	1728604	HumanObservation	Observation ID by A Ordynets - 462n	Olga Ternovska | Alexander Ordynets | Alexander Akulov	2008-07-18	3024927	Alexander Ordynets	2008-07-18	cyphelloid	Schizophyllum commune Fr., 1815		Ukraine	Donetsk	Sloviansk	Sviati Hory National Nature Park, west of Bogorodychne village	49.037527	37.4294835	Fungi	Basidiomycota	Agaricomycetes	Polyporales	Schizophyllaceae	Schizophyllum	commune	Species	1	Ordynets 2007-2011 eastern Ukraine
1728605	Event	2017-07-13 12:38:23.160966+00:00	Alexander Ordynets	1728605	HumanObservation	Observation ID by A Ordynets - 463n	Olga Ternovska | Alexander Ordynets | Alexander Akulov	2008-07-18	3024928	Alexander Ordynets	2008-07-18	cyphelloid	Schizophyllum commune Fr., 1815		Ukraine	Donetsk	Sloviansk	Sviati Hory National Nature Park, west of Bogorodychne village	49.037527	37.4294835	Fungi	Basidiomycota	Agaricomycetes	Polyporales	Schizophyllaceae	Schizophyllum	commune	Species	1	Ordynets 2007-2011 eastern Ukraine
1728606	Event	2017-07-13 12:38:23.160966+00:00	Alexander Ordynets	1728606	HumanObservation	Observation ID by A Ordynets - 464n	Olga Ternovska | Alexander Ordynets | Alexander Akulov	2008-07-18	3024929	Alexander Ordynets	2008-07-18	cyphelloid	Schizophyllum commune Fr., 1815		Ukraine	Donetsk	Sloviansk	Sviati Hory National Nature Park, west of Bogorodychne village	49.037527	37.4294835	Fungi	Basidiomycota	Agaricomycetes	Polyporales	Schizophyllaceae	Schizophyllum	commune	Species	1	Ordynets 2007-2011 eastern Ukraine
1728607	Event	2017-07-13 12:38:23.160966+00:00	Alexander Ordynets	1728607	HumanObservation	Observation ID by A Ordynets - 465n	Olga Ternovska | Alexander Ordynets | Alexander Akulov	2008-07-18	3024930	Alexander Ordynets	2008-07-18	corticioid	Steccherinum fimbriatum (Pers.) J. Erikss., 1958		Ukraine	Donetsk	Sloviansk	Sviati Hory National Nature Park, west of Bogorodychne village	49.037527	37.4294835	Fungi	Basidiomycota	Agaricomycetes	Polyporales	Polyporales fam Incertae sedis	Steccherinum	fimbriatum	Species	1	Ordynets 2007-2011 eastern Ukraine
1728608	Event	2017-07-13 12:38:23.160966+00:00	Alexander Ordynets	1728608	HumanObservation	Observation ID by A Ordynets - 466n	Olga Ternovska | Alexander Ordynets | Alexander Akulov	2008-07-18	3024931	Alexander Ordynets	2008-07-18	corticioid	Hymenochaete rubiginosa (Dicks.) Lév., 1846		Ukraine	Donetsk	Sloviansk	Sviati Hory National Nature Park, west of Bogorodychne village	49.037527	37.4294835	Fungi	Basidiomycota	Agaricomycetes	Hymenochaetales	Hymenochaetaceae	Hymenochaete	rubiginosa	Species	1	Ordynets 2007-2011 eastern Ukraine
1728609	Event	2017-07-13 12:38:23.160966+00:00	Alexander Ordynets	1728609	HumanObservation	Observation ID by A Ordynets - 467n	Olga Ternovska | Alexander Ordynets | Alexander Akulov	2008-07-18	3024932	Alexander Ordynets	2008-07-18	corticioid	Peniophora rufomarginata (Pers.) Bourdot & Galzin, 1913		Ukraine	Donetsk	Sloviansk	Sviati Hory National Nature Park, west of Bogorodychne village	49.037527	37.4294835	Fungi	Basidiomycota	Agaricomycetes	Russulales	Peniophoraceae	Peniophora	rufomarginata	Species	1	Ordynets 2007-2011 eastern Ukraine
1728610	Event	2017-07-13 12:38:23.160966+00:00	Alexander Ordynets	1728610	HumanObservation	Observation ID by A Ordynets - 468n	Olga Ternovska | Alexander Ordynets | Alexander Akulov	2008-07-18	3024933	Alexander Ordynets	2008-07-18	cyphelloid	Schizophyllum commune Fr., 1815		Ukraine	Donetsk	Sloviansk	Sviati Hory National Nature Park, west of Bogorodychne village	49.037527	37.4294835	Fungi	Basidiomycota	Agaricomycetes	Polyporales	Schizophyllaceae	Schizophyllum	commune	Species	1	Ordynets 2007-2011 eastern Ukraine
1728611	Event	2017-07-13 12:38:23.160966+00:00	Alexander Ordynets	1728611	HumanObservation	Observation ID by A Ordynets - 469n	Olga Ternovska | Alexander Ordynets | Alexander Akulov	2008-07-18	3024934	Alexander Ordynets	2008-07-18	polypore	Fomes fomentarius (L.) J.J. Kickx		Ukraine	Donetsk	Sloviansk	Sviati Hory National Nature Park, west of Bogorodychne village	49.037527	37.4294835	Fungi	Basidiomycota	Agaricomycetes	Polyporales	Coriolaceae	Fomes	fomentarius	Species	1	Ordynets 2007-2011 eastern Ukraine
1728612	Event	2017-07-13 12:38:23.160966+00:00	Alexander Ordynets	1728612	HumanObservation	Observation ID by A Ordynets - 470n	Olga Ternovska | Alexander Ordynets | Alexander Akulov	2008-07-18	3024935	Alexander Ordynets	2008-07-18	corticioid	Chondrostereum purpureum (Pers.) Pouzar, 1959		Ukraine	Donetsk	Sloviansk	Sviati Hory National Nature Park, west of Bogorodychne village	49.037527	37.4294835	Fungi	Basidiomycota	Agaricomycetes	Polyporales	Schizophyllaceae	Chondrostereum	purpureum	Species	1	Ordynets 2007-2011 eastern Ukraine
1728613	Event	2017-07-13 12:38:23.160966+00:00	Alexander Ordynets	1728613	HumanObservation	Observation ID by A Ordynets - 471n	Olga Ternovska | Alexander Ordynets | Alexander Akulov	2008-07-18	3024936	Alexander Ordynets	2008-07-18	polypore	Trametes ochracea (Pers.) Gilb. & Ryvarden, 1987		Ukraine	Donetsk	Sloviansk	Sviati Hory National Nature Park, west of Bogorodychne village	49.037527	37.4294835	Fungi	Basidiomycota	Agaricomycetes	Polyporales	Coriolaceae	Trametes	ochracea	Species	1	Ordynets 2007-2011 eastern Ukraine
1728614	Event	2017-07-13 12:38:23.160966+00:00	Alexander Ordynets	1728614	HumanObservation	Observation ID by A Ordynets - 472n	Olga Ternovska | Alexander Ordynets | Alexander Akulov	2008-07-18	3024937	Alexander Ordynets	2008-07-18	polypore	Fomes fomentarius (L.) J.J. Kickx		Ukraine	Donetsk	Sloviansk	Sviati Hory National Nature Park, west of Bogorodychne village	49.037527	37.4294835	Fungi	Basidiomycota	Agaricomycetes	Polyporales	Coriolaceae	Fomes	fomentarius	Species	1	Ordynets 2007-2011 eastern Ukraine
1728615	Event	2017-07-13 12:38:23.160966+00:00	Alexander Ordynets	1728615	HumanObservation	Observation ID by A Ordynets - 473n	Olga Ternovska | Alexander Ordynets | Alexander Akulov	2008-07-18	3024938	Alexander Ordynets	2008-07-18	polypore	Fomes fomentarius (L.) J.J. Kickx		Ukraine	Donetsk	Sloviansk	Sviati Hory National Nature Park, west of Bogorodychne village	49.037527	37.4294835	Fungi	Basidiomycota	Agaricomycetes	Polyporales	Coriolaceae	Fomes	fomentarius	Species	1	Ordynets 2007-2011 eastern Ukraine
1728616	Event	2017-07-13 12:38:23.160966+00:00	Alexander Ordynets	1728616	HumanObservation	Observation ID by A Ordynets - 474n	Olga Ternovska | Alexander Ordynets | Alexander Akulov	2008-07-18	3024939	Alexander Ordynets	2008-07-18	polypore	Schizopora flavipora (Berk. & M.A. Curtis ex Cooke) Ryvarden, 1985		Ukraine	Donetsk	Sloviansk	Sviati Hory National Nature Park, west of Bogorodychne village	49.037527	37.4294835	Fungi	Basidiomycota	Agaricomycetes	Corticiales	Corticiaceae	Schizopora	flavipora	Species	1	Ordynets 2007-2011 eastern Ukraine
1728617	Event	2017-07-13 12:38:23.160966+00:00	Alexander Ordynets	1728617	HumanObservation	Observation ID by A Ordynets - 475n	Olga Ternovska | Alexander Ordynets | Alexander Akulov	2008-07-18	3024940	Alexander Ordynets	2008-07-18	corticioid	Byssomerulius corium (Pers.) Parmasto, 1967		Ukraine	Donetsk	Sloviansk	Sviati Hory National Nature Park, west of Bogorodychne village	49.037527	37.4294835	Fungi	Basidiomycota	Agaricomycetes	Polyporales	Irpicaceae	Byssomerulius	corium	Species	1	Ordynets 2007-2011 eastern Ukraine
1728618	Event	2017-07-13 12:38:23.160966+00:00	Alexander Ordynets	1728618	HumanObservation	Observation ID by A Ordynets - 476n	Olga Ternovska | Alexander Ordynets | Alexander Akulov	2008-07-18	3024941	Alexander Ordynets	2008-07-18	corticioid	Peniophora limitata (Chaillet ex Fr.) Cooke, 1879		Ukraine	Donetsk	Sloviansk	Sviati Hory National Nature Park, west of Bogorodychne village	49.037527	37.4294835	Fungi	Basidiomycota	Agaricomycetes	Russulales	Peniophoraceae	Peniophora	limitata	Species	1	Ordynets 2007-2011 eastern Ukraine
1728619	Event	2017-07-13 12:38:23.160966+00:00	Alexander Ordynets	1728619	HumanObservation	Observation ID by A Ordynets - 477n	Olga Ternovska | Alexander Ordynets | Alexander Akulov	2008-07-18	3024942	Alexander Ordynets	2008-07-18	polypore	Gloeoporus dichrous (Fr.) Bres., 1913		Ukraine	Donetsk	Sloviansk	Sviati Hory National Nature Park, west of Bogorodychne village	49.037527	37.4294835	Fungi	Basidiomycota	Agaricomycetes	Polyporales	Meruliaceae	Gloeoporus	dichrous	Species	1	Ordynets 2007-2011 eastern Ukraine
1728620	Event	2017-07-13 12:38:23.160966+00:00	Alexander Ordynets	1728620	HumanObservation	Observation ID by A Ordynets - 478n	Olga Ternovska | Alexander Ordynets | Alexander Akulov	2008-07-18	3024943	Alexander Ordynets	2008-07-18	corticioid	Hymenochaete cinnamomea (Pers.) Bres., 1897		Ukraine	Donetsk	Sloviansk	Sviati Hory National Nature Park, west of Bogorodychne village	49.037527	37.4294835	Fungi	Basidiomycota	Agaricomycetes	Hymenochaetales	Hymenochaetaceae	Hymenochaete	cinnamomea	Species	1	Ordynets 2007-2011 eastern Ukraine
1728621	Event	2017-07-13 12:38:23.160966+00:00	Alexander Ordynets	1728621	HumanObservation	Observation ID by A Ordynets - 479n	Olga Ternovska | Alexander Ordynets | Alexander Akulov	2008-07-18	3024944	Alexander Ordynets	2008-07-18	polypore	Gloeoporus dichrous (Fr.) Bres., 1913		Ukraine	Donetsk	Sloviansk	Sviati Hory National Nature Park, west of Bogorodychne village	49.037527	37.4294835	Fungi	Basidiomycota	Agaricomycetes	Polyporales	Meruliaceae	Gloeoporus	dichrous	Species	1	Ordynets 2007-2011 eastern Ukraine
1728622	Event	2017-07-13 12:38:23.160966+00:00	Alexander Ordynets	1728622	HumanObservation	Observation ID by A Ordynets - 480n	Olga Ternovska | Alexander Ordynets | Alexander Akulov	2008-07-18	3024945	Alexander Ordynets	2008-07-18	corticioid	Peniophora rufomarginata (Pers.) Bourdot & Galzin, 1913		Ukraine	Donetsk	Sloviansk	Sviati Hory National Nature Park, west of Bogorodychne village	49.037527	37.4294835	Fungi	Basidiomycota	Agaricomycetes	Russulales	Peniophoraceae	Peniophora	rufomarginata	Species	1	Ordynets 2007-2011 eastern Ukraine
1728623	Event	2017-07-13 12:38:23.160966+00:00	Alexander Ordynets	1728623	HumanObservation	Observation ID by A Ordynets - 481n	Olga Ternovska | Alexander Ordynets | Alexander Akulov	2008-07-18	3024946	Alexander Ordynets	2008-07-18	cyphelloid	Schizophyllum commune Fr., 1815		Ukraine	Donetsk	Sloviansk	Sviati Hory National Nature Park, west of Bogorodychne village	49.037527	37.4294835	Fungi	Basidiomycota	Agaricomycetes	Polyporales	Schizophyllaceae	Schizophyllum	commune	Species	1	Ordynets 2007-2011 eastern Ukraine
1728624	Event	2017-07-13 12:38:23.160966+00:00	Alexander Ordynets	1728624	HumanObservation	Observation ID by A Ordynets - 482n	Olga Ternovska | Alexander Ordynets | Alexander Akulov	2008-07-18	3024947	Alexander Ordynets	2008-07-18	cyphelloid	Fistulina hepatica (Schaeff.) With., 1801		Ukraine	Donetsk	Sloviansk	Sviati Hory National Nature Park, west of Bogorodychne village	49.037527	37.4294835	Fungi	Basidiomycota	Agaricomycetes	Agaricales	Fistulinaceae	Fistulina	hepatica	Species	1	Ordynets 2007-2011 eastern Ukraine
1728625	Event	2017-07-13 12:38:23.160966+00:00	Alexander Ordynets	1728625	HumanObservation	Observation ID by A Ordynets - 483n	Olga Ternovska | Alexander Ordynets | Alexander Akulov	2008-07-18	3024948	Alexander Ordynets	2008-07-18	corticioid	Byssomerulius corium (Pers.) Parmasto, 1967		Ukraine	Donetsk	Sloviansk	Sviati Hory National Nature Park, west of Bogorodychne village	49.037527	37.4294835	Fungi	Basidiomycota	Agaricomycetes	Polyporales	Irpicaceae	Byssomerulius	corium	Species	1	Ordynets 2007-2011 eastern Ukraine
1728626	Event	2017-07-13 12:38:23.160966+00:00	Alexander Ordynets	1728626	HumanObservation	Observation ID by A Ordynets - 484n	Olga Ternovska | Alexander Ordynets | Alexander Akulov	2008-07-18	3024949	Alexander Ordynets	2008-07-18	polypore	Fomes fomentarius (L.) J.J. Kickx		Ukraine	Donetsk	Sloviansk	Sviati Hory National Nature Park, west of Bogorodychne village	49.037527	37.4294835	Fungi	Basidiomycota	Agaricomycetes	Polyporales	Coriolaceae	Fomes	fomentarius	Species	1	Ordynets 2007-2011 eastern Ukraine
1728627	Event	2017-07-13 12:38:23.160966+00:00	Alexander Ordynets	1728627	HumanObservation	Observation ID by A Ordynets - 485n	Olga Ternovska | Alexander Ordynets | Alexander Akulov	2008-07-18	3024950	Alexander Ordynets	2008-07-18	polypore	Fomes fomentarius (L.) J.J. Kickx		Ukraine	Donetsk	Sloviansk	Sviati Hory National Nature Park, west of Bogorodychne village	49.037527	37.4294835	Fungi	Basidiomycota	Agaricomycetes	Polyporales	Coriolaceae	Fomes	fomentarius	Species	1	Ordynets 2007-2011 eastern Ukraine
1728628	Event	2017-07-13 12:38:23.160966+00:00	Alexander Ordynets	1728628	HumanObservation	Observation ID by A Ordynets - 486n	Olga Ternovska | Alexander Ordynets | Alexander Akulov	2008-07-18	3024951	Alexander Ordynets	2008-07-18	corticioid	Vuilleminia coryli Boidin, Lanq. & Gilles, 1989		Ukraine	Donetsk	Sloviansk	Sviati Hory National Nature Park, west of Bogorodychne village	49.037527	37.4294835	Fungi	Basidiomycota	Agaricomycetes	Corticiales	Vuilleminiaceae	Vuilleminia	coryli	Species	1	Ordynets 2007-2011 eastern Ukraine
1728629	Event	2017-07-13 12:40:11.057214+00:00	Alexander Ordynets	1728629	HumanObservation	Observation ID by A Ordynets - 100n	Alexander Ordynets | Alexander Akulov	2009-11-17	3024952	Alexander Ordynets	2009-11-17	corticioid	Stereum hirsutum (Willd.) Pers., 1800		Ukraine	Donetsk	Lyman	Sviati Hory National Nature Park, pinery with inclusion of deciduous forest patches to the north and east of Sviatohirsk town	49.07603497	37.56701577	Fungi	Basidiomycota	Agaricomycetes	Russulales	Stereaceae	Stereum	hirsutum	Species	1	Ordynets 2007-2011 eastern Ukraine
1728630	Event	2017-07-13 12:40:11.057214+00:00	Alexander Ordynets	1728630	HumanObservation	Observation ID by A Ordynets - 101n	Alexander Ordynets | Alexander Akulov	2009-11-17	3024953	Alexander Ordynets	2009-11-17	corticioid	Stereum hirsutum (Willd.) Pers., 1800		Ukraine	Donetsk	Lyman	Sviati Hory National Nature Park, pinery with inclusion of deciduous forest patches to the north and east of Sviatohirsk town	49.07603497	37.56701577	Fungi	Basidiomycota	Agaricomycetes	Russulales	Stereaceae	Stereum	hirsutum	Species	1	Ordynets 2007-2011 eastern Ukraine
1728631	Event	2017-07-13 12:40:11.057214+00:00	Alexander Ordynets	1728631	HumanObservation	Observation ID by A Ordynets - 102n	Alexander Ordynets | Alexander Akulov	2009-11-17	3024954	Alexander Ordynets	2009-11-17	corticioid	Stereum hirsutum (Willd.) Pers., 1800		Ukraine	Donetsk	Lyman	Sviati Hory National Nature Park, pinery with inclusion of deciduous forest patches to the north and east of Sviatohirsk town	49.07603497	37.56701577	Fungi	Basidiomycota	Agaricomycetes	Russulales	Stereaceae	Stereum	hirsutum	Species	1	Ordynets 2007-2011 eastern Ukraine
1728632	Event	2017-07-13 12:40:11.057214+00:00	Alexander Ordynets	1728632	HumanObservation	Observation ID by A Ordynets - 103n	Alexander Ordynets | Alexander Akulov	2009-11-17	3024955	Alexander Ordynets	2009-11-17	hydnoid	Auriscalpium vulgare Gray, 1821		Ukraine	Donetsk	Lyman	Sviati Hory National Nature Park, pinery with inclusion of deciduous forest patches to the north and east of Sviatohirsk town	49.07603497	37.56701577	Fungi	Basidiomycota	Agaricomycetes	Russulales	Auriscalpiaceae	Auriscalpium	vulgare	Species	1	Ordynets 2007-2011 eastern Ukraine
1728633	Event	2017-07-13 12:40:11.057214+00:00	Alexander Ordynets	1728633	HumanObservation	Observation ID by A Ordynets - 104n	Alexander Ordynets | Alexander Akulov	2009-11-17	3024956	Alexander Ordynets	2009-11-17	polypore	Fomes fomentarius (L.) J.J. Kickx		Ukraine	Donetsk	Lyman	Sviati Hory National Nature Park, pinery with inclusion of deciduous forest patches to the north and east of Sviatohirsk town	49.07603497	37.56701577	Fungi	Basidiomycota	Agaricomycetes	Polyporales	Coriolaceae	Fomes	fomentarius	Species	1	Ordynets 2007-2011 eastern Ukraine
1728634	Event	2017-07-13 12:40:11.057214+00:00	Alexander Ordynets	1728634	HumanObservation	Observation ID by A Ordynets - 105n	Alexander Ordynets | Alexander Akulov	2009-11-17	3024957	Alexander Ordynets	2009-11-17	polypore	Bjerkandera adusta (Willd.) P. Karst., 1879		Ukraine	Donetsk	Lyman	Sviati Hory National Nature Park, pinery with inclusion of deciduous forest patches to the north and east of Sviatohirsk town	49.07603497	37.56701577	Fungi	Basidiomycota	Agaricomycetes	Polyporales	Phanerochaetaceae	Bjerkandera	adusta	Species	1	Ordynets 2007-2011 eastern Ukraine
1728635	Event	2017-07-13 12:40:11.057214+00:00	Alexander Ordynets	1728635	HumanObservation	Observation ID by A Ordynets - 106n	Alexander Ordynets | Alexander Akulov	2009-11-17	3024958	Alexander Ordynets	2009-11-17	polypore	Piptoporus betulinus (Bull.) P. Karst., 1881		Ukraine	Donetsk	Lyman	Sviati Hory National Nature Park, pinery with inclusion of deciduous forest patches to the north and east of Sviatohirsk town	49.07603497	37.56701577	Fungi	Basidiomycota	Agaricomycetes	Polyporales	Fomitopsidaceae	Piptoporus	betulinus	Species	1	Ordynets 2007-2011 eastern Ukraine
1728636	Event	2017-07-13 12:40:11.057214+00:00	Alexander Ordynets	1728636	HumanObservation	Observation ID by A Ordynets - 107n	Alexander Ordynets | Alexander Akulov	2009-11-17	3024959	Alexander Ordynets	2009-11-17	polypore	Gloeoporus pannocinctus (Romell) J. Erikss., 1958		Ukraine	Donetsk	Lyman	Sviati Hory National Nature Park, pinery with inclusion of deciduous forest patches to the north and east of Sviatohirsk town	49.07603497	37.56701577	Fungi	Basidiomycota	Agaricomycetes	Polyporales	Meruliaceae	Gloeoporus	pannocinctus	Species	1	Ordynets 2007-2011 eastern Ukraine
1728637	Event	2017-07-13 12:38:23.160966+00:00	Alexander Ordynets	1728637	HumanObservation	Observation ID by A Ordynets - 109n	Alexander Ordynets | Alexander Akulov	2009-11-17	3024960	Alexander Ordynets	2009-11-17	polypore	Fomitiporia robusta (P. Karst.) Fiasson & Niemelä, 1984		Ukraine	Donetsk	Sloviansk	Sviati Hory National Nature Park, west of Bogorodychne village	49.037527	37.4294835	Fungi	Basidiomycota	Agaricomycetes	Hymenochaetales	Hymenochaetaceae	Fomitiporia	robusta	Species	1	Ordynets 2007-2011 eastern Ukraine
1728638	Event	2017-07-13 12:38:23.160966+00:00	Alexander Ordynets	1728638	HumanObservation	Observation ID by A Ordynets - 110n	Alexander Ordynets | Alexander Akulov	2009-11-17	3024961	Alexander Ordynets	2009-11-17	corticioid	Radulomyces molaris (Chaillet ex Fr.) M.P. Christ., 1960		Ukraine	Donetsk	Sloviansk	Sviati Hory National Nature Park, west of Bogorodychne village	49.037527	37.4294835	Fungi	Basidiomycota	Agaricomycetes	Corticiales	Corticiaceae	Radulomyces	molaris	Species	1	Ordynets 2007-2011 eastern Ukraine
1728639	Event	2017-07-13 12:38:23.160966+00:00	Alexander Ordynets	1728639	HumanObservation	Observation ID by A Ordynets - 111n	Alexander Ordynets | Alexander Akulov	2009-11-17	3024962	Alexander Ordynets	2009-11-17	corticioid	Radulomyces molaris (Chaillet ex Fr.) M.P. Christ., 1960		Ukraine	Donetsk	Sloviansk	Sviati Hory National Nature Park, west of Bogorodychne village	49.037527	37.4294835	Fungi	Basidiomycota	Agaricomycetes	Corticiales	Corticiaceae	Radulomyces	molaris	Species	1	Ordynets 2007-2011 eastern Ukraine
1728640	Event	2017-07-13 12:38:23.160966+00:00	Alexander Ordynets	1728640	HumanObservation	Observation ID by A Ordynets - 112n	Alexander Ordynets | Alexander Akulov	2009-11-17	3024963	Alexander Ordynets	2009-11-17	corticioid	Radulomyces molaris (Chaillet ex Fr.) M.P. Christ., 1960		Ukraine	Donetsk	Sloviansk	Sviati Hory National Nature Park, west of Bogorodychne village	49.037527	37.4294835	Fungi	Basidiomycota	Agaricomycetes	Corticiales	Corticiaceae	Radulomyces	molaris	Species	1	Ordynets 2007-2011 eastern Ukraine
1728641	Event	2017-07-13 12:38:23.160966+00:00	Alexander Ordynets	1728641	HumanObservation	Observation ID by A Ordynets - 113n	Alexander Ordynets | Alexander Akulov	2009-11-17	3024964	Alexander Ordynets	2009-11-17	polypore	Fuscoporia contigua (Pers.) G. Cunn., 1948		Ukraine	Donetsk	Sloviansk	Sviati Hory National Nature Park, west of Bogorodychne village	49.037527	37.4294835	Fungi	Basidiomycota	Agaricomycetes	Hymenochaetales	Hymenochaetaceae	Fuscoporia	contigua	Species	1	Ordynets 2007-2011 eastern Ukraine
1728642	Event	2017-07-13 12:38:23.160966+00:00	Alexander Ordynets	1728642	HumanObservation	Observation ID by A Ordynets - 117n	Alexander Ordynets | Alexander Akulov	2009-11-17	3024965	Alexander Ordynets	2009-11-17	corticioid	Peniophora quercina (Pers.) Cooke, 1879		Ukraine	Donetsk	Sloviansk	Sviati Hory National Nature Park, west of Bogorodychne village	49.037527	37.4294835	Fungi	Basidiomycota	Agaricomycetes	Russulales	Peniophoraceae	Peniophora	quercina	Species	1	Ordynets 2007-2011 eastern Ukraine
1728643	Event	2017-07-13 12:38:23.160966+00:00	Alexander Ordynets	1728643	HumanObservation	Observation ID by A Ordynets - 118n	Alexander Ordynets | Alexander Akulov	2009-11-17	3024966	Alexander Ordynets	2009-11-17	corticioid	Hymenochaete rubiginosa (Dicks.) Lév., 1846		Ukraine	Donetsk	Sloviansk	Sviati Hory National Nature Park, west of Bogorodychne village	49.037527	37.4294835	Fungi	Basidiomycota	Agaricomycetes	Hymenochaetales	Hymenochaetaceae	Hymenochaete	rubiginosa	Species	1	Ordynets 2007-2011 eastern Ukraine
1728644	Event	2017-07-13 12:38:23.160966+00:00	Alexander Ordynets	1728644	HumanObservation	Observation ID by A Ordynets - 119n	Alexander Ordynets | Alexander Akulov	2009-11-17	3024967	Alexander Ordynets	2009-11-17	corticioid	Radulomyces confluens (Fr.) M.P. Christ., 1960		Ukraine	Donetsk	Sloviansk	Sviati Hory National Nature Park, west of Bogorodychne village	49.037527	37.4294835	Fungi	Basidiomycota	Agaricomycetes	Corticiales	Corticiaceae	Radulomyces	confluens	Species	1	Ordynets 2007-2011 eastern Ukraine
1728645	Event	2017-07-13 12:38:23.160966+00:00	Alexander Ordynets	1728645	HumanObservation	Observation ID by A Ordynets - 120n	Alexander Ordynets | Alexander Akulov	2009-11-17	3024968	Alexander Ordynets	2009-11-17	polypore	Fuscoporia ferruginosa (Schrad.) Murrill, 1907		Ukraine	Donetsk	Sloviansk	Sviati Hory National Nature Park, west of Bogorodychne village	49.037527	37.4294835	Fungi	Basidiomycota	Agaricomycetes	Hymenochaetales	Hymenochaetaceae	Fuscoporia	ferruginosa	Species	1	Ordynets 2007-2011 eastern Ukraine
1728646	Event	2017-07-13 12:38:23.160966+00:00	Alexander Ordynets	1728646	HumanObservation	Observation ID by A Ordynets - 108n	Alexander Ordynets | Alexander Akulov	2009-11-17	3024969	Alexander Ordynets	2009-11-17	clavarioid	Macrotyphula fistulosa (Holmsk.) R.H. Petersen, 1972		Ukraine	Donetsk	Sloviansk	Sviati Hory National Nature Park, west of Bogorodychne village	49.037527	37.4294835							fistulosa	Species	1	Ordynets 2007-2011 eastern Ukraine
1728647	Event	2017-07-13 12:38:23.160966+00:00	Alexander Ordynets	1728647	HumanObservation	Observation ID by A Ordynets - 121n	Alexander Ordynets | Alexander Akulov	2009-11-17	3024970	Alexander Ordynets	2009-11-17	corticioid	Peniophora limitata (Chaillet ex Fr.) Cooke, 1879		Ukraine	Donetsk	Sloviansk	Sviati Hory National Nature Park, west of Bogorodychne village	49.037527	37.4294835	Fungi	Basidiomycota	Agaricomycetes	Russulales	Peniophoraceae	Peniophora	limitata	Species	1	Ordynets 2007-2011 eastern Ukraine
1728648	Event	2017-07-13 12:38:23.160966+00:00	Alexander Ordynets	1728648	HumanObservation	Observation ID by A Ordynets - 122n	Alexander Ordynets | Alexander Akulov	2009-11-17	3024971	Alexander Ordynets	2009-11-17	polypore	Irpex lacteus (Fr.) Fr., 1828		Ukraine	Donetsk	Sloviansk	Sviati Hory National Nature Park, west of Bogorodychne village	49.037527	37.4294835	Fungi	Basidiomycota	Agaricomycetes	Polyporales	Irpicaceae	Irpex	lacteus	Species	1	Ordynets 2007-2011 eastern Ukraine
1728649	Event	2017-07-13 12:38:23.160966+00:00	Alexander Ordynets	1728649	HumanObservation	Observation ID by A Ordynets - 123n	Alexander Ordynets | Alexander Akulov	2009-11-17	3024972	Alexander Ordynets	2009-11-17	corticioid	Peniophora quercina (Pers.) Cooke, 1879		Ukraine	Donetsk	Sloviansk	Sviati Hory National Nature Park, west of Bogorodychne village	49.037527	37.4294835	Fungi	Basidiomycota	Agaricomycetes	Russulales	Peniophoraceae	Peniophora	quercina	Species	1	Ordynets 2007-2011 eastern Ukraine
1728650	Event	2017-07-13 12:38:23.160966+00:00	Alexander Ordynets	1728650	HumanObservation	Observation ID by A Ordynets - 124n	Alexander Ordynets | Alexander Akulov	2009-11-17	3024973	Alexander Ordynets	2009-11-17	corticioid	Vuilleminia comedens (Nees) Maire, 1902		Ukraine	Donetsk	Sloviansk	Sviati Hory National Nature Park, west of Bogorodychne village	49.037527	37.4294835	Fungi	Basidiomycota	Agaricomycetes	Corticiales	Vuilleminiaceae	Vuilleminia	comedens	Species	1	Ordynets 2007-2011 eastern Ukraine
1728651	Event	2017-07-13 12:38:23.160966+00:00	Alexander Ordynets	1728651	HumanObservation	Observation ID by A Ordynets - 125n	Alexander Ordynets | Alexander Akulov	2009-11-17	3024974	Alexander Ordynets	2009-11-17	cyphelloid	Schizophyllum commune Fr., 1815		Ukraine	Donetsk	Sloviansk	Sviati Hory National Nature Park, west of Bogorodychne village	49.037527	37.4294835	Fungi	Basidiomycota	Agaricomycetes	Polyporales	Schizophyllaceae	Schizophyllum	commune	Species	1	Ordynets 2007-2011 eastern Ukraine
1728652	Event	2017-07-13 12:38:23.160966+00:00	Alexander Ordynets	1728652	HumanObservation	Observation ID by A Ordynets - 126n	Alexander Ordynets | Alexander Akulov	2009-11-17	3024975	Alexander Ordynets	2009-11-17	corticioid	Radulomyces molaris (Chaillet ex Fr.) M.P. Christ., 1960		Ukraine	Donetsk	Sloviansk	Sviati Hory National Nature Park, west of Bogorodychne village	49.037527	37.4294835	Fungi	Basidiomycota	Agaricomycetes	Corticiales	Corticiaceae	Radulomyces	molaris	Species	1	Ordynets 2007-2011 eastern Ukraine
1728653	Event	2017-07-13 12:38:23.160966+00:00	Alexander Ordynets	1728653	HumanObservation	Observation ID by A Ordynets - 127n	Alexander Ordynets | Alexander Akulov	2009-11-17	3024976	Alexander Ordynets	2009-11-17	corticioid	Stereum hirsutum (Willd.) Pers., 1800		Ukraine	Donetsk	Sloviansk	Sviati Hory National Nature Park, west of Bogorodychne village	49.037527	37.4294835	Fungi	Basidiomycota	Agaricomycetes	Russulales	Stereaceae	Stereum	hirsutum	Species	1	Ordynets 2007-2011 eastern Ukraine
1728654	Event	2017-07-13 12:38:23.160966+00:00	Alexander Ordynets	1728654	HumanObservation	Observation ID by A Ordynets - 128n	Alexander Ordynets | Alexander Akulov	2009-11-17	3024977	Alexander Ordynets	2009-11-17	cyphelloid	Schizophyllum commune Fr., 1815		Ukraine	Donetsk	Sloviansk	Sviati Hory National Nature Park, west of Bogorodychne village	49.037527	37.4294835	Fungi	Basidiomycota	Agaricomycetes	Polyporales	Schizophyllaceae	Schizophyllum	commune	Species	1	Ordynets 2007-2011 eastern Ukraine
1728655	Event	2017-07-13 12:38:23.160966+00:00	Alexander Ordynets	1728655	HumanObservation	Observation ID by A Ordynets - 129n	Alexander Ordynets | Alexander Akulov	2009-11-17	3024978	Alexander Ordynets	2009-11-17	polypore	Gloeoporus dichrous (Fr.) Bres., 1913		Ukraine	Donetsk	Sloviansk	Sviati Hory National Nature Park, west of Bogorodychne village	49.037527	37.4294835	Fungi	Basidiomycota	Agaricomycetes	Polyporales	Meruliaceae	Gloeoporus	dichrous	Species	1	Ordynets 2007-2011 eastern Ukraine
1728656	Event	2017-07-13 12:38:23.160966+00:00	Alexander Ordynets	1728656	HumanObservation	Observation ID by A Ordynets - 130n	Alexander Ordynets | Alexander Akulov	2009-11-17	3024979	Alexander Ordynets	2009-11-17	corticioid	Byssomerulius corium (Pers.) Parmasto, 1967		Ukraine	Donetsk	Sloviansk	Sviati Hory National Nature Park, west of Bogorodychne village	49.037527	37.4294835	Fungi	Basidiomycota	Agaricomycetes	Polyporales	Irpicaceae	Byssomerulius	corium	Species	1	Ordynets 2007-2011 eastern Ukraine
1728657	Event	2017-07-13 12:38:23.160966+00:00	Alexander Ordynets	1728657	HumanObservation	Observation ID by A Ordynets - 131n	Alexander Ordynets | Alexander Akulov	2009-11-17	3024980	Alexander Ordynets	2009-11-17	cyphelloid	Schizophyllum commune Fr., 1815		Ukraine	Donetsk	Sloviansk	Sviati Hory National Nature Park, west of Bogorodychne village	49.037527	37.4294835	Fungi	Basidiomycota	Agaricomycetes	Polyporales	Schizophyllaceae	Schizophyllum	commune	Species	1	Ordynets 2007-2011 eastern Ukraine
1728658	Event	2017-07-13 12:38:23.160966+00:00	Alexander Ordynets	1728658	HumanObservation	Observation ID by A Ordynets - 132n	Alexander Ordynets | Alexander Akulov	2009-11-17	3024981	Alexander Ordynets	2009-11-17	corticioid	Byssomerulius corium (Pers.) Parmasto, 1967		Ukraine	Donetsk	Sloviansk	Sviati Hory National Nature Park, west of Bogorodychne village	49.037527	37.4294835	Fungi	Basidiomycota	Agaricomycetes	Polyporales	Irpicaceae	Byssomerulius	corium	Species	1	Ordynets 2007-2011 eastern Ukraine
1728659	Event	2017-07-13 12:38:23.160966+00:00	Alexander Ordynets	1728659	HumanObservation	Observation ID by A Ordynets - 133n	Alexander Ordynets | Alexander Akulov	2009-11-17	3024982	Alexander Ordynets	2009-11-17	polypore	Bjerkandera adusta (Willd.) P. Karst., 1879		Ukraine	Donetsk	Sloviansk	Sviati Hory National Nature Park, west of Bogorodychne village	49.037527	37.4294835	Fungi	Basidiomycota	Agaricomycetes	Polyporales	Phanerochaetaceae	Bjerkandera	adusta	Species	1	Ordynets 2007-2011 eastern Ukraine
1728660	Event	2017-07-13 12:38:23.160966+00:00	Alexander Ordynets	1728660	HumanObservation	Observation ID by A Ordynets - 134n	Alexander Ordynets | Alexander Akulov	2009-11-17	3024983	Alexander Ordynets	2009-11-17	polypore	Ganoderma applanatum (Pers.) Pat., 1887		Ukraine	Donetsk	Sloviansk	Sviati Hory National Nature Park, west of Bogorodychne village	49.037527	37.4294835	Fungi	Basidiomycota	Agaricomycetes	Polyporales	Ganodermataceae	Ganoderma	applanatum	Species	1	Ordynets 2007-2011 eastern Ukraine
1728661	Event	2017-07-13 12:38:23.160966+00:00	Alexander Ordynets	1728661	HumanObservation	Observation ID by A Ordynets - 135n	Alexander Ordynets | Alexander Akulov	2009-11-17	3024984	Alexander Ordynets	2009-11-17	corticioid	Hymenochaete rubiginosa (Dicks.) Lév., 1846		Ukraine	Donetsk	Sloviansk	Sviati Hory National Nature Park, west of Bogorodychne village	49.037527	37.4294835	Fungi	Basidiomycota	Agaricomycetes	Hymenochaetales	Hymenochaetaceae	Hymenochaete	rubiginosa	Species	1	Ordynets 2007-2011 eastern Ukraine
1728662	Event	2017-07-13 12:38:23.160966+00:00	Alexander Ordynets	1728662	HumanObservation	Observation ID by A Ordynets - 136n	Alexander Ordynets | Alexander Akulov	2009-11-17	3024985	Alexander Ordynets	2009-11-17	corticioid	Coniophora puteana (Schumach.) P. Karst., 1868		Ukraine	Donetsk	Sloviansk	Sviati Hory National Nature Park, west of Bogorodychne village	49.037527	37.4294835	Fungi	Basidiomycota	Agaricomycetes	Boletales	Coniophoraceae	Coniophora	puteana	Species	1	Ordynets 2007-2011 eastern Ukraine
1728663	Event	2017-07-13 12:38:23.160966+00:00	Alexander Ordynets	1728663	HumanObservation	Observation ID by A Ordynets - 137n	Alexander Ordynets | Alexander Akulov	2009-11-17	3024986	Alexander Ordynets	2009-11-17	corticioid	Byssomerulius corium (Pers.) Parmasto, 1967		Ukraine	Donetsk	Sloviansk	Sviati Hory National Nature Park, west of Bogorodychne village	49.037527	37.4294835	Fungi	Basidiomycota	Agaricomycetes	Polyporales	Irpicaceae	Byssomerulius	corium	Species	1	Ordynets 2007-2011 eastern Ukraine
1728664	Event	2017-07-13 12:38:23.160966+00:00	Alexander Ordynets	1728664	HumanObservation	Observation ID by A Ordynets - 138n	Alexander Ordynets | Alexander Akulov	2009-11-17	3024987	Alexander Ordynets	2009-11-17	corticioid	Stereum hirsutum (Willd.) Pers., 1800		Ukraine	Donetsk	Sloviansk	Sviati Hory National Nature Park, west of Bogorodychne village	49.037527	37.4294835	Fungi	Basidiomycota	Agaricomycetes	Russulales	Stereaceae	Stereum	hirsutum	Species	1	Ordynets 2007-2011 eastern Ukraine
1728665	Event	2017-07-13 12:38:23.160966+00:00	Alexander Ordynets	1728665	HumanObservation	Observation ID by A Ordynets - 139n	Alexander Ordynets | Alexander Akulov	2009-11-17	3024988	Alexander Ordynets	2009-11-17	corticioid	Radulomyces confluens (Fr.) M.P. Christ., 1960		Ukraine	Donetsk	Sloviansk	Sviati Hory National Nature Park, west of Bogorodychne village	49.037527	37.4294835	Fungi	Basidiomycota	Agaricomycetes	Corticiales	Corticiaceae	Radulomyces	confluens	Species	1	Ordynets 2007-2011 eastern Ukraine
1728666	Event	2017-07-13 12:38:23.160966+00:00	Alexander Ordynets	1728666	HumanObservation	Observation ID by A Ordynets - 141n	Alexander Ordynets | Alexander Akulov	2009-11-17	3024989	Alexander Ordynets	2009-11-17	corticioid	Dendrothele acerina (Pers.) P.A. Lemke, 1965		Ukraine	Donetsk	Sloviansk	Sviati Hory National Nature Park, west of Bogorodychne village	49.037527	37.4294835	Fungi	Basidiomycota	Agaricomycetes	Corticiales	Corticiaceae	Dendrothele	acerina	Species	1	Ordynets 2007-2011 eastern Ukraine
1728667	Event	2017-07-13 12:38:23.160966+00:00	Alexander Ordynets	1728667	HumanObservation	Observation ID by A Ordynets - 142n	Alexander Ordynets | Alexander Akulov	2009-11-17	3024990	Alexander Ordynets	2009-11-17	corticioid	Peniophora quercina (Pers.) Cooke, 1879		Ukraine	Donetsk	Sloviansk	Sviati Hory National Nature Park, west of Bogorodychne village	49.037527	37.4294835	Fungi	Basidiomycota	Agaricomycetes	Russulales	Peniophoraceae	Peniophora	quercina	Species	1	Ordynets 2007-2011 eastern Ukraine
1728668	Event	2017-07-13 12:38:23.160966+00:00	Alexander Ordynets	1728668	HumanObservation	Observation ID by A Ordynets - 143n	Alexander Ordynets | Alexander Akulov	2009-11-17	3024991	Alexander Ordynets	2009-11-17	corticioid	Hymenochaete rubiginosa (Dicks.) Lév., 1846		Ukraine	Donetsk	Sloviansk	Sviati Hory National Nature Park, west of Bogorodychne village	49.037527	37.4294835	Fungi	Basidiomycota	Agaricomycetes	Hymenochaetales	Hymenochaetaceae	Hymenochaete	rubiginosa	Species	1	Ordynets 2007-2011 eastern Ukraine
1728669	Event	2017-07-13 12:38:23.160966+00:00	Alexander Ordynets	1728669	HumanObservation	Observation ID by A Ordynets - 144n	Alexander Ordynets | Alexander Akulov	2009-11-17	3024992	Alexander Ordynets	2009-11-17	polypore	Fuscoporia ferruginosa (Schrad.) Murrill, 1907		Ukraine	Donetsk	Sloviansk	Sviati Hory National Nature Park, west of Bogorodychne village	49.037527	37.4294835	Fungi	Basidiomycota	Agaricomycetes	Hymenochaetales	Hymenochaetaceae	Fuscoporia	ferruginosa	Species	1	Ordynets 2007-2011 eastern Ukraine
1728670	Event	2017-07-13 12:38:23.160966+00:00	Alexander Ordynets	1728670	HumanObservation	Observation ID by A Ordynets - 145n	Alexander Ordynets | Alexander Akulov	2009-11-17	3024993	Alexander Ordynets	2009-11-17	corticioid	Merulius tremellosus Schrad., 1794		Ukraine	Donetsk	Sloviansk	Sviati Hory National Nature Park, west of Bogorodychne village	49.037527	37.4294835							tremellosus	Species	1	Ordynets 2007-2011 eastern Ukraine
1728671	Event	2017-07-13 12:38:23.160966+00:00	Alexander Ordynets	1728671	HumanObservation	Observation ID by A Ordynets - 146n	Alexander Ordynets | Alexander Akulov	2009-11-17	3024994	Alexander Ordynets	2009-11-17	polypore	Fomes fomentarius (L.) J.J. Kickx		Ukraine	Donetsk	Sloviansk	Sviati Hory National Nature Park, west of Bogorodychne village	49.037527	37.4294835	Fungi	Basidiomycota	Agaricomycetes	Polyporales	Coriolaceae	Fomes	fomentarius	Species	1	Ordynets 2007-2011 eastern Ukraine
1728672	Event	2017-07-13 12:38:23.160966+00:00	Alexander Ordynets	1728672	HumanObservation	Observation ID by A Ordynets - 147n	Alexander Ordynets | Alexander Akulov	2009-11-17	3024995	Alexander Ordynets	2009-11-17	corticioid	Porostereum spadiceum (Pers.) Hjortstam & Ryvarden, 1990		Ukraine	Donetsk	Sloviansk	Sviati Hory National Nature Park, west of Bogorodychne village	49.037527	37.4294835	Fungi	Basidiomycota	Agaricomycetes	Polyporales	Phanerochaetaceae	Porostereum	spadiceum	Species	1	Ordynets 2007-2011 eastern Ukraine
1728673	Event	2017-07-13 12:38:23.160966+00:00	Alexander Ordynets	1728673	HumanObservation	Observation ID by A Ordynets - 148n	Alexander Ordynets | Alexander Akulov	2009-11-17	3024996	Alexander Ordynets	2009-11-17	polypore	Trametes hirsuta (Wulfen) Pilat		Ukraine	Donetsk	Sloviansk	Sviati Hory National Nature Park, west of Bogorodychne village	49.037527	37.4294835	Fungi	Basidiomycota	Agaricomycetes	Polyporales	Coriolaceae	Trametes	hirsuta	Species	1	Ordynets 2007-2011 eastern Ukraine
1728674	Event	2017-07-13 12:38:23.160966+00:00	Alexander Ordynets	1728674	HumanObservation	Observation ID by A Ordynets - 150n	Alexander Ordynets | Alexander Akulov	2009-11-17	3024997	Alexander Ordynets	2009-11-17	polypore	Daedalea quercina (L.) Pers., 1801		Ukraine	Donetsk	Sloviansk	Sviati Hory National Nature Park, west of Bogorodychne village	49.037527	37.4294835	Fungi	Basidiomycota	Agaricomycetes	Polyporales	Coriolaceae	Daedalea	quercina	Species	1	Ordynets 2007-2011 eastern Ukraine
1728675	Event	2017-07-13 12:38:23.160966+00:00	Alexander Ordynets	1728675	HumanObservation	Observation ID by A Ordynets - 151n	Alexander Ordynets | Alexander Akulov	2009-11-17	3024998	Alexander Ordynets	2009-11-17	corticioid	Hymenochaete rubiginosa (Dicks.) Lév., 1846		Ukraine	Donetsk	Sloviansk	Sviati Hory National Nature Park, west of Bogorodychne village	49.037527	37.4294835	Fungi	Basidiomycota	Agaricomycetes	Hymenochaetales	Hymenochaetaceae	Hymenochaete	rubiginosa	Species	1	Ordynets 2007-2011 eastern Ukraine
1728676	Event	2017-07-13 12:38:23.160966+00:00	Alexander Ordynets	1728676	HumanObservation	Observation ID by A Ordynets - 152n	Alexander Ordynets | Alexander Akulov	2009-11-17	3024999	Alexander Ordynets	2009-11-17	corticioid	Hymenochaete rubiginosa (Dicks.) Lév., 1846		Ukraine	Donetsk	Sloviansk	Sviati Hory National Nature Park, west of Bogorodychne village	49.037527	37.4294835	Fungi	Basidiomycota	Agaricomycetes	Hymenochaetales	Hymenochaetaceae	Hymenochaete	rubiginosa	Species	1	Ordynets 2007-2011 eastern Ukraine
1728807	Event	2017-07-13 12:38:23.160966+00:00	Alexander Ordynets	1728807	HumanObservation	Observation ID by A Ordynets - 153n	Alexander Akulov | Alexander Ordynets	2009-11-17	3025199	Alexander Ordynets	2009-11-17	corticioid	Stereum gausapatum (Fr.) Fr., 1874		Ukraine	Donetsk	Sloviansk	Sviati Hory National Nature Park, west of Bogorodychne village	49.037527	37.4294835	Fungi	Basidiomycota	Agaricomycetes	Russulales	Stereaceae	Stereum	gausapatum	Species	1	Ordynets 2007-2011 eastern Ukraine
1728808	Event	2017-07-13 12:38:23.160966+00:00	Alexander Ordynets	1728808	HumanObservation	Observation ID by A Ordynets - 155n	Alexander Akulov | Alexander Ordynets	2009-11-17	3025200	Alexander Ordynets	2009-11-17	corticioid	Dendrothele acerina (Pers.) P.A. Lemke, 1965		Ukraine	Donetsk	Sloviansk	Sviati Hory National Nature Park, west of Bogorodychne village	49.037527	37.4294835	Fungi	Basidiomycota	Agaricomycetes	Corticiales	Corticiaceae	Dendrothele	acerina	Species	1	Ordynets 2007-2011 eastern Ukraine
1728809	Event	2017-07-13 12:38:23.160966+00:00	Alexander Ordynets	1728809	HumanObservation	Observation ID by A Ordynets - 156n	Alexander Akulov | Alexander Ordynets	2009-11-17	3025201	Alexander Ordynets	2009-11-17	corticioid	Chondrostereum purpureum (Pers.) Pouzar, 1959		Ukraine	Donetsk	Sloviansk	Sviati Hory National Nature Park, west of Bogorodychne village	49.037527	37.4294835	Fungi	Basidiomycota	Agaricomycetes	Polyporales	Schizophyllaceae	Chondrostereum	purpureum	Species	1	Ordynets 2007-2011 eastern Ukraine
1728810	Event	2017-07-13 12:38:23.160966+00:00	Alexander Ordynets	1728810	HumanObservation	Observation ID by A Ordynets - 157n	Alexander Akulov | Alexander Ordynets	2009-11-17	3025202	Alexander Ordynets	2009-11-17	corticioid	Phlebia acerina Peck, 1889		Ukraine	Donetsk	Sloviansk	Sviati Hory National Nature Park, west of Bogorodychne village	49.037527	37.4294835	Fungi	Basidiomycota	Agaricomycetes	Corticiales	Corticiaceae	Phlebia	acerina	Species	1	Ordynets 2007-2011 eastern Ukraine
1728811	Event	2017-07-13 12:38:23.160966+00:00	Alexander Ordynets	1728811	HumanObservation	Observation ID by A Ordynets - 159n	Alexander Akulov | Alexander Ordynets	2009-11-17	3025203	Alexander Ordynets	2009-11-17	corticioid	Hymenochaete rubiginosa (Dicks.) Lév., 1846		Ukraine	Donetsk	Sloviansk	Sviati Hory National Nature Park, west of Bogorodychne village	49.037527	37.4294835	Fungi	Basidiomycota	Agaricomycetes	Hymenochaetales	Hymenochaetaceae	Hymenochaete	rubiginosa	Species	1	Ordynets 2007-2011 eastern Ukraine
1728812	Event	2017-07-13 12:38:23.160966+00:00	Alexander Ordynets	1728812	HumanObservation	Observation ID by A Ordynets - 160n	Alexander Akulov | Alexander Ordynets	2009-11-17	3025204	Alexander Ordynets	2009-11-17	polypore	Fomes fomentarius (L.) J.J. Kickx		Ukraine	Donetsk	Sloviansk	Sviati Hory National Nature Park, west of Bogorodychne village	49.037527	37.4294835	Fungi	Basidiomycota	Agaricomycetes	Polyporales	Coriolaceae	Fomes	fomentarius	Species	1	Ordynets 2007-2011 eastern Ukraine
1728813	Event	2017-07-13 12:38:23.160966+00:00	Alexander Ordynets	1728813	HumanObservation	Observation ID by A Ordynets - 161n	Alexander Akulov | Alexander Ordynets	2009-11-17	3025205	Alexander Ordynets	2009-11-17	polypore	Schizopora paradoxa (Schrad.) Donk, 1967		Ukraine	Donetsk	Sloviansk	Sviati Hory National Nature Park, west of Bogorodychne village	49.037527	37.4294835	Fungi	Basidiomycota	Agaricomycetes	Corticiales	Corticiaceae	Schizopora	paradoxa	Species	1	Ordynets 2007-2011 eastern Ukraine
1728814	Event	2017-07-13 12:38:23.160966+00:00	Alexander Ordynets	1728814	HumanObservation	Observation ID by A Ordynets - 162n	Alexander Akulov | Alexander Ordynets	2009-11-17	3025206	Alexander Ordynets	2009-11-17	polypore	Trametes ochracea (Pers.) Gilb. & Ryvarden, 1987		Ukraine	Donetsk	Sloviansk	Sviati Hory National Nature Park, west of Bogorodychne village	49.037527	37.4294835	Fungi	Basidiomycota	Agaricomycetes	Polyporales	Coriolaceae	Trametes	ochracea	Species	1	Ordynets 2007-2011 eastern Ukraine
1728815	Event	2017-07-13 12:38:23.160966+00:00	Alexander Ordynets	1728815	HumanObservation	Observation ID by A Ordynets - 163n	Alexander Akulov | Alexander Ordynets	2009-11-17	3025207	Alexander Ordynets	2009-11-17	polypore	Bjerkandera adusta (Willd.) P. Karst., 1879		Ukraine	Donetsk	Sloviansk	Sviati Hory National Nature Park, west of Bogorodychne village	49.037527	37.4294835	Fungi	Basidiomycota	Agaricomycetes	Polyporales	Phanerochaetaceae	Bjerkandera	adusta	Species	1	Ordynets 2007-2011 eastern Ukraine
1728816	Event	2017-07-13 12:38:23.160966+00:00	Alexander Ordynets	1728816	HumanObservation	Observation ID by A Ordynets - 164n	Alexander Akulov | Alexander Ordynets	2009-11-17	3025208	Alexander Ordynets	2009-11-17	corticioid	Stereum gausapatum (Fr.) Fr., 1874		Ukraine	Donetsk	Sloviansk	Sviati Hory National Nature Park, west of Bogorodychne village	49.037527	37.4294835	Fungi	Basidiomycota	Agaricomycetes	Russulales	Stereaceae	Stereum	gausapatum	Species	1	Ordynets 2007-2011 eastern Ukraine
1728817	Event	2017-07-13 12:38:23.160966+00:00	Alexander Ordynets	1728817	HumanObservation	Observation ID by A Ordynets - 165n	Alexander Akulov | Alexander Ordynets	2009-11-17	3025209	Alexander Ordynets	2009-11-17	clavarioid	Artomyces pyxidatus (Pers.) Jülich, 1982		Ukraine	Donetsk	Sloviansk	Sviati Hory National Nature Park, west of Bogorodychne village	49.037527	37.4294835	Fungi	Basidiomycota	Agaricomycetes	Russulales	Auriscalpiaceae	Artomyces	pyxidatus	Species	1	Ordynets 2007-2011 eastern Ukraine
1728818	Event	2017-07-13 12:38:23.160966+00:00	Alexander Ordynets	1728818	HumanObservation	Observation ID by A Ordynets - 166n	Alexander Akulov | Alexander Ordynets	2009-11-17	3025210	Alexander Ordynets	2009-11-17	corticioid	Phlebia radiata Fr., 1821		Ukraine	Donetsk	Sloviansk	Sviati Hory National Nature Park, west of Bogorodychne village	49.037527	37.4294835	Fungi	Basidiomycota	Agaricomycetes	Corticiales	Corticiaceae	Phlebia	radiata	Species	1	Ordynets 2007-2011 eastern Ukraine
1728819	Event	2017-07-13 12:38:23.160966+00:00	Alexander Ordynets	1728819	HumanObservation	Observation ID by A Ordynets - 167n	Alexander Akulov | Alexander Ordynets	2009-11-17	3025211	Alexander Ordynets	2009-11-17	polypore	Schizopora flavipora (Berk. & M.A. Curtis ex Cooke) Ryvarden, 1985		Ukraine	Donetsk	Sloviansk	Sviati Hory National Nature Park, west of Bogorodychne village	49.037527	37.4294835	Fungi	Basidiomycota	Agaricomycetes	Corticiales	Corticiaceae	Schizopora	flavipora	Species	1	Ordynets 2007-2011 eastern Ukraine
1728820	Event	2017-07-13 12:38:23.160966+00:00	Alexander Ordynets	1728820	HumanObservation	Observation ID by A Ordynets - 168n	Alexander Akulov | Alexander Ordynets	2009-11-17	3025212	Alexander Ordynets	2009-11-17	polypore	Schizopora paradoxa (Schrad.) Donk, 1967		Ukraine	Donetsk	Sloviansk	Sviati Hory National Nature Park, west of Bogorodychne village	49.037527	37.4294835	Fungi	Basidiomycota	Agaricomycetes	Corticiales	Corticiaceae	Schizopora	paradoxa	Species	1	Ordynets 2007-2011 eastern Ukraine
1728821	Event	2017-07-13 12:38:23.160966+00:00	Alexander Ordynets	1728821	HumanObservation	Observation ID by A Ordynets - 169n	Alexander Akulov | Alexander Ordynets	2009-11-17	3025213	Alexander Ordynets	2009-11-17	polypore	Trametes ochracea (Pers.) Gilb. & Ryvarden, 1987		Ukraine	Donetsk	Sloviansk	Sviati Hory National Nature Park, west of Bogorodychne village	49.037527	37.4294835	Fungi	Basidiomycota	Agaricomycetes	Polyporales	Coriolaceae	Trametes	ochracea	Species	1	Ordynets 2007-2011 eastern Ukraine
1728822	Event	2017-07-13 12:38:23.160966+00:00	Alexander Ordynets	1728822	HumanObservation	Observation ID by A Ordynets - 170n	Alexander Akulov | Alexander Ordynets	2009-11-17	3025214	Alexander Ordynets	2009-11-17	corticioid	Phlebia radiata Fr., 1821		Ukraine	Donetsk	Sloviansk	Sviati Hory National Nature Park, west of Bogorodychne village	49.037527	37.4294835	Fungi	Basidiomycota	Agaricomycetes	Corticiales	Corticiaceae	Phlebia	radiata	Species	1	Ordynets 2007-2011 eastern Ukraine
1728823	Event	2017-07-13 12:38:23.160966+00:00	Alexander Ordynets	1728823	HumanObservation	Observation ID by A Ordynets - 171n	Alexander Akulov | Alexander Ordynets	2009-11-17	3025215	Alexander Ordynets	2009-11-17	corticioid	Dendrothele acerina (Pers.) P.A. Lemke, 1965		Ukraine	Donetsk	Sloviansk	Sviati Hory National Nature Park, west of Bogorodychne village	49.037527	37.4294835	Fungi	Basidiomycota	Agaricomycetes	Corticiales	Corticiaceae	Dendrothele	acerina	Species	1	Ordynets 2007-2011 eastern Ukraine
1728824	Event	2017-07-13 12:38:23.160966+00:00	Alexander Ordynets	1728824	HumanObservation	Observation ID by A Ordynets - 172n	Alexander Akulov | Alexander Ordynets	2009-11-17	3025216	Alexander Ordynets	2009-11-17	polypore	Irpex lacteus (Fr.) Fr., 1828		Ukraine	Donetsk	Sloviansk	Sviati Hory National Nature Park, west of Bogorodychne village	49.037527	37.4294835	Fungi	Basidiomycota	Agaricomycetes	Polyporales	Irpicaceae	Irpex	lacteus	Species	1	Ordynets 2007-2011 eastern Ukraine
1728825	Event	2017-07-13 12:38:23.160966+00:00	Alexander Ordynets	1728825	HumanObservation	Observation ID by A Ordynets - 173n	Alexander Akulov | Alexander Ordynets	2009-11-17	3025217	Alexander Ordynets	2009-11-17	polypore	Irpex lacteus (Fr.) Fr., 1828		Ukraine	Donetsk	Sloviansk	Sviati Hory National Nature Park, west of Bogorodychne village	49.037527	37.4294835	Fungi	Basidiomycota	Agaricomycetes	Polyporales	Irpicaceae	Irpex	lacteus	Species	1	Ordynets 2007-2011 eastern Ukraine
1728826	Event	2017-07-13 12:40:11.057214+00:00	Alexander Ordynets	1728826	HumanObservation	Observation ID by A Ordynets - 174n	Alexander Akulov | Alexander Ordynets	2009-11-17	3025218	Alexander Ordynets	2009-11-17	cyphelloid	Schizophyllum amplum (Lév.) Nakasone, 1996		Ukraine	Donetsk	Lyman	Sviati Hory National Nature Park, pinery with inclusion of deciduous forest patches to the north and east of Sviatohirsk town	49.07603497	37.56701577	Fungi	Basidiomycota	Agaricomycetes	Polyporales	Schizophyllaceae	Schizophyllum	amplum	Species	1	Ordynets 2007-2011 eastern Ukraine
1728827	Event	2017-07-13 12:40:11.057214+00:00	Alexander Ordynets	1728827	HumanObservation	Observation ID by A Ordynets - 175n	Alexander Akulov | Alexander Ordynets	2009-11-17	3025219	Alexander Ordynets	2009-11-17	corticioid	Chondrostereum purpureum (Pers.) Pouzar, 1959		Ukraine	Donetsk	Lyman	Sviati Hory National Nature Park, pinery with inclusion of deciduous forest patches to the north and east of Sviatohirsk town	49.07603497	37.56701577	Fungi	Basidiomycota	Agaricomycetes	Polyporales	Schizophyllaceae	Chondrostereum	purpureum	Species	1	Ordynets 2007-2011 eastern Ukraine
1728828	Event	2017-07-13 12:40:11.057214+00:00	Alexander Ordynets	1728828	HumanObservation	Observation ID by A Ordynets - 176n	Alexander Akulov | Alexander Ordynets	2009-11-17	3025220	Alexander Ordynets	2009-11-17	polypore	Cerrena unicolor (Bull.) Murrill, 1903		Ukraine	Donetsk	Lyman	Sviati Hory National Nature Park, pinery with inclusion of deciduous forest patches to the north and east of Sviatohirsk town	49.07603497	37.56701577	Fungi	Basidiomycota	Agaricomycetes	Polyporales	Polyporaceae	Cerrena	unicolor	Species	1	Ordynets 2007-2011 eastern Ukraine
1728829	Event	2017-07-13 12:40:11.057214+00:00	Alexander Ordynets	1728829	HumanObservation	Observation ID by A Ordynets - 177n	Alexander Akulov | Alexander Ordynets	2009-11-17	3025221	Alexander Ordynets	2009-11-17	cyphelloid	Schizophyllum commune Fr., 1815		Ukraine	Donetsk	Lyman	Sviati Hory National Nature Park, pinery with inclusion of deciduous forest patches to the north and east of Sviatohirsk town	49.07603497	37.56701577	Fungi	Basidiomycota	Agaricomycetes	Polyporales	Schizophyllaceae	Schizophyllum	commune	Species	1	Ordynets 2007-2011 eastern Ukraine
1728830	Event	2017-07-13 12:40:11.057214+00:00	Alexander Ordynets	1728830	HumanObservation	Observation ID by A Ordynets - 178n	Alexander Akulov | Alexander Ordynets	2009-11-17	3025222	Alexander Ordynets	2009-11-17	polypore	Irpex lacteus (Fr.) Fr., 1828		Ukraine	Donetsk	Lyman	Sviati Hory National Nature Park, pinery with inclusion of deciduous forest patches to the north and east of Sviatohirsk town	49.07603497	37.56701577	Fungi	Basidiomycota	Agaricomycetes	Polyporales	Irpicaceae	Irpex	lacteus	Species	1	Ordynets 2007-2011 eastern Ukraine
1728831	Event	2017-07-13 12:40:11.057214+00:00	Alexander Ordynets	1728831	HumanObservation	Observation ID by A Ordynets - 179n	Alexander Akulov | Alexander Ordynets	2009-11-17	3025223	Alexander Ordynets	2009-11-17	corticioid	Coniophora arida (Fr.) P. Karst., 1868		Ukraine	Donetsk	Lyman	Sviati Hory National Nature Park, pinery with inclusion of deciduous forest patches to the north and east of Sviatohirsk town	49.07603497	37.56701577	Fungi	Basidiomycota	Agaricomycetes	Boletales	Coniophoraceae	Coniophora	arida	Species	1	Ordynets 2007-2011 eastern Ukraine
1728832	Event	2017-07-13 12:40:11.057214+00:00	Alexander Ordynets	1728832	HumanObservation	Observation ID by A Ordynets - 180n	Alexander Akulov | Alexander Ordynets	2009-11-17	3025224	Alexander Ordynets	2009-11-17	corticioid	Thelephora terrestris Ehrh., 1787		Ukraine	Donetsk	Lyman	Sviati Hory National Nature Park, pinery with inclusion of deciduous forest patches to the north and east of Sviatohirsk town	49.07603497	37.56701577	Fungi	Basidiomycota	Agaricomycetes	Thelephorales	Thelephoraceae	Thelephora	terrestris	Species	1	Ordynets 2007-2011 eastern Ukraine
1728833	Event	2017-07-13 12:40:11.057214+00:00	Alexander Ordynets	1728833	HumanObservation	Observation ID by A Ordynets - 181n	Alexander Akulov | Alexander Ordynets	2009-11-17	3025225	Alexander Ordynets	2009-11-17	corticioid	Phlebiopsis gigantea (Fr.) Jülich, 1978		Ukraine	Donetsk	Lyman	Sviati Hory National Nature Park, pinery with inclusion of deciduous forest patches to the north and east of Sviatohirsk town	49.07603497	37.56701577	Fungi	Basidiomycota	Agaricomycetes	Polyporales	Phanerochaetaceae	Phlebiopsis	gigantea	Species	1	Ordynets 2007-2011 eastern Ukraine
1728834	Event	2017-07-13 12:40:11.057214+00:00	Alexander Ordynets	1728834	HumanObservation	Observation ID by A Ordynets - 182n	Alexander Akulov | Alexander Ordynets	2009-11-17	3025226	Alexander Ordynets	2009-11-17	hydnoid	Auriscalpium vulgare Gray, 1821		Ukraine	Donetsk	Lyman	Sviati Hory National Nature Park, pinery with inclusion of deciduous forest patches to the north and east of Sviatohirsk town	49.07603497	37.56701577	Fungi	Basidiomycota	Agaricomycetes	Russulales	Auriscalpiaceae	Auriscalpium	vulgare	Species	1	Ordynets 2007-2011 eastern Ukraine
1728835	Event	2017-07-13 12:40:11.057214+00:00	Alexander Ordynets	1728835	HumanObservation	Observation ID by A Ordynets - 183n	Alexander Akulov | Alexander Ordynets	2009-11-17	3025227	Alexander Ordynets	2009-11-17	polypore	Gloeoporus pannocinctus (Romell) J. Erikss., 1958		Ukraine	Donetsk	Lyman	Sviati Hory National Nature Park, pinery with inclusion of deciduous forest patches to the north and east of Sviatohirsk town	49.07603497	37.56701577	Fungi	Basidiomycota	Agaricomycetes	Polyporales	Meruliaceae	Gloeoporus	pannocinctus	Species	1	Ordynets 2007-2011 eastern Ukraine
1728836	Event	2017-07-13 12:40:11.057214+00:00	Alexander Ordynets	1728836	HumanObservation	Observation ID by A Ordynets - 184n	Alexander Akulov | Alexander Ordynets	2009-11-17	3025228	Alexander Ordynets	2009-11-17	polypore	Antrodia malicola (Berk. & M.A. Curtis) Donk, 1966		Ukraine	Donetsk	Lyman	Sviati Hory National Nature Park, pinery with inclusion of deciduous forest patches to the north and east of Sviatohirsk town	49.07603497	37.56701577	Fungi	Basidiomycota	Agaricomycetes	Polyporales	Fomitopsidaceae	Antrodia	malicola	Species	1	Ordynets 2007-2011 eastern Ukraine
1728837	Event	2017-07-13 12:40:11.057214+00:00	Alexander Ordynets	1728837	HumanObservation	Observation ID by A Ordynets - 185n	Alexander Akulov | Alexander Ordynets	2009-11-17	3025229	Alexander Ordynets	2009-11-17	clavarioid	Artomyces pyxidatus (Pers.) Jülich, 1982		Ukraine	Donetsk	Lyman	Sviati Hory National Nature Park, pinery with inclusion of deciduous forest patches to the north and east of Sviatohirsk town	49.07603497	37.56701577	Fungi	Basidiomycota	Agaricomycetes	Russulales	Auriscalpiaceae	Artomyces	pyxidatus	Species	1	Ordynets 2007-2011 eastern Ukraine
1728838	Event	2017-07-13 12:40:11.057214+00:00	Alexander Ordynets	1728838	HumanObservation	Observation ID by A Ordynets - 186n	Alexander Akulov | Alexander Ordynets	2009-11-17	3025230	Alexander Ordynets	2009-11-17	polypore	Oxyporus corticola (Fr.) Ryvarden, 1972		Ukraine	Donetsk	Lyman	Sviati Hory National Nature Park, pinery with inclusion of deciduous forest patches to the north and east of Sviatohirsk town	49.07603497	37.56701577	Fungi	Basidiomycota	Agaricomycetes	Agaricomycetes ord Incertae sedis	Agaricomycetes fam Incertae sedis	Oxyporus	corticola	Species	1	Ordynets 2007-2011 eastern Ukraine
1728839	Event	2017-07-13 12:40:11.057214+00:00	Alexander Ordynets	1728839	HumanObservation	Observation ID by A Ordynets - 187n	Alexander Akulov | Alexander Ordynets	2009-11-17	3025231	Alexander Ordynets	2009-11-17	corticioid	Merulius tremellosus Schrad., 1794		Ukraine	Donetsk	Lyman	Sviati Hory National Nature Park, pinery with inclusion of deciduous forest patches to the north and east of Sviatohirsk town	49.07603497	37.56701577							tremellosus	Species	1	Ordynets 2007-2011 eastern Ukraine
1728840	Event	2017-07-13 12:40:11.057214+00:00	Alexander Ordynets	1728840	HumanObservation	Observation ID by A Ordynets - 188n	Alexander Akulov | Alexander Ordynets	2009-11-17	3025232	Alexander Ordynets	2009-11-17	polypore	Trametes trogii Berk., 1850		Ukraine	Donetsk	Lyman	Sviati Hory National Nature Park, pinery with inclusion of deciduous forest patches to the north and east of Sviatohirsk town	49.07603497	37.56701577	Fungi	Basidiomycota	Agaricomycetes	Polyporales	Coriolaceae	Trametes	trogii	Species	1	Ordynets 2007-2011 eastern Ukraine
1728841	Event	2017-07-13 12:40:11.057214+00:00	Alexander Ordynets	1728841	HumanObservation	Observation ID by A Ordynets - 189n	Alexander Akulov | Alexander Ordynets	2009-11-17	3025233	Alexander Ordynets	2009-11-17	corticioid	Thelephora terrestris Ehrh., 1787		Ukraine	Donetsk	Lyman	Sviati Hory National Nature Park, pinery with inclusion of deciduous forest patches to the north and east of Sviatohirsk town	49.07603497	37.56701577	Fungi	Basidiomycota	Agaricomycetes	Thelephorales	Thelephoraceae	Thelephora	terrestris	Species	1	Ordynets 2007-2011 eastern Ukraine
1728842	Event	2017-07-13 12:40:11.057214+00:00	Alexander Ordynets	1728842	HumanObservation	Observation ID by A Ordynets - 191n	Alexander Akulov | Alexander Ordynets	2009-11-17	3025234	Alexander Ordynets	2009-11-17	polypore	Trichaptum fuscoviolaceum (Ehrenb.) Ryvarden, 1972		Ukraine	Donetsk	Lyman	Sviati Hory National Nature Park, pinery with inclusion of deciduous forest patches to the north and east of Sviatohirsk town	49.07603497	37.56701577	Fungi	Basidiomycota	Agaricomycetes	Polyporales	Polyporaceae	Trichaptum	fuscoviolaceum	Species	1	Ordynets 2007-2011 eastern Ukraine
1728843	Event	2017-07-13 12:40:11.057214+00:00	Alexander Ordynets	1728843	HumanObservation	Observation ID by A Ordynets - 192n	Alexander Akulov | Alexander Ordynets	2009-11-17	3025235	Alexander Ordynets	2009-11-17	polypore	Porodaedalea pini (Brot.) Murrill, 1905		Ukraine	Donetsk	Lyman	Sviati Hory National Nature Park, pinery with inclusion of deciduous forest patches to the north and east of Sviatohirsk town	49.07603497	37.56701577	Fungi	Basidiomycota	Agaricomycetes	Hymenochaetales	Hymenochaetaceae	Porodaedalea	pini	Species	1	Ordynets 2007-2011 eastern Ukraine
1728844	Event	2017-07-13 12:40:11.057214+00:00	Alexander Ordynets	1728844	HumanObservation	Observation ID by A Ordynets - 193n	Alexander Akulov | Alexander Ordynets	2009-11-17	3025236	Alexander Ordynets	2009-11-17	corticioid	Phlebia radiata Fr., 1821		Ukraine	Donetsk	Lyman	Sviati Hory National Nature Park, pinery with inclusion of deciduous forest patches to the north and east of Sviatohirsk town	49.07603497	37.56701577	Fungi	Basidiomycota	Agaricomycetes	Corticiales	Corticiaceae	Phlebia	radiata	Species	1	Ordynets 2007-2011 eastern Ukraine
1728845	Event	2017-07-13 12:40:11.057214+00:00	Alexander Ordynets	1728845	HumanObservation	Observation ID by A Ordynets - 194n	Alexander Akulov | Alexander Ordynets	2009-11-17	3025237	Alexander Ordynets	2009-11-17	polypore	Cerrena unicolor (Bull.) Murrill, 1903		Ukraine	Donetsk	Lyman	Sviati Hory National Nature Park, pinery with inclusion of deciduous forest patches to the north and east of Sviatohirsk town	49.07603497	37.56701577	Fungi	Basidiomycota	Agaricomycetes	Polyporales	Polyporaceae	Cerrena	unicolor	Species	1	Ordynets 2007-2011 eastern Ukraine
1728846	Event	2017-07-13 12:40:11.057214+00:00	Alexander Ordynets	1728846	HumanObservation	Observation ID by A Ordynets - 190n	Alexander Akulov | Alexander Ordynets	2009-11-17	3025240	Alexander Ordynets	2009-11-17	corticioid	Stereum sanguinolentum (Alb. & Schwein.) Fr., 1838		Ukraine	Donetsk	Lyman	Sviati Hory National Nature Park, pinery with inclusion of deciduous forest patches to the north and east of Sviatohirsk town	49.07603497	37.56701577	Fungi	Basidiomycota	Agaricomycetes	Russulales	Stereaceae	Stereum	sanguinolentum	Species	1	Ordynets 2007-2011 eastern Ukraine
1728847	Event	2017-07-13 12:40:11.057214+00:00	Alexander Ordynets	1728847	HumanObservation	Observation ID by A Ordynets - 195n	Alexander Akulov | Alexander Ordynets	2009-11-17	3025241	Alexander Ordynets	2009-11-17	corticioid	Merulius tremellosus Schrad., 1794		Ukraine	Donetsk	Lyman	Sviati Hory National Nature Park, pinery with inclusion of deciduous forest patches to the north and east of Sviatohirsk town	49.07603497	37.56701577							tremellosus	Species	1	Ordynets 2007-2011 eastern Ukraine
1728848	Event	2017-07-13 12:40:11.057214+00:00	Alexander Ordynets	1728848	HumanObservation	Observation ID by A Ordynets - 196n	Alexander Akulov | Alexander Ordynets	2009-11-17	3025242	Alexander Ordynets	2009-11-17	polypore	Antrodia malicola (Berk. & M.A. Curtis) Donk, 1966		Ukraine	Donetsk	Lyman	Sviati Hory National Nature Park, pinery with inclusion of deciduous forest patches to the north and east of Sviatohirsk town	49.07603497	37.56701577	Fungi	Basidiomycota	Agaricomycetes	Polyporales	Fomitopsidaceae	Antrodia	malicola	Species	1	Ordynets 2007-2011 eastern Ukraine
1728849	Event	2017-07-13 12:40:11.057214+00:00	Alexander Ordynets	1728849	HumanObservation	Observation ID by A Ordynets - 197n	Alexander Akulov | Alexander Ordynets	2009-11-17	3025243	Alexander Ordynets	2009-11-17	corticioid	Chondrostereum purpureum (Pers.) Pouzar, 1959		Ukraine	Donetsk	Lyman	Sviati Hory National Nature Park, pinery with inclusion of deciduous forest patches to the north and east of Sviatohirsk town	49.07603497	37.56701577	Fungi	Basidiomycota	Agaricomycetes	Polyporales	Schizophyllaceae	Chondrostereum	purpureum	Species	1	Ordynets 2007-2011 eastern Ukraine
1728850	Event	2017-07-13 12:40:11.057214+00:00	Alexander Ordynets	1728850	HumanObservation	Observation ID by A Ordynets - 198n	Alexander Akulov | Alexander Ordynets	2009-11-17	3025244	Alexander Ordynets	2009-11-17	polypore	Fomes fomentarius (L.) J.J. Kickx		Ukraine	Donetsk	Lyman	Sviati Hory National Nature Park, pinery with inclusion of deciduous forest patches to the north and east of Sviatohirsk town	49.07603497	37.56701577	Fungi	Basidiomycota	Agaricomycetes	Polyporales	Coriolaceae	Fomes	fomentarius	Species	1	Ordynets 2007-2011 eastern Ukraine
1728851	Event	2017-07-13 12:40:11.057214+00:00	Alexander Ordynets	1728851	HumanObservation	Observation ID by A Ordynets - 199n	Alexander Akulov | Alexander Ordynets	2009-11-17	3025245	Alexander Ordynets	2009-11-17	corticioid	Chondrostereum purpureum (Pers.) Pouzar, 1959		Ukraine	Donetsk	Lyman	Sviati Hory National Nature Park, pinery with inclusion of deciduous forest patches to the north and east of Sviatohirsk town	49.07603497	37.56701577	Fungi	Basidiomycota	Agaricomycetes	Polyporales	Schizophyllaceae	Chondrostereum	purpureum	Species	1	Ordynets 2007-2011 eastern Ukraine
1728852	Event	2017-07-13 12:40:11.057214+00:00	Alexander Ordynets	1728852	HumanObservation	Observation ID by A Ordynets - 200n	Alexander Akulov | Alexander Ordynets	2009-11-17	3025246	Alexander Ordynets	2009-11-17	polypore	Trametes ochracea (Pers.) Gilb. & Ryvarden, 1987		Ukraine	Donetsk	Lyman	Sviati Hory National Nature Park, pinery with inclusion of deciduous forest patches to the north and east of Sviatohirsk town	49.07603497	37.56701577	Fungi	Basidiomycota	Agaricomycetes	Polyporales	Coriolaceae	Trametes	ochracea	Species	1	Ordynets 2007-2011 eastern Ukraine
1728853	Event	2017-07-13 12:40:11.057214+00:00	Alexander Ordynets	1728853	HumanObservation	Observation ID by A Ordynets - 201n	Alexander Akulov | Alexander Ordynets	2009-11-17	3025247	Alexander Ordynets	2009-11-17	polypore	Fomes fomentarius (L.) J.J. Kickx		Ukraine	Donetsk	Lyman	Sviati Hory National Nature Park, pinery with inclusion of deciduous forest patches to the north and east of Sviatohirsk town	49.07603497	37.56701577	Fungi	Basidiomycota	Agaricomycetes	Polyporales	Coriolaceae	Fomes	fomentarius	Species	1	Ordynets 2007-2011 eastern Ukraine
1728854	Event	2017-07-13 12:40:11.057214+00:00	Alexander Ordynets	1728854	HumanObservation	Observation ID by A Ordynets - 202n	Alexander Akulov | Alexander Ordynets	2009-11-17	3025248	Alexander Ordynets	2009-11-17	cyphelloid	Schizophyllum amplum (Lév.) Nakasone, 1996		Ukraine	Donetsk	Lyman	Sviati Hory National Nature Park, pinery with inclusion of deciduous forest patches to the north and east of Sviatohirsk town	49.07603497	37.56701577	Fungi	Basidiomycota	Agaricomycetes	Polyporales	Schizophyllaceae	Schizophyllum	amplum	Species	1	Ordynets 2007-2011 eastern Ukraine
1728855	Event	2017-07-13 12:40:11.057214+00:00	Alexander Ordynets	1728855	HumanObservation	Observation ID by A Ordynets - 203n	Alexander Akulov | Alexander Ordynets	2009-11-17	3025249	Alexander Ordynets	2009-11-17	polypore	Trametes trogii Berk., 1850		Ukraine	Donetsk	Lyman	Sviati Hory National Nature Park, pinery with inclusion of deciduous forest patches to the north and east of Sviatohirsk town	49.07603497	37.56701577	Fungi	Basidiomycota	Agaricomycetes	Polyporales	Coriolaceae	Trametes	trogii	Species	1	Ordynets 2007-2011 eastern Ukraine
1728856	Event	2017-07-13 12:40:11.057214+00:00	Alexander Ordynets	1728856	HumanObservation	Observation ID by A Ordynets - 204n	Alexander Akulov | Alexander Ordynets	2009-11-17	3025250	Alexander Ordynets	2009-11-17	polypore	Trametes ochracea (Pers.) Gilb. & Ryvarden, 1987		Ukraine	Donetsk	Lyman	Sviati Hory National Nature Park, pinery with inclusion of deciduous forest patches to the north and east of Sviatohirsk town	49.07603497	37.56701577	Fungi	Basidiomycota	Agaricomycetes	Polyporales	Coriolaceae	Trametes	ochracea	Species	1	Ordynets 2007-2011 eastern Ukraine
1728857	Event	2017-07-13 12:40:11.057214+00:00	Alexander Ordynets	1728857	HumanObservation	Observation ID by A Ordynets - 205n	Alexander Akulov | Alexander Ordynets	2009-11-17	3025251	Alexander Ordynets	2009-11-17	polypore	Fomes fomentarius (L.) J.J. Kickx		Ukraine	Donetsk	Lyman	Sviati Hory National Nature Park, pinery with inclusion of deciduous forest patches to the north and east of Sviatohirsk town	49.07603497	37.56701577	Fungi	Basidiomycota	Agaricomycetes	Polyporales	Coriolaceae	Fomes	fomentarius	Species	1	Ordynets 2007-2011 eastern Ukraine
1728858	Event	2017-07-13 12:40:11.057214+00:00	Alexander Ordynets	1728858	HumanObservation	Observation ID by A Ordynets - 206n	Alexander Akulov | Alexander Ordynets	2009-11-17	3025252	Alexander Ordynets	2009-11-17	polypore	Bjerkandera adusta (Willd.) P. Karst., 1879		Ukraine	Donetsk	Lyman	Sviati Hory National Nature Park, pinery with inclusion of deciduous forest patches to the north and east of Sviatohirsk town	49.07603497	37.56701577	Fungi	Basidiomycota	Agaricomycetes	Polyporales	Phanerochaetaceae	Bjerkandera	adusta	Species	1	Ordynets 2007-2011 eastern Ukraine
1728859	Event	2017-07-13 12:40:11.057214+00:00	Alexander Ordynets	1728859	HumanObservation	Observation ID by A Ordynets - 207n	Alexander Akulov | Alexander Ordynets	2009-11-17	3025253	Alexander Ordynets	2009-11-17	polypore	Bjerkandera adusta (Willd.) P. Karst., 1879		Ukraine	Donetsk	Lyman	Sviati Hory National Nature Park, pinery with inclusion of deciduous forest patches to the north and east of Sviatohirsk town	49.07603497	37.56701577	Fungi	Basidiomycota	Agaricomycetes	Polyporales	Phanerochaetaceae	Bjerkandera	adusta	Species	1	Ordynets 2007-2011 eastern Ukraine
1728860	Event	2017-07-13 12:40:11.057214+00:00	Alexander Ordynets	1728860	HumanObservation	Observation ID by A Ordynets - 208n	Alexander Akulov | Alexander Ordynets	2009-11-17	3025254	Alexander Ordynets	2009-11-17	cyphelloid	Schizophyllum commune Fr., 1815		Ukraine	Donetsk	Lyman	Sviati Hory National Nature Park, pinery with inclusion of deciduous forest patches to the north and east of Sviatohirsk town	49.07603497	37.56701577	Fungi	Basidiomycota	Agaricomycetes	Polyporales	Schizophyllaceae	Schizophyllum	commune	Species	1	Ordynets 2007-2011 eastern Ukraine
1728861	Event	2017-07-13 12:40:11.057214+00:00	Alexander Ordynets	1728861	HumanObservation	Observation ID by A Ordynets - 209n	Alexander Akulov | Alexander Ordynets	2009-11-17	3025255	Alexander Ordynets	2009-11-17	corticioid	Chondrostereum purpureum (Pers.) Pouzar, 1959		Ukraine	Donetsk	Lyman	Sviati Hory National Nature Park, pinery with inclusion of deciduous forest patches to the north and east of Sviatohirsk town	49.07603497	37.56701577	Fungi	Basidiomycota	Agaricomycetes	Polyporales	Schizophyllaceae	Chondrostereum	purpureum	Species	1	Ordynets 2007-2011 eastern Ukraine
1728862	Event	2017-07-13 12:40:11.057214+00:00	Alexander Ordynets	1728862	HumanObservation	Observation ID by A Ordynets - 210n	Alexander Akulov | Alexander Ordynets	2009-11-17	3025256	Alexander Ordynets	2009-11-17	polypore	Gloeoporus dichrous (Fr.) Bres., 1913		Ukraine	Donetsk	Lyman	Sviati Hory National Nature Park, pinery with inclusion of deciduous forest patches to the north and east of Sviatohirsk town	49.07603497	37.56701577	Fungi	Basidiomycota	Agaricomycetes	Polyporales	Meruliaceae	Gloeoporus	dichrous	Species	1	Ordynets 2007-2011 eastern Ukraine
1728863	Event	2017-07-13 12:40:11.057214+00:00	Alexander Ordynets	1728863	HumanObservation	Observation ID by A Ordynets - 211n	Alexander Akulov | Alexander Ordynets	2009-11-17	3025257	Alexander Ordynets	2009-11-17	clavarioid	Artomyces pyxidatus (Pers.) Jülich, 1982		Ukraine	Donetsk	Lyman	Sviati Hory National Nature Park, pinery with inclusion of deciduous forest patches to the north and east of Sviatohirsk town	49.07603497	37.56701577	Fungi	Basidiomycota	Agaricomycetes	Russulales	Auriscalpiaceae	Artomyces	pyxidatus	Species	1	Ordynets 2007-2011 eastern Ukraine
1728864	Event	2017-07-13 12:40:11.057214+00:00	Alexander Ordynets	1728864	HumanObservation	Observation ID by A Ordynets - 212n	Alexander Akulov | Alexander Ordynets	2009-11-17	3025258	Alexander Ordynets	2009-11-17	corticioid	Merulius tremellosus Schrad., 1794		Ukraine	Donetsk	Lyman	Sviati Hory National Nature Park, pinery with inclusion of deciduous forest patches to the north and east of Sviatohirsk town	49.07603497	37.56701577							tremellosus	Species	1	Ordynets 2007-2011 eastern Ukraine
1728865	Event	2017-07-13 12:40:11.057214+00:00	Alexander Ordynets	1728865	HumanObservation	Observation ID by A Ordynets - 213n	Alexander Akulov | Alexander Ordynets	2009-11-17	3025259	Alexander Ordynets	2009-11-17	polypore	Trametes hirsuta (Wulfen) Pilat		Ukraine	Donetsk	Lyman	Sviati Hory National Nature Park, pinery with inclusion of deciduous forest patches to the north and east of Sviatohirsk town	49.07603497	37.56701577	Fungi	Basidiomycota	Agaricomycetes	Polyporales	Coriolaceae	Trametes	hirsuta	Species	1	Ordynets 2007-2011 eastern Ukraine
1728866	Event	2017-07-13 12:40:11.057214+00:00	Alexander Ordynets	1728866	HumanObservation	Observation ID by A Ordynets - 214n	Alexander Akulov | Alexander Ordynets	2009-11-17	3025260	Alexander Ordynets	2009-11-17	cyphelloid	Schizophyllum commune Fr., 1815		Ukraine	Donetsk	Lyman	Sviati Hory National Nature Park, pinery with inclusion of deciduous forest patches to the north and east of Sviatohirsk town	49.07603497	37.56701577	Fungi	Basidiomycota	Agaricomycetes	Polyporales	Schizophyllaceae	Schizophyllum	commune	Species	1	Ordynets 2007-2011 eastern Ukraine
1728867	Event	2017-07-13 12:40:11.057214+00:00	Alexander Ordynets	1728867	HumanObservation	Observation ID by A Ordynets - 215n	Alexander Akulov | Alexander Ordynets	2009-11-17	3025261	Alexander Ordynets	2009-11-17	polypore	Trametes hirsuta (Wulfen) Pilat		Ukraine	Donetsk	Lyman	Sviati Hory National Nature Park, pinery with inclusion of deciduous forest patches to the north and east of Sviatohirsk town	49.07603497	37.56701577	Fungi	Basidiomycota	Agaricomycetes	Polyporales	Coriolaceae	Trametes	hirsuta	Species	1	Ordynets 2007-2011 eastern Ukraine
1728868	Event	2017-07-13 12:40:11.057214+00:00	Alexander Ordynets	1728868	HumanObservation	Observation ID by A Ordynets - 216n	Alexander Akulov | Alexander Ordynets	2009-11-17	3025262	Alexander Ordynets	2009-11-17	polypore	Irpex lacteus (Fr.) Fr., 1828		Ukraine	Donetsk	Lyman	Sviati Hory National Nature Park, pinery with inclusion of deciduous forest patches to the north and east of Sviatohirsk town	49.07603497	37.56701577	Fungi	Basidiomycota	Agaricomycetes	Polyporales	Irpicaceae	Irpex	lacteus	Species	1	Ordynets 2007-2011 eastern Ukraine
1728869	Event	2017-07-13 12:40:11.057214+00:00	Alexander Ordynets	1728869	HumanObservation	Observation ID by A Ordynets - 217n	Alexander Akulov | Alexander Ordynets	2009-11-17	3025263	Alexander Ordynets	2009-11-17	corticioid	Byssomerulius corium (Pers.) Parmasto, 1967		Ukraine	Donetsk	Lyman	Sviati Hory National Nature Park, pinery with inclusion of deciduous forest patches to the north and east of Sviatohirsk town	49.07603497	37.56701577	Fungi	Basidiomycota	Agaricomycetes	Polyporales	Irpicaceae	Byssomerulius	corium	Species	1	Ordynets 2007-2011 eastern Ukraine
1728870	Event	2017-07-13 12:40:11.057214+00:00	Alexander Ordynets	1728870	HumanObservation	Observation ID by A Ordynets - 218n	Alexander Akulov | Alexander Ordynets	2009-11-17	3025264	Alexander Ordynets	2009-11-17	corticioid	Stereum subtomentosum Pouzar, 1964		Ukraine	Donetsk	Lyman	Sviati Hory National Nature Park, pinery with inclusion of deciduous forest patches to the north and east of Sviatohirsk town	49.07603497	37.56701577	Fungi	Basidiomycota	Agaricomycetes	Russulales	Stereaceae	Stereum	subtomentosum	Species	1	Ordynets 2007-2011 eastern Ukraine
1728871	Event	2017-07-13 12:40:11.057214+00:00	Alexander Ordynets	1728871	HumanObservation	Observation ID by A Ordynets - 219n	Alexander Akulov | Alexander Ordynets	2009-11-17	3025265	Alexander Ordynets	2009-11-17	polypore	Gloeoporus taxicola (Pers.) Gilb. & Ryvarden, 1985		Ukraine	Donetsk	Lyman	Sviati Hory National Nature Park, pinery with inclusion of deciduous forest patches to the north and east of Sviatohirsk town	49.07603497	37.56701577	Fungi	Basidiomycota	Agaricomycetes	Polyporales	Meruliaceae	Gloeoporus	taxicola	Species	1	Ordynets 2007-2011 eastern Ukraine
1728872	Event	2017-07-13 12:40:11.057214+00:00	Alexander Ordynets	1728872	HumanObservation	Observation ID by A Ordynets - 220n	Alexander Akulov | Alexander Ordynets	2009-11-17	3025266	Alexander Ordynets	2009-11-17	polypore	Hapalopilus nidulans (Fr.) P. Karst., 1881		Ukraine	Donetsk	Lyman	Sviati Hory National Nature Park, pinery with inclusion of deciduous forest patches to the north and east of Sviatohirsk town	49.07603497	37.56701577	Fungi	Basidiomycota	Agaricomycetes	Polyporales	Phanerochaetaceae	Hapalopilus	nidulans	Species	1	Ordynets 2007-2011 eastern Ukraine
1728873	Event	2017-07-13 12:40:11.057214+00:00	Alexander Ordynets	1728873	HumanObservation	Observation ID by A Ordynets - 221n	Alexander Akulov | Alexander Ordynets	2009-11-17	3025267	Alexander Ordynets	2009-11-17	polypore	Gloeoporus dichrous (Fr.) Bres., 1913		Ukraine	Donetsk	Lyman	Sviati Hory National Nature Park, pinery with inclusion of deciduous forest patches to the north and east of Sviatohirsk town	49.07603497	37.56701577	Fungi	Basidiomycota	Agaricomycetes	Polyporales	Meruliaceae	Gloeoporus	dichrous	Species	1	Ordynets 2007-2011 eastern Ukraine
1728874	Event	2017-07-13 12:40:11.057214+00:00	Alexander Ordynets	1728874	HumanObservation	Observation ID by A Ordynets - 222n	Alexander Akulov | Alexander Ordynets	2009-11-17	3025268	Alexander Ordynets	2009-11-17	polypore	Fomes fomentarius (L.) J.J. Kickx		Ukraine	Donetsk	Lyman	Sviati Hory National Nature Park, pinery with inclusion of deciduous forest patches to the north and east of Sviatohirsk town	49.07603497	37.56701577	Fungi	Basidiomycota	Agaricomycetes	Polyporales	Coriolaceae	Fomes	fomentarius	Species	1	Ordynets 2007-2011 eastern Ukraine
1728875	Event	2017-07-13 12:40:11.057214+00:00	Alexander Ordynets	1728875	HumanObservation	Observation ID by A Ordynets - 223n	Alexander Akulov | Alexander Ordynets	2009-11-17	3025269	Alexander Ordynets	2009-11-17	corticioid	Merulius tremellosus Schrad., 1794		Ukraine	Donetsk	Lyman	Sviati Hory National Nature Park, pinery with inclusion of deciduous forest patches to the north and east of Sviatohirsk town	49.07603497	37.56701577							tremellosus	Species	1	Ordynets 2007-2011 eastern Ukraine
1728876	Event	2017-07-13 12:40:11.057214+00:00	Alexander Ordynets	1728876	HumanObservation	Observation ID by A Ordynets - 224n	Alexander Akulov | Alexander Ordynets	2009-11-17	3025271	Alexander Ordynets	2009-11-17	polypore	Fomes fomentarius (L.) J.J. Kickx		Ukraine	Donetsk	Lyman	Sviati Hory National Nature Park, pinery with inclusion of deciduous forest patches to the north and east of Sviatohirsk town	49.07603497	37.56701577	Fungi	Basidiomycota	Agaricomycetes	Polyporales	Coriolaceae	Fomes	fomentarius	Species	1	Ordynets 2007-2011 eastern Ukraine
1728877	Event	2017-07-13 12:40:11.057214+00:00	Alexander Ordynets	1728877	HumanObservation	Observation ID by A Ordynets - 225n	Alexander Akulov | Alexander Ordynets	2009-11-17	3025272	Alexander Ordynets	2009-11-17	polypore	Mensularia radiata (Sowerby) Lázaro Ibiza, 1916		Ukraine	Donetsk	Lyman	Sviati Hory National Nature Park, pinery with inclusion of deciduous forest patches to the north and east of Sviatohirsk town	49.07603497	37.56701577							radiata	Species	1	Ordynets 2007-2011 eastern Ukraine
1728878	Event	2017-07-13 12:40:11.057214+00:00	Alexander Ordynets	1728878	HumanObservation	Observation ID by A Ordynets - 226n	Alexander Akulov | Alexander Ordynets	2009-11-17	3025273	Alexander Ordynets	2009-11-17	clavarioid	Macrotyphula fistulosa (Holmsk.) R.H. Petersen, 1972		Ukraine	Donetsk	Lyman	Sviati Hory National Nature Park, pinery with inclusion of deciduous forest patches to the north and east of Sviatohirsk town	49.07603497	37.56701577							fistulosa	Species	1	Ordynets 2007-2011 eastern Ukraine
1728879	Event	2017-07-13 12:40:11.057214+00:00	Alexander Ordynets	1728879	HumanObservation	Observation ID by A Ordynets - 227n	Alexander Akulov | Alexander Ordynets	2009-11-17	3025274	Alexander Ordynets	2009-11-17	polypore	Inonotus obliquus (Ach. ex Pers.) Pilát, 1942		Ukraine	Donetsk	Lyman	Sviati Hory National Nature Park, pinery with inclusion of deciduous forest patches to the north and east of Sviatohirsk town	49.07603497	37.56701577	Fungi	Basidiomycota	Agaricomycetes	Hymenochaetales	Hymenochaetaceae	Inonotus	obliquus	Species	1	Ordynets 2007-2011 eastern Ukraine
1728880	Event	2017-07-13 12:40:11.057214+00:00	Alexander Ordynets	1728880	HumanObservation	Observation ID by A Ordynets - 228n	Alexander Akulov | Alexander Ordynets	2009-11-17	3025275	Alexander Ordynets	2009-11-17	polypore	Inonotus obliquus (Ach. ex Pers.) Pilát, 1942		Ukraine	Donetsk	Lyman	Sviati Hory National Nature Park, pinery with inclusion of deciduous forest patches to the north and east of Sviatohirsk town	49.07603497	37.56701577	Fungi	Basidiomycota	Agaricomycetes	Hymenochaetales	Hymenochaetaceae	Inonotus	obliquus	Species	1	Ordynets 2007-2011 eastern Ukraine
1728881	Event	2017-07-13 12:40:11.057214+00:00	Alexander Ordynets	1728881	HumanObservation	Observation ID by A Ordynets - 229n	Alexander Akulov | Alexander Ordynets	2009-11-17	3025276	Alexander Ordynets	2009-11-17	clavarioid	Macrotyphula fistulosa (Holmsk.) R.H. Petersen, 1972		Ukraine	Donetsk	Lyman	Sviati Hory National Nature Park, pinery with inclusion of deciduous forest patches to the north and east of Sviatohirsk town	49.07603497	37.56701577							fistulosa	Species	1	Ordynets 2007-2011 eastern Ukraine
1728882	Event	2017-07-13 12:40:11.057214+00:00	Alexander Ordynets	1728882	HumanObservation	Observation ID by A Ordynets - 230n	Alexander Akulov | Alexander Ordynets	2009-11-17	3025277	Alexander Ordynets	2009-11-17	polypore	Oxyporus obducens (Pers.) Donk, 1933		Ukraine	Donetsk	Lyman	Sviati Hory National Nature Park, pinery with inclusion of deciduous forest patches to the north and east of Sviatohirsk town	49.07603497	37.56701577	Fungi	Basidiomycota	Agaricomycetes	Agaricomycetes ord Incertae sedis	Agaricomycetes fam Incertae sedis	Oxyporus	obducens	Species	1	Ordynets 2007-2011 eastern Ukraine
1728883	Event	2017-07-13 12:40:11.057214+00:00	Alexander Ordynets	1728883	HumanObservation	Observation ID by A Ordynets - 231n	Alexander Akulov | Alexander Ordynets	2009-11-17	3025278	Alexander Ordynets	2009-11-17	polypore	Oxyporus corticola (Fr.) Ryvarden, 1972		Ukraine	Donetsk	Lyman	Sviati Hory National Nature Park, pinery with inclusion of deciduous forest patches to the north and east of Sviatohirsk town	49.07603497	37.56701577	Fungi	Basidiomycota	Agaricomycetes	Agaricomycetes ord Incertae sedis	Agaricomycetes fam Incertae sedis	Oxyporus	corticola	Species	1	Ordynets 2007-2011 eastern Ukraine
1728884	Event	2017-07-13 12:40:11.057214+00:00	Alexander Ordynets	1728884	HumanObservation	Observation ID by A Ordynets - 232n	Alexander Akulov | Alexander Ordynets	2009-11-17	3025280	Alexander Ordynets	2009-11-17	corticioid	Stereum subtomentosum Pouzar, 1964		Ukraine	Donetsk	Lyman	Sviati Hory National Nature Park, pinery with inclusion of deciduous forest patches to the north and east of Sviatohirsk town	49.07603497	37.56701577	Fungi	Basidiomycota	Agaricomycetes	Russulales	Stereaceae	Stereum	subtomentosum	Species	1	Ordynets 2007-2011 eastern Ukraine
1728885	Event	2017-07-13 12:40:11.057214+00:00	Alexander Ordynets	1728885	HumanObservation	Observation ID by A Ordynets - 233n	Alexander Akulov | Alexander Ordynets	2009-11-17	3025281	Alexander Ordynets	2009-11-17	polypore	Trametes hirsuta (Wulfen) Pilat		Ukraine	Donetsk	Lyman	Sviati Hory National Nature Park, pinery with inclusion of deciduous forest patches to the north and east of Sviatohirsk town	49.07603497	37.56701577	Fungi	Basidiomycota	Agaricomycetes	Polyporales	Coriolaceae	Trametes	hirsuta	Species	1	Ordynets 2007-2011 eastern Ukraine
1728886	Event	2017-07-13 12:40:11.057214+00:00	Alexander Ordynets	1728886	HumanObservation	Observation ID by A Ordynets - 234n	Alexander Akulov | Alexander Ordynets	2009-11-17	3025282	Alexander Ordynets	2009-11-17	polypore	Trichaptum fuscoviolaceum (Ehrenb.) Ryvarden, 1972		Ukraine	Donetsk	Lyman	Sviati Hory National Nature Park, pinery with inclusion of deciduous forest patches to the north and east of Sviatohirsk town	49.07603497	37.56701577	Fungi	Basidiomycota	Agaricomycetes	Polyporales	Polyporaceae	Trichaptum	fuscoviolaceum	Species	1	Ordynets 2007-2011 eastern Ukraine
1728887	Event	2017-07-13 12:40:11.057214+00:00	Alexander Ordynets	1728887	HumanObservation	Observation ID by A Ordynets - 235n	Alexander Akulov | Alexander Ordynets	2009-11-17	3025283	Alexander Ordynets	2009-11-17	polypore	Skeletocutis carneogrisea A. David, 1982		Ukraine	Donetsk	Lyman	Sviati Hory National Nature Park, pinery with inclusion of deciduous forest patches to the north and east of Sviatohirsk town	49.07603497	37.56701577	Fungi	Basidiomycota	Agaricomycetes	Polyporales	Polyporaceae	Skeletocutis	carneogrisea	Species	1	Ordynets 2007-2011 eastern Ukraine
1728888	Event	2017-07-13 12:40:11.057214+00:00	Alexander Ordynets	1728888	HumanObservation	Observation ID by A Ordynets - 236n	Alexander Akulov | Alexander Ordynets	2009-11-17	3025284	Alexander Ordynets	2009-11-17	corticioid	Coniophora arida (Fr.) P. Karst., 1868		Ukraine	Donetsk	Lyman	Sviati Hory National Nature Park, pinery with inclusion of deciduous forest patches to the north and east of Sviatohirsk town	49.07603497	37.56701577	Fungi	Basidiomycota	Agaricomycetes	Boletales	Coniophoraceae	Coniophora	arida	Species	1	Ordynets 2007-2011 eastern Ukraine
1728889	Event	2017-07-13 12:40:11.057214+00:00	Alexander Ordynets	1728889	HumanObservation	Observation ID by A Ordynets - 237n	Alexander Akulov | Alexander Ordynets	2009-11-17	3025285	Alexander Ordynets	2009-11-17	hydnoid	Auriscalpium vulgare Gray, 1821		Ukraine	Donetsk	Lyman	Sviati Hory National Nature Park, pinery with inclusion of deciduous forest patches to the north and east of Sviatohirsk town	49.07603497	37.56701577	Fungi	Basidiomycota	Agaricomycetes	Russulales	Auriscalpiaceae	Auriscalpium	vulgare	Species	1	Ordynets 2007-2011 eastern Ukraine
1728890	Event	2017-07-13 12:40:11.057214+00:00	Alexander Ordynets	1728890	HumanObservation	Observation ID by A Ordynets - 238n	Alexander Akulov | Alexander Ordynets	2009-11-17	3025286	Alexander Ordynets	2009-11-17	hydnoid	Auriscalpium vulgare Gray, 1821		Ukraine	Donetsk	Lyman	Sviati Hory National Nature Park, pinery with inclusion of deciduous forest patches to the north and east of Sviatohirsk town	49.07603497	37.56701577	Fungi	Basidiomycota	Agaricomycetes	Russulales	Auriscalpiaceae	Auriscalpium	vulgare	Species	1	Ordynets 2007-2011 eastern Ukraine
1728891	Event	2017-07-13 12:40:11.057214+00:00	Alexander Ordynets	1728891	HumanObservation	Observation ID by A Ordynets - 239n	Alexander Akulov | Alexander Ordynets	2009-11-17	3025287	Alexander Ordynets	2009-11-17	hydnoid	Auriscalpium vulgare Gray, 1821		Ukraine	Donetsk	Lyman	Sviati Hory National Nature Park, pinery with inclusion of deciduous forest patches to the north and east of Sviatohirsk town	49.07603497	37.56701577	Fungi	Basidiomycota	Agaricomycetes	Russulales	Auriscalpiaceae	Auriscalpium	vulgare	Species	1	Ordynets 2007-2011 eastern Ukraine
1728892	Event	2017-07-13 12:40:11.057214+00:00	Alexander Ordynets	1728892	HumanObservation	Observation ID by A Ordynets - 240n	Alexander Akulov | Alexander Ordynets	2009-11-17	3025288	Alexander Ordynets	2009-11-17	corticioid	Thelephora terrestris Ehrh., 1787		Ukraine	Donetsk	Lyman	Sviati Hory National Nature Park, pinery with inclusion of deciduous forest patches to the north and east of Sviatohirsk town	49.07603497	37.56701577	Fungi	Basidiomycota	Agaricomycetes	Thelephorales	Thelephoraceae	Thelephora	terrestris	Species	1	Ordynets 2007-2011 eastern Ukraine
1728893	Event	2017-07-13 12:40:11.057214+00:00	Alexander Ordynets	1728893	HumanObservation	Observation ID by A Ordynets - 27n	Alexander Akulov | Alexander Ordynets	2009-11-17	3025289	Alexander Ordynets	2009-11-17	polypore	Trichaptum fuscoviolaceum (Ehrenb.) Ryvarden, 1972		Ukraine	Donetsk	Lyman	Sviati Hory National Nature Park, pinery with inclusion of deciduous forest patches to the north and east of Sviatohirsk town	49.07603497	37.56701577	Fungi	Basidiomycota	Agaricomycetes	Polyporales	Polyporaceae	Trichaptum	fuscoviolaceum	Species	1	Ordynets 2007-2011 eastern Ukraine
1728894	Event	2017-07-13 12:40:11.057214+00:00	Alexander Ordynets	1728894	HumanObservation	Observation ID by A Ordynets - 28n	Alexander Akulov | Alexander Ordynets	2009-11-17	3025290	Alexander Ordynets	2009-11-17	polypore	Trichaptum fuscoviolaceum (Ehrenb.) Ryvarden, 1972		Ukraine	Donetsk	Lyman	Sviati Hory National Nature Park, pinery with inclusion of deciduous forest patches to the north and east of Sviatohirsk town	49.07603497	37.56701577	Fungi	Basidiomycota	Agaricomycetes	Polyporales	Polyporaceae	Trichaptum	fuscoviolaceum	Species	1	Ordynets 2007-2011 eastern Ukraine
1728895	Event	2017-07-13 12:40:11.057214+00:00	Alexander Ordynets	1728895	HumanObservation	Observation ID by A Ordynets - 29n	Alexander Akulov | Alexander Ordynets	2009-11-17	3025292	Alexander Ordynets	2009-11-17	corticioid	Thelephora terrestris Ehrh., 1787		Ukraine	Donetsk	Lyman	Sviati Hory National Nature Park, pinery with inclusion of deciduous forest patches to the north and east of Sviatohirsk town	49.07603497	37.56701577	Fungi	Basidiomycota	Agaricomycetes	Thelephorales	Thelephoraceae	Thelephora	terrestris	Species	1	Ordynets 2007-2011 eastern Ukraine
1728896	Event	2017-07-13 12:40:11.057214+00:00	Alexander Ordynets	1728896	HumanObservation	Observation ID by A Ordynets - 30n	Alexander Akulov | Alexander Ordynets	2009-11-17	3025293	Alexander Ordynets	2009-11-17	polypore	Trichaptum fuscoviolaceum (Ehrenb.) Ryvarden, 1972		Ukraine	Donetsk	Lyman	Sviati Hory National Nature Park, pinery with inclusion of deciduous forest patches to the north and east of Sviatohirsk town	49.07603497	37.56701577	Fungi	Basidiomycota	Agaricomycetes	Polyporales	Polyporaceae	Trichaptum	fuscoviolaceum	Species	1	Ordynets 2007-2011 eastern Ukraine
1728897	Event	2017-07-13 12:40:11.057214+00:00	Alexander Ordynets	1728897	HumanObservation	Observation ID by A Ordynets - 31n	Alexander Akulov | Alexander Ordynets	2009-11-17	3025294	Alexander Ordynets	2009-11-17	polypore	Skeletocutis carneogrisea A. David, 1982		Ukraine	Donetsk	Lyman	Sviati Hory National Nature Park, pinery with inclusion of deciduous forest patches to the north and east of Sviatohirsk town	49.07603497	37.56701577	Fungi	Basidiomycota	Agaricomycetes	Polyporales	Polyporaceae	Skeletocutis	carneogrisea	Species	1	Ordynets 2007-2011 eastern Ukraine
1728898	Event	2017-07-13 12:40:11.057214+00:00	Alexander Ordynets	1728898	HumanObservation	Observation ID by A Ordynets - 32n	Alexander Akulov | Alexander Ordynets	2009-11-17	3025295	Alexander Ordynets	2009-11-17	polypore	Trichaptum fuscoviolaceum (Ehrenb.) Ryvarden, 1972		Ukraine	Donetsk	Lyman	Sviati Hory National Nature Park, pinery with inclusion of deciduous forest patches to the north and east of Sviatohirsk town	49.07603497	37.56701577	Fungi	Basidiomycota	Agaricomycetes	Polyporales	Polyporaceae	Trichaptum	fuscoviolaceum	Species	1	Ordynets 2007-2011 eastern Ukraine
1728899	Event	2017-07-13 12:40:11.057214+00:00	Alexander Ordynets	1728899	HumanObservation	Observation ID by A Ordynets - 33n	Alexander Akulov | Alexander Ordynets	2009-11-17	3025296	Alexander Ordynets	2009-11-17	corticioid	Stereum sanguinolentum (Alb. & Schwein.) Fr., 1838		Ukraine	Donetsk	Lyman	Sviati Hory National Nature Park, pinery with inclusion of deciduous forest patches to the north and east of Sviatohirsk town	49.07603497	37.56701577	Fungi	Basidiomycota	Agaricomycetes	Russulales	Stereaceae	Stereum	sanguinolentum	Species	1	Ordynets 2007-2011 eastern Ukraine
1728900	Event	2017-07-13 12:40:11.057214+00:00	Alexander Ordynets	1728900	HumanObservation	Observation ID by A Ordynets - 34n	Alexander Akulov | Alexander Ordynets	2009-11-17	3025297	Alexander Ordynets	2009-11-17	corticioid	Stereum hirsutum (Willd.) Pers., 1800		Ukraine	Donetsk	Lyman	Sviati Hory National Nature Park, pinery with inclusion of deciduous forest patches to the north and east of Sviatohirsk town	49.07603497	37.56701577	Fungi	Basidiomycota	Agaricomycetes	Russulales	Stereaceae	Stereum	hirsutum	Species	1	Ordynets 2007-2011 eastern Ukraine
1728901	Event	2017-07-13 12:40:11.057214+00:00	Alexander Ordynets	1728901	HumanObservation	Observation ID by A Ordynets - 35n	Alexander Akulov | Alexander Ordynets	2009-11-17	3025298	Alexander Ordynets	2009-11-17	corticioid	Merulius tremellosus Schrad., 1794		Ukraine	Donetsk	Lyman	Sviati Hory National Nature Park, pinery with inclusion of deciduous forest patches to the north and east of Sviatohirsk town	49.07603497	37.56701577							tremellosus	Species	1	Ordynets 2007-2011 eastern Ukraine
1728902	Event	2017-07-13 12:40:11.057214+00:00	Alexander Ordynets	1728902	HumanObservation	Observation ID by A Ordynets - 36n	Alexander Akulov | Alexander Ordynets	2009-11-17	3025300	Alexander Ordynets	2009-11-17	cyphelloid	Schizophyllum commune Fr., 1815		Ukraine	Donetsk	Lyman	Sviati Hory National Nature Park, pinery with inclusion of deciduous forest patches to the north and east of Sviatohirsk town	49.07603497	37.56701577	Fungi	Basidiomycota	Agaricomycetes	Polyporales	Schizophyllaceae	Schizophyllum	commune	Species	1	Ordynets 2007-2011 eastern Ukraine
1728903	Event	2017-07-13 12:40:11.057214+00:00	Alexander Ordynets	1728903	HumanObservation	Observation ID by A Ordynets - 37n	Alexander Akulov | Alexander Ordynets	2009-11-17	3025301	Alexander Ordynets	2009-11-17	corticioid	Merulius tremellosus Schrad., 1794		Ukraine	Donetsk	Lyman	Sviati Hory National Nature Park, pinery with inclusion of deciduous forest patches to the north and east of Sviatohirsk town	49.07603497	37.56701577							tremellosus	Species	1	Ordynets 2007-2011 eastern Ukraine
1728904	Event	2017-07-13 12:40:11.057214+00:00	Alexander Ordynets	1728904	HumanObservation	Observation ID by A Ordynets - 38n	Alexander Akulov | Alexander Ordynets	2009-11-17	3025302	Alexander Ordynets	2009-11-17	polypore	Inonotus obliquus (Ach. ex Pers.) Pilát, 1942		Ukraine	Donetsk	Lyman	Sviati Hory National Nature Park, pinery with inclusion of deciduous forest patches to the north and east of Sviatohirsk town	49.07603497	37.56701577	Fungi	Basidiomycota	Agaricomycetes	Hymenochaetales	Hymenochaetaceae	Inonotus	obliquus	Species	1	Ordynets 2007-2011 eastern Ukraine
1728905	Event	2017-07-13 12:40:11.057214+00:00	Alexander Ordynets	1728905	HumanObservation	Observation ID by A Ordynets - 39n	Alexander Akulov | Alexander Ordynets	2009-11-17	3025303	Alexander Ordynets	2009-11-17	corticioid	Merulius tremellosus Schrad., 1794		Ukraine	Donetsk	Lyman	Sviati Hory National Nature Park, pinery with inclusion of deciduous forest patches to the north and east of Sviatohirsk town	49.07603497	37.56701577							tremellosus	Species	1	Ordynets 2007-2011 eastern Ukraine
1728906	Event	2017-07-13 12:40:11.057214+00:00	Alexander Ordynets	1728906	HumanObservation	Observation ID by A Ordynets - 40n	Alexander Akulov | Alexander Ordynets	2009-11-17	3025304	Alexander Ordynets	2009-11-17	corticioid	Stereum hirsutum (Willd.) Pers., 1800		Ukraine	Donetsk	Lyman	Sviati Hory National Nature Park, pinery with inclusion of deciduous forest patches to the north and east of Sviatohirsk town	49.07603497	37.56701577	Fungi	Basidiomycota	Agaricomycetes	Russulales	Stereaceae	Stereum	hirsutum	Species	1	Ordynets 2007-2011 eastern Ukraine
1728907	Event	2017-07-13 12:40:11.057214+00:00	Alexander Ordynets	1728907	HumanObservation	Observation ID by A Ordynets - 41n	Alexander Akulov | Alexander Ordynets	2009-11-17	3025305	Alexander Ordynets	2009-11-17	corticioid	Merulius tremellosus Schrad., 1794		Ukraine	Donetsk	Lyman	Sviati Hory National Nature Park, pinery with inclusion of deciduous forest patches to the north and east of Sviatohirsk town	49.07603497	37.56701577							tremellosus	Species	1	Ordynets 2007-2011 eastern Ukraine
1728908	Event	2017-07-13 12:40:11.057214+00:00	Alexander Ordynets	1728908	HumanObservation	Observation ID by A Ordynets - 42n	Alexander Akulov | Alexander Ordynets	2009-11-17	3025306	Alexander Ordynets	2009-11-17	corticioid	Chondrostereum purpureum (Pers.) Pouzar, 1959		Ukraine	Donetsk	Lyman	Sviati Hory National Nature Park, pinery with inclusion of deciduous forest patches to the north and east of Sviatohirsk town	49.07603497	37.56701577	Fungi	Basidiomycota	Agaricomycetes	Polyporales	Schizophyllaceae	Chondrostereum	purpureum	Species	1	Ordynets 2007-2011 eastern Ukraine
1728909	Event	2017-07-13 12:34:31.480498+00:00	Alexander Ordynets	1728909	HumanObservation	Observation ID by A Ordynets - 43n	Alexander Akulov | Alexander Ordynets	2009-11-17	3025307	Alexander Ordynets	2009-11-17	corticioid	Vuilleminia comedens (Nees) Maire, 1902		Ukraine	Donetsk	Sloviansk	Sviati Hory National Nature Park, floodplain to the south of Sviatohirsk town	49.02655121	37.53378789	Fungi	Basidiomycota	Agaricomycetes	Corticiales	Vuilleminiaceae	Vuilleminia	comedens	Species	1	Ordynets 2007-2011 eastern Ukraine
1728910	Event	2017-07-13 12:34:31.480498+00:00	Alexander Ordynets	1728910	HumanObservation	Observation ID by A Ordynets - 44n	Alexander Akulov | Alexander Ordynets	2009-11-17	3025308	Alexander Ordynets	2009-11-17	polypore	Daedalea quercina (L.) Pers., 1801		Ukraine	Donetsk	Sloviansk	Sviati Hory National Nature Park, floodplain to the south of Sviatohirsk town	49.02655121	37.53378789	Fungi	Basidiomycota	Agaricomycetes	Polyporales	Coriolaceae	Daedalea	quercina	Species	1	Ordynets 2007-2011 eastern Ukraine
1728911	Event	2017-07-13 12:34:31.480498+00:00	Alexander Ordynets	1728911	HumanObservation	Observation ID by A Ordynets - 45n	Alexander Akulov | Alexander Ordynets	2009-11-17	3025309	Alexander Ordynets	2009-11-17	corticioid	Peniophora nuda (DFr.) Bres.		Ukraine	Donetsk	Sloviansk	Sviati Hory National Nature Park, floodplain to the south of Sviatohirsk town	49.02655121	37.53378789	Fungi	Basidiomycota	Agaricomycetes	Russulales	Peniophoraceae	Peniophora	nuda	Species	1	Ordynets 2007-2011 eastern Ukraine
1728912	Event	2017-07-13 12:34:31.480498+00:00	Alexander Ordynets	1728912	HumanObservation	Observation ID by A Ordynets - 46n	Alexander Akulov | Alexander Ordynets	2009-11-17	3025310	Alexander Ordynets	2009-11-17	corticioid	Dendrothele acerina (Pers.) P.A. Lemke, 1965		Ukraine	Donetsk	Sloviansk	Sviati Hory National Nature Park, floodplain to the south of Sviatohirsk town	49.02655121	37.53378789	Fungi	Basidiomycota	Agaricomycetes	Corticiales	Corticiaceae	Dendrothele	acerina	Species	1	Ordynets 2007-2011 eastern Ukraine
1728913	Event	2017-07-13 12:34:31.480498+00:00	Alexander Ordynets	1728913	HumanObservation	Observation ID by A Ordynets - 47n	Alexander Akulov | Alexander Ordynets	2009-11-17	3025312	Alexander Ordynets	2009-11-17	corticioid	Dendrothele acerina (Pers.) P.A. Lemke, 1965		Ukraine	Donetsk	Sloviansk	Sviati Hory National Nature Park, floodplain to the south of Sviatohirsk town	49.02655121	37.53378789	Fungi	Basidiomycota	Agaricomycetes	Corticiales	Corticiaceae	Dendrothele	acerina	Species	1	Ordynets 2007-2011 eastern Ukraine
1728914	Event	2017-07-13 12:34:31.480498+00:00	Alexander Ordynets	1728914	HumanObservation	Observation ID by A Ordynets - 48n	Alexander Akulov | Alexander Ordynets	2009-11-17	3025313	Alexander Ordynets	2009-11-17	corticioid	Coniophora puteana (Schumach.) P. Karst., 1868		Ukraine	Donetsk	Sloviansk	Sviati Hory National Nature Park, floodplain to the south of Sviatohirsk town	49.02655121	37.53378789	Fungi	Basidiomycota	Agaricomycetes	Boletales	Coniophoraceae	Coniophora	puteana	Species	1	Ordynets 2007-2011 eastern Ukraine
1728915	Event	2017-07-13 12:34:31.480498+00:00	Alexander Ordynets	1728915	HumanObservation	Observation ID by A Ordynets - 49n	Alexander Akulov | Alexander Ordynets	2009-11-17	3025314	Alexander Ordynets	2009-11-17	clavarioid	Macrotyphula fistulosa (Holmsk.) R.H. Petersen, 1972		Ukraine	Donetsk	Sloviansk	Sviati Hory National Nature Park, floodplain to the south of Sviatohirsk town	49.02655121	37.53378789							fistulosa	Species	1	Ordynets 2007-2011 eastern Ukraine
1728916	Event	2017-07-13 12:34:31.480498+00:00	Alexander Ordynets	1728916	HumanObservation	Observation ID by A Ordynets - 50n	Alexander Akulov | Alexander Ordynets	2009-11-17	3025315	Alexander Ordynets	2009-11-17	corticioid	Dendrothele acerina (Pers.) P.A. Lemke, 1965		Ukraine	Donetsk	Sloviansk	Sviati Hory National Nature Park, floodplain to the south of Sviatohirsk town	49.02655121	37.53378789	Fungi	Basidiomycota	Agaricomycetes	Corticiales	Corticiaceae	Dendrothele	acerina	Species	1	Ordynets 2007-2011 eastern Ukraine
1728917	Event	2017-07-13 12:34:31.480498+00:00	Alexander Ordynets	1728917	HumanObservation	Observation ID by A Ordynets - 51n	Alexander Akulov | Alexander Ordynets	2009-11-17	3025316	Alexander Ordynets	2009-11-17	cyphelloid	Schizophyllum commune Fr., 1815		Ukraine	Donetsk	Sloviansk	Sviati Hory National Nature Park, floodplain to the south of Sviatohirsk town	49.02655121	37.53378789	Fungi	Basidiomycota	Agaricomycetes	Polyporales	Schizophyllaceae	Schizophyllum	commune	Species	1	Ordynets 2007-2011 eastern Ukraine
1728918	Event	2017-07-13 12:34:31.480498+00:00	Alexander Ordynets	1728918	HumanObservation	Observation ID by A Ordynets - 52n	Alexander Akulov | Alexander Ordynets	2009-11-17	3025317	Alexander Ordynets	2009-11-17	cyphelloid	Schizophyllum commune Fr., 1815		Ukraine	Donetsk	Sloviansk	Sviati Hory National Nature Park, floodplain to the south of Sviatohirsk town	49.02655121	37.53378789	Fungi	Basidiomycota	Agaricomycetes	Polyporales	Schizophyllaceae	Schizophyllum	commune	Species	1	Ordynets 2007-2011 eastern Ukraine
1728919	Event	2017-07-13 12:34:31.480498+00:00	Alexander Ordynets	1728919	HumanObservation	Observation ID by A Ordynets - 53n	Alexander Akulov | Alexander Ordynets	2009-11-17	3025318	Alexander Ordynets	2009-11-17	polypore	Fomitiporia robusta (P. Karst.) Fiasson & Niemelä, 1984		Ukraine	Donetsk	Sloviansk	Sviati Hory National Nature Park, floodplain to the south of Sviatohirsk town	49.02655121	37.53378789	Fungi	Basidiomycota	Agaricomycetes	Hymenochaetales	Hymenochaetaceae	Fomitiporia	robusta	Species	1	Ordynets 2007-2011 eastern Ukraine
1728920	Event	2017-07-13 12:34:31.480498+00:00	Alexander Ordynets	1728920	HumanObservation	Observation ID by A Ordynets - 54n	Alexander Akulov | Alexander Ordynets	2009-11-17	3025319	Alexander Ordynets	2009-11-17	polypore	Fomes fomentarius (L.) J.J. Kickx		Ukraine	Donetsk	Sloviansk	Sviati Hory National Nature Park, floodplain to the south of Sviatohirsk town	49.02655121	37.53378789	Fungi	Basidiomycota	Agaricomycetes	Polyporales	Coriolaceae	Fomes	fomentarius	Species	1	Ordynets 2007-2011 eastern Ukraine
1728921	Event	2017-07-13 12:34:31.480498+00:00	Alexander Ordynets	1728921	HumanObservation	Observation ID by A Ordynets - 55n	Alexander Akulov | Alexander Ordynets	2009-11-17	3025320	Alexander Ordynets	2009-11-17	corticioid	Merulius tremellosus Schrad., 1794		Ukraine	Donetsk	Sloviansk	Sviati Hory National Nature Park, floodplain to the south of Sviatohirsk town	49.02655121	37.53378789							tremellosus	Species	1	Ordynets 2007-2011 eastern Ukraine
1728922	Event	2017-07-13 12:34:31.480498+00:00	Alexander Ordynets	1728922	HumanObservation	Observation ID by A Ordynets - 56n	Alexander Akulov | Alexander Ordynets	2009-11-17	3025321	Alexander Ordynets	2009-11-17	corticioid	Chondrostereum purpureum (Pers.) Pouzar, 1959		Ukraine	Donetsk	Sloviansk	Sviati Hory National Nature Park, floodplain to the south of Sviatohirsk town	49.02655121	37.53378789	Fungi	Basidiomycota	Agaricomycetes	Polyporales	Schizophyllaceae	Chondrostereum	purpureum	Species	1	Ordynets 2007-2011 eastern Ukraine
1728923	Event	2017-07-13 12:34:31.480498+00:00	Alexander Ordynets	1728923	HumanObservation	Observation ID by A Ordynets - 57n	Alexander Akulov | Alexander Ordynets	2009-11-17	3025322	Alexander Ordynets	2009-11-17	corticioid	Byssomerulius corium (Pers.) Parmasto, 1967		Ukraine	Donetsk	Sloviansk	Sviati Hory National Nature Park, floodplain to the south of Sviatohirsk town	49.02655121	37.53378789	Fungi	Basidiomycota	Agaricomycetes	Polyporales	Irpicaceae	Byssomerulius	corium	Species	1	Ordynets 2007-2011 eastern Ukraine
1728924	Event	2017-07-13 12:34:31.480498+00:00	Alexander Ordynets	1728924	HumanObservation	Observation ID by A Ordynets - 58n	Alexander Akulov | Alexander Ordynets	2009-11-17	3025323	Alexander Ordynets	2009-11-17	polypore	Fomes fomentarius (L.) J.J. Kickx		Ukraine	Donetsk	Sloviansk	Sviati Hory National Nature Park, floodplain to the south of Sviatohirsk town	49.02655121	37.53378789	Fungi	Basidiomycota	Agaricomycetes	Polyporales	Coriolaceae	Fomes	fomentarius	Species	1	Ordynets 2007-2011 eastern Ukraine
1728925	Event	2017-07-13 12:34:31.480498+00:00	Alexander Ordynets	1728925	HumanObservation	Observation ID by A Ordynets - 59n	Alexander Akulov | Alexander Ordynets	2009-11-17	3025324	Alexander Ordynets	2009-11-17	polypore	Bjerkandera adusta (Willd.) P. Karst., 1879		Ukraine	Donetsk	Sloviansk	Sviati Hory National Nature Park, floodplain to the south of Sviatohirsk town	49.02655121	37.53378789	Fungi	Basidiomycota	Agaricomycetes	Polyporales	Phanerochaetaceae	Bjerkandera	adusta	Species	1	Ordynets 2007-2011 eastern Ukraine
1728926	Event	2017-07-13 12:34:31.480498+00:00	Alexander Ordynets	1728926	HumanObservation	Observation ID by A Ordynets - 60n	Alexander Akulov | Alexander Ordynets	2009-11-17	3025325	Alexander Ordynets	2009-11-17	polypore	Phellinus igniarius (L.) Quél., 1886		Ukraine	Donetsk	Sloviansk	Sviati Hory National Nature Park, floodplain to the south of Sviatohirsk town	49.02655121	37.53378789	Fungi	Basidiomycota	Agaricomycetes	Hymenochaetales	Hymenochaetaceae	Phellinus	igniarius	Species	1	Ordynets 2007-2011 eastern Ukraine
1728927	Event	2017-07-13 12:34:31.480498+00:00	Alexander Ordynets	1728927	HumanObservation	Observation ID by A Ordynets - 61n	Alexander Akulov | Alexander Ordynets	2009-11-17	3025326	Alexander Ordynets	2009-11-17	polypore	Phellinus igniarius (L.) Quél., 1886		Ukraine	Donetsk	Sloviansk	Sviati Hory National Nature Park, floodplain to the south of Sviatohirsk town	49.02655121	37.53378789	Fungi	Basidiomycota	Agaricomycetes	Hymenochaetales	Hymenochaetaceae	Phellinus	igniarius	Species	1	Ordynets 2007-2011 eastern Ukraine
1728928	Event	2017-07-13 12:40:11.057214+00:00	Alexander Ordynets	1728928	HumanObservation	Observation ID by A Ordynets - 62n	Alexander Akulov | Alexander Ordynets	2009-11-17	3025328	Alexander Ordynets	2009-11-17	corticioid	Stereum hirsutum (Willd.) Pers., 1800		Ukraine	Donetsk	Lyman	Sviati Hory National Nature Park, pinery with inclusion of deciduous forest patches to the north and east of Sviatohirsk town	49.07603497	37.56701577	Fungi	Basidiomycota	Agaricomycetes	Russulales	Stereaceae	Stereum	hirsutum	Species	1	Ordynets 2007-2011 eastern Ukraine
1728929	Event	2017-07-13 12:40:11.057214+00:00	Alexander Ordynets	1728929	HumanObservation	Observation ID by A Ordynets - 63n	Alexander Akulov | Alexander Ordynets	2009-11-17	3025329	Alexander Ordynets	2009-11-17	polypore	Gloeoporus dichrous (Fr.) Bres., 1913		Ukraine	Donetsk	Lyman	Sviati Hory National Nature Park, pinery with inclusion of deciduous forest patches to the north and east of Sviatohirsk town	49.07603497	37.56701577	Fungi	Basidiomycota	Agaricomycetes	Polyporales	Meruliaceae	Gloeoporus	dichrous	Species	1	Ordynets 2007-2011 eastern Ukraine
1728930	Event	2017-07-13 12:40:11.057214+00:00	Alexander Ordynets	1728930	HumanObservation	Observation ID by A Ordynets - 64n	Alexander Akulov | Alexander Ordynets	2009-11-17	3025330	Alexander Ordynets	2009-11-17	corticioid	Chondrostereum purpureum (Pers.) Pouzar, 1959		Ukraine	Donetsk	Lyman	Sviati Hory National Nature Park, pinery with inclusion of deciduous forest patches to the north and east of Sviatohirsk town	49.07603497	37.56701577	Fungi	Basidiomycota	Agaricomycetes	Polyporales	Schizophyllaceae	Chondrostereum	purpureum	Species	1	Ordynets 2007-2011 eastern Ukraine
1728931	Event	2017-07-13 12:40:11.057214+00:00	Alexander Ordynets	1728931	HumanObservation	Observation ID by A Ordynets - 65n	Alexander Akulov | Alexander Ordynets	2009-11-17	3025331	Alexander Ordynets	2009-11-17	cyphelloid	Schizophyllum commune Fr., 1815		Ukraine	Donetsk	Lyman	Sviati Hory National Nature Park, pinery with inclusion of deciduous forest patches to the north and east of Sviatohirsk town	49.07603497	37.56701577	Fungi	Basidiomycota	Agaricomycetes	Polyporales	Schizophyllaceae	Schizophyllum	commune	Species	1	Ordynets 2007-2011 eastern Ukraine
1728932	Event	2017-07-13 12:40:11.057214+00:00	Alexander Ordynets	1728932	HumanObservation	Observation ID by A Ordynets - 66n	Alexander Akulov | Alexander Ordynets	2009-11-17	3025332	Alexander Ordynets	2009-11-17	polypore	Fomes fomentarius (L.) J.J. Kickx		Ukraine	Donetsk	Lyman	Sviati Hory National Nature Park, pinery with inclusion of deciduous forest patches to the north and east of Sviatohirsk town	49.07603497	37.56701577	Fungi	Basidiomycota	Agaricomycetes	Polyporales	Coriolaceae	Fomes	fomentarius	Species	1	Ordynets 2007-2011 eastern Ukraine
1728933	Event	2017-07-13 12:40:11.057214+00:00	Alexander Ordynets	1728933	HumanObservation	Observation ID by A Ordynets - 67n	Alexander Akulov | Alexander Ordynets	2009-11-17	3025333	Alexander Ordynets	2009-11-17	corticioid	Merulius tremellosus Schrad., 1794		Ukraine	Donetsk	Lyman	Sviati Hory National Nature Park, pinery with inclusion of deciduous forest patches to the north and east of Sviatohirsk town	49.07603497	37.56701577							tremellosus	Species	1	Ordynets 2007-2011 eastern Ukraine
1728934	Event	2017-07-13 12:40:11.057214+00:00	Alexander Ordynets	1728934	HumanObservation	Observation ID by A Ordynets - 68n	Alexander Akulov | Alexander Ordynets	2009-11-17	3025334	Alexander Ordynets	2009-11-17	polypore	Bjerkandera adusta (Willd.) P. Karst., 1879		Ukraine	Donetsk	Lyman	Sviati Hory National Nature Park, pinery with inclusion of deciduous forest patches to the north and east of Sviatohirsk town	49.07603497	37.56701577	Fungi	Basidiomycota	Agaricomycetes	Polyporales	Phanerochaetaceae	Bjerkandera	adusta	Species	1	Ordynets 2007-2011 eastern Ukraine
1728935	Event	2017-07-13 12:40:11.057214+00:00	Alexander Ordynets	1728935	HumanObservation	Observation ID by A Ordynets - 69n	Alexander Akulov | Alexander Ordynets	2009-11-17	3025335	Alexander Ordynets	2009-11-17	corticioid	Coniophora puteana (Schumach.) P. Karst., 1868		Ukraine	Donetsk	Lyman	Sviati Hory National Nature Park, pinery with inclusion of deciduous forest patches to the north and east of Sviatohirsk town	49.07603497	37.56701577	Fungi	Basidiomycota	Agaricomycetes	Boletales	Coniophoraceae	Coniophora	puteana	Species	1	Ordynets 2007-2011 eastern Ukraine
1728936	Event	2017-07-13 12:40:11.057214+00:00	Alexander Ordynets	1728936	HumanObservation	Observation ID by A Ordynets - 70n	Alexander Akulov | Alexander Ordynets	2009-11-17	3025336	Alexander Ordynets	2009-11-17	polypore	Trametes ochracea (Pers.) Gilb. & Ryvarden, 1987		Ukraine	Donetsk	Lyman	Sviati Hory National Nature Park, pinery with inclusion of deciduous forest patches to the north and east of Sviatohirsk town	49.07603497	37.56701577	Fungi	Basidiomycota	Agaricomycetes	Polyporales	Coriolaceae	Trametes	ochracea	Species	1	Ordynets 2007-2011 eastern Ukraine
1728937	Event	2017-07-13 12:40:11.057214+00:00	Alexander Ordynets	1728937	HumanObservation	Observation ID by A Ordynets - 71n	Alexander Akulov | Alexander Ordynets	2009-11-17	3025337	Alexander Ordynets	2009-11-17	polypore	Trametes ochracea (Pers.) Gilb. & Ryvarden, 1987		Ukraine	Donetsk	Lyman	Sviati Hory National Nature Park, pinery with inclusion of deciduous forest patches to the north and east of Sviatohirsk town	49.07603497	37.56701577	Fungi	Basidiomycota	Agaricomycetes	Polyporales	Coriolaceae	Trametes	ochracea	Species	1	Ordynets 2007-2011 eastern Ukraine
1728938	Event	2017-07-13 12:40:11.057214+00:00	Alexander Ordynets	1728938	HumanObservation	Observation ID by A Ordynets - 72n	Alexander Akulov | Alexander Ordynets	2009-11-17	3025338	Alexander Ordynets	2009-11-17	corticioid	Stereum hirsutum (Willd.) Pers., 1800		Ukraine	Donetsk	Lyman	Sviati Hory National Nature Park, pinery with inclusion of deciduous forest patches to the north and east of Sviatohirsk town	49.07603497	37.56701577	Fungi	Basidiomycota	Agaricomycetes	Russulales	Stereaceae	Stereum	hirsutum	Species	1	Ordynets 2007-2011 eastern Ukraine
1728939	Event	2017-07-13 12:40:11.057214+00:00	Alexander Ordynets	1728939	HumanObservation	Observation ID by A Ordynets - 73n	Alexander Akulov | Alexander Ordynets	2009-11-17	3025339	Alexander Ordynets	2009-11-17	cyphelloid	Schizophyllum amplum (Lév.) Nakasone, 1996		Ukraine	Donetsk	Lyman	Sviati Hory National Nature Park, pinery with inclusion of deciduous forest patches to the north and east of Sviatohirsk town	49.07603497	37.56701577	Fungi	Basidiomycota	Agaricomycetes	Polyporales	Schizophyllaceae	Schizophyllum	amplum	Species	1	Ordynets 2007-2011 eastern Ukraine
1728940	Event	2017-07-13 12:40:11.057214+00:00	Alexander Ordynets	1728940	HumanObservation	Observation ID by A Ordynets - 74n	Alexander Akulov | Alexander Ordynets	2009-11-17	3025340	Alexander Ordynets	2009-11-17	corticioid	Peniophora polygonia (Pers.) Bourdot & Galzin, 1928		Ukraine	Donetsk	Lyman	Sviati Hory National Nature Park, pinery with inclusion of deciduous forest patches to the north and east of Sviatohirsk town	49.07603497	37.56701577	Fungi	Basidiomycota	Agaricomycetes	Russulales	Peniophoraceae	Peniophora	polygonia	Species	1	Ordynets 2007-2011 eastern Ukraine
1728941	Event	2017-07-13 12:40:11.057214+00:00	Alexander Ordynets	1728941	HumanObservation	Observation ID by A Ordynets - 75n	Alexander Akulov | Alexander Ordynets	2009-11-17	3025341	Alexander Ordynets	2009-11-17	corticioid	Thelephora terrestris Ehrh., 1787		Ukraine	Donetsk	Lyman	Sviati Hory National Nature Park, pinery with inclusion of deciduous forest patches to the north and east of Sviatohirsk town	49.07603497	37.56701577	Fungi	Basidiomycota	Agaricomycetes	Thelephorales	Thelephoraceae	Thelephora	terrestris	Species	1	Ordynets 2007-2011 eastern Ukraine
1728942	Event	2017-07-13 12:40:11.057214+00:00	Alexander Ordynets	1728942	HumanObservation	Observation ID by A Ordynets - 76n	Alexander Akulov | Alexander Ordynets	2009-11-17	3025342	Alexander Ordynets	2009-11-17	polypore	Schizopora flavipora (Berk. & M.A. Curtis ex Cooke) Ryvarden, 1985		Ukraine	Donetsk	Lyman	Sviati Hory National Nature Park, pinery with inclusion of deciduous forest patches to the north and east of Sviatohirsk town	49.07603497	37.56701577	Fungi	Basidiomycota	Agaricomycetes	Corticiales	Corticiaceae	Schizopora	flavipora	Species	1	Ordynets 2007-2011 eastern Ukraine
1728943	Event	2017-07-13 12:40:11.057214+00:00	Alexander Ordynets	1728943	HumanObservation	Observation ID by A Ordynets - 77n	Alexander Akulov | Alexander Ordynets	2009-11-17	3025343	Alexander Ordynets	2009-11-17	polypore	Schizopora flavipora (Berk. & M.A. Curtis ex Cooke) Ryvarden, 1985		Ukraine	Donetsk	Lyman	Sviati Hory National Nature Park, pinery with inclusion of deciduous forest patches to the north and east of Sviatohirsk town	49.07603497	37.56701577	Fungi	Basidiomycota	Agaricomycetes	Corticiales	Corticiaceae	Schizopora	flavipora	Species	1	Ordynets 2007-2011 eastern Ukraine
1728944	Event	2017-07-13 12:40:11.057214+00:00	Alexander Ordynets	1728944	HumanObservation	Observation ID by A Ordynets - 78n	Alexander Akulov | Alexander Ordynets	2009-11-17	3025344	Alexander Ordynets	2009-11-17	corticioid	Merulius tremellosus Schrad., 1794		Ukraine	Donetsk	Lyman	Sviati Hory National Nature Park, pinery with inclusion of deciduous forest patches to the north and east of Sviatohirsk town	49.07603497	37.56701577							tremellosus	Species	1	Ordynets 2007-2011 eastern Ukraine
1728945	Event	2017-07-13 12:40:11.057214+00:00	Alexander Ordynets	1728945	HumanObservation	Observation ID by A Ordynets - 79n	Alexander Akulov | Alexander Ordynets	2009-11-17	3025345	Alexander Ordynets	2009-11-17	corticioid	Stereum subtomentosum Pouzar, 1964		Ukraine	Donetsk	Lyman	Sviati Hory National Nature Park, pinery with inclusion of deciduous forest patches to the north and east of Sviatohirsk town	49.07603497	37.56701577	Fungi	Basidiomycota	Agaricomycetes	Russulales	Stereaceae	Stereum	subtomentosum	Species	1	Ordynets 2007-2011 eastern Ukraine
1728946	Event	2017-07-13 12:40:11.057214+00:00	Alexander Ordynets	1728946	HumanObservation	Observation ID by A Ordynets - 80n	Alexander Akulov | Alexander Ordynets	2009-11-17	3025346	Alexander Ordynets	2009-11-17	clavarioid	Artomyces pyxidatus (Pers.) Jülich, 1982		Ukraine	Donetsk	Lyman	Sviati Hory National Nature Park, pinery with inclusion of deciduous forest patches to the north and east of Sviatohirsk town	49.07603497	37.56701577	Fungi	Basidiomycota	Agaricomycetes	Russulales	Auriscalpiaceae	Artomyces	pyxidatus	Species	1	Ordynets 2007-2011 eastern Ukraine
1728947	Event	2017-07-13 12:40:11.057214+00:00	Alexander Ordynets	1728947	HumanObservation	Observation ID by A Ordynets - 81n	Alexander Akulov | Alexander Ordynets	2009-11-17	3025347	Alexander Ordynets	2009-11-17	corticioid	Phlebia radiata Fr., 1821		Ukraine	Donetsk	Lyman	Sviati Hory National Nature Park, pinery with inclusion of deciduous forest patches to the north and east of Sviatohirsk town	49.07603497	37.56701577	Fungi	Basidiomycota	Agaricomycetes	Corticiales	Corticiaceae	Phlebia	radiata	Species	1	Ordynets 2007-2011 eastern Ukraine
1728948	Event	2017-07-13 12:40:11.057214+00:00	Alexander Ordynets	1728948	HumanObservation	Observation ID by A Ordynets - 82n	Alexander Akulov | Alexander Ordynets	2009-11-17	3025348	Alexander Ordynets	2009-11-17	corticioid	Merulius tremellosus Schrad., 1794		Ukraine	Donetsk	Lyman	Sviati Hory National Nature Park, pinery with inclusion of deciduous forest patches to the north and east of Sviatohirsk town	49.07603497	37.56701577							tremellosus	Species	1	Ordynets 2007-2011 eastern Ukraine
1728949	Event	2017-07-13 12:40:11.057214+00:00	Alexander Ordynets	1728949	HumanObservation	Observation ID by A Ordynets - 83n	Alexander Akulov | Alexander Ordynets	2009-11-17	3025350	Alexander Ordynets	2009-11-17	corticioid	Phlebia radiata Fr., 1821		Ukraine	Donetsk	Lyman	Sviati Hory National Nature Park, pinery with inclusion of deciduous forest patches to the north and east of Sviatohirsk town	49.07603497	37.56701577	Fungi	Basidiomycota	Agaricomycetes	Corticiales	Corticiaceae	Phlebia	radiata	Species	1	Ordynets 2007-2011 eastern Ukraine
1728950	Event	2017-07-13 12:40:11.057214+00:00	Alexander Ordynets	1728950	HumanObservation	Observation ID by A Ordynets - 84n	Alexander Akulov | Alexander Ordynets	2009-11-17	3025351	Alexander Ordynets	2009-11-17	corticioid	Athelia arachnoidea (Berk.) Jülich, 1972		Ukraine	Donetsk	Lyman	Sviati Hory National Nature Park, pinery with inclusion of deciduous forest patches to the north and east of Sviatohirsk town	49.07603497	37.56701577	Fungi	Basidiomycota	Agaricomycetes	Atheliales	Atheliaceae	Athelia	arachnoidea	Species	1	Ordynets 2007-2011 eastern Ukraine
1728951	Event	2017-07-13 12:40:11.057214+00:00	Alexander Ordynets	1728951	HumanObservation	Observation ID by A Ordynets - 85n	Alexander Akulov | Alexander Ordynets	2009-11-17	3025352	Alexander Ordynets	2009-11-17	corticioid	Peniophora polygonia (Pers.) Bourdot & Galzin, 1928		Ukraine	Donetsk	Lyman	Sviati Hory National Nature Park, pinery with inclusion of deciduous forest patches to the north and east of Sviatohirsk town	49.07603497	37.56701577	Fungi	Basidiomycota	Agaricomycetes	Russulales	Peniophoraceae	Peniophora	polygonia	Species	1	Ordynets 2007-2011 eastern Ukraine
1728952	Event	2017-07-13 12:40:11.057214+00:00	Alexander Ordynets	1728952	HumanObservation	Observation ID by A Ordynets - 86n	Alexander Akulov | Alexander Ordynets	2009-11-17	3025353	Alexander Ordynets	2009-11-17	polypore	Fomes fomentarius (L.) J.J. Kickx		Ukraine	Donetsk	Lyman	Sviati Hory National Nature Park, pinery with inclusion of deciduous forest patches to the north and east of Sviatohirsk town	49.07603497	37.56701577	Fungi	Basidiomycota	Agaricomycetes	Polyporales	Coriolaceae	Fomes	fomentarius	Species	1	Ordynets 2007-2011 eastern Ukraine
1728953	Event	2017-07-13 12:40:11.057214+00:00	Alexander Ordynets	1728953	HumanObservation	Observation ID by A Ordynets - 87n	Alexander Akulov | Alexander Ordynets	2009-11-17	3025354	Alexander Ordynets	2009-11-17	polypore	Fomes fomentarius (L.) J.J. Kickx		Ukraine	Donetsk	Lyman	Sviati Hory National Nature Park, pinery with inclusion of deciduous forest patches to the north and east of Sviatohirsk town	49.07603497	37.56701577	Fungi	Basidiomycota	Agaricomycetes	Polyporales	Coriolaceae	Fomes	fomentarius	Species	1	Ordynets 2007-2011 eastern Ukraine
1728954	Event	2017-07-13 12:40:11.057214+00:00	Alexander Ordynets	1728954	HumanObservation	Observation ID by A Ordynets - 88n	Alexander Akulov | Alexander Ordynets	2009-11-17	3025356	Alexander Ordynets	2009-11-17	polypore	Fomitiporia robusta (P. Karst.) Fiasson & Niemelä, 1984		Ukraine	Donetsk	Lyman	Sviati Hory National Nature Park, pinery with inclusion of deciduous forest patches to the north and east of Sviatohirsk town	49.07603497	37.56701577	Fungi	Basidiomycota	Agaricomycetes	Hymenochaetales	Hymenochaetaceae	Fomitiporia	robusta	Species	1	Ordynets 2007-2011 eastern Ukraine
1728955	Event	2017-07-13 12:40:11.057214+00:00	Alexander Ordynets	1728955	HumanObservation	Observation ID by A Ordynets - 89n	Alexander Akulov | Alexander Ordynets	2009-11-17	3025357	Alexander Ordynets	2009-11-17	polypore	Trametes trogii Berk., 1850		Ukraine	Donetsk	Lyman	Sviati Hory National Nature Park, pinery with inclusion of deciduous forest patches to the north and east of Sviatohirsk town	49.07603497	37.56701577	Fungi	Basidiomycota	Agaricomycetes	Polyporales	Coriolaceae	Trametes	trogii	Species	1	Ordynets 2007-2011 eastern Ukraine
1728956	Event	2017-07-13 12:40:11.057214+00:00	Alexander Ordynets	1728956	HumanObservation	Observation ID by A Ordynets - 90n	Alexander Akulov | Alexander Ordynets	2009-11-17	3025358	Alexander Ordynets	2009-11-17	cyphelloid	Schizophyllum commune Fr., 1815		Ukraine	Donetsk	Lyman	Sviati Hory National Nature Park, pinery with inclusion of deciduous forest patches to the north and east of Sviatohirsk town	49.07603497	37.56701577	Fungi	Basidiomycota	Agaricomycetes	Polyporales	Schizophyllaceae	Schizophyllum	commune	Species	1	Ordynets 2007-2011 eastern Ukraine
1728957	Event	2017-07-13 12:40:11.057214+00:00	Alexander Ordynets	1728957	HumanObservation	Observation ID by A Ordynets - 91n	Alexander Akulov | Alexander Ordynets	2009-11-17	3025360	Alexander Ordynets	2009-11-17	clavarioid	Artomyces pyxidatus (Pers.) Jülich, 1982		Ukraine	Donetsk	Lyman	Sviati Hory National Nature Park, pinery with inclusion of deciduous forest patches to the north and east of Sviatohirsk town	49.07603497	37.56701577	Fungi	Basidiomycota	Agaricomycetes	Russulales	Auriscalpiaceae	Artomyces	pyxidatus	Species	1	Ordynets 2007-2011 eastern Ukraine
1728958	Event	2017-07-13 12:40:11.057214+00:00	Alexander Ordynets	1728958	HumanObservation	Observation ID by A Ordynets - 92n	Alexander Akulov | Alexander Ordynets	2009-11-17	3025361	Alexander Ordynets	2009-11-17	corticioid	Stereum hirsutum (Willd.) Pers., 1800		Ukraine	Donetsk	Lyman	Sviati Hory National Nature Park, pinery with inclusion of deciduous forest patches to the north and east of Sviatohirsk town	49.07603497	37.56701577	Fungi	Basidiomycota	Agaricomycetes	Russulales	Stereaceae	Stereum	hirsutum	Species	1	Ordynets 2007-2011 eastern Ukraine
1728959	Event	2017-07-13 12:40:11.057214+00:00	Alexander Ordynets	1728959	HumanObservation	Observation ID by A Ordynets - 93n	Alexander Akulov | Alexander Ordynets	2009-11-17	3025362	Alexander Ordynets	2009-11-17	corticioid	Stereum hirsutum (Willd.) Pers., 1800		Ukraine	Donetsk	Lyman	Sviati Hory National Nature Park, pinery with inclusion of deciduous forest patches to the north and east of Sviatohirsk town	49.07603497	37.56701577	Fungi	Basidiomycota	Agaricomycetes	Russulales	Stereaceae	Stereum	hirsutum	Species	1	Ordynets 2007-2011 eastern Ukraine
1728960	Event	2017-07-13 12:40:11.057214+00:00	Alexander Ordynets	1728960	HumanObservation	Observation ID by A Ordynets - 94n	Alexander Akulov | Alexander Ordynets	2009-11-17	3025363	Alexander Ordynets	2009-11-17	polypore	Trichaptum fuscoviolaceum (Ehrenb.) Ryvarden, 1972		Ukraine	Donetsk	Lyman	Sviati Hory National Nature Park, pinery with inclusion of deciduous forest patches to the north and east of Sviatohirsk town	49.07603497	37.56701577	Fungi	Basidiomycota	Agaricomycetes	Polyporales	Polyporaceae	Trichaptum	fuscoviolaceum	Species	1	Ordynets 2007-2011 eastern Ukraine
1728961	Event	2017-07-13 12:40:11.057214+00:00	Alexander Ordynets	1728961	HumanObservation	Observation ID by A Ordynets - 95n	Alexander Akulov | Alexander Ordynets	2009-11-17	3025364	Alexander Ordynets	2009-11-17	corticioid	Stereum subtomentosum Pouzar, 1964		Ukraine	Donetsk	Lyman	Sviati Hory National Nature Park, pinery with inclusion of deciduous forest patches to the north and east of Sviatohirsk town	49.07603497	37.56701577	Fungi	Basidiomycota	Agaricomycetes	Russulales	Stereaceae	Stereum	subtomentosum	Species	1	Ordynets 2007-2011 eastern Ukraine
1728962	Event	2017-07-13 12:40:11.057214+00:00	Alexander Ordynets	1728962	HumanObservation	Observation ID by A Ordynets - 96n	Alexander Akulov | Alexander Ordynets	2009-11-17	3025365	Alexander Ordynets	2009-11-17	polypore	Mensularia radiata (Sowerby) Lázaro Ibiza, 1916		Ukraine	Donetsk	Lyman	Sviati Hory National Nature Park, pinery with inclusion of deciduous forest patches to the north and east of Sviatohirsk town	49.07603497	37.56701577							radiata	Species	1	Ordynets 2007-2011 eastern Ukraine
1728963	Event	2017-07-13 12:40:11.057214+00:00	Alexander Ordynets	1728963	HumanObservation	Observation ID by A Ordynets - 97n	Alexander Akulov | Alexander Ordynets	2009-11-17	3025366	Alexander Ordynets	2009-11-17	corticioid	Stereum hirsutum (Willd.) Pers., 1800		Ukraine	Donetsk	Lyman	Sviati Hory National Nature Park, pinery with inclusion of deciduous forest patches to the north and east of Sviatohirsk town	49.07603497	37.56701577	Fungi	Basidiomycota	Agaricomycetes	Russulales	Stereaceae	Stereum	hirsutum	Species	1	Ordynets 2007-2011 eastern Ukraine
1728964	Event	2017-07-13 12:40:11.057214+00:00	Alexander Ordynets	1728964	HumanObservation	Observation ID by A Ordynets - 98n	Alexander Akulov | Alexander Ordynets	2009-11-17	3025367	Alexander Ordynets	2009-11-17	polypore	Trametes ochracea (Pers.) Gilb. & Ryvarden, 1987		Ukraine	Donetsk	Lyman	Sviati Hory National Nature Park, pinery with inclusion of deciduous forest patches to the north and east of Sviatohirsk town	49.07603497	37.56701577	Fungi	Basidiomycota	Agaricomycetes	Polyporales	Coriolaceae	Trametes	ochracea	Species	1	Ordynets 2007-2011 eastern Ukraine
1728965	Event	2017-07-13 12:40:11.057214+00:00	Alexander Ordynets	1728965	HumanObservation	Observation ID by A Ordynets - 99n	Alexander Akulov | Alexander Ordynets	2009-11-17	3025368	Alexander Ordynets	2009-11-17	corticioid	Stereum hirsutum (Willd.) Pers., 1800		Ukraine	Donetsk	Lyman	Sviati Hory National Nature Park, pinery with inclusion of deciduous forest patches to the north and east of Sviatohirsk town	49.07603497	37.56701577	Fungi	Basidiomycota	Agaricomycetes	Russulales	Stereaceae	Stereum	hirsutum	Species	1	Ordynets 2007-2011 eastern Ukraine
1728986	Event	2017-07-13 12:32:26.298606+00:00	Alexander Ordynets	1728986	HumanObservation	Observation ID by A Ordynets - n	Olena Bogatkova | Alexander Akulov | Alexander Ordynets | Olga Ternovska | Artem Bogatkov	2010-05-05	3025399	Alexander Ordynets	2010-05-05	corticioid	Vuilleminia comedens (Nees) Maire, 1902		Ukraine	Kharkiv	Balaklea	Iziumska Luka Regional Landscape Park, floodplain of the Siverskyi Donets River	49.18195628	36.97924349	Fungi	Basidiomycota	Agaricomycetes	Corticiales	Vuilleminiaceae	Vuilleminia	comedens	Species	1	Ordynets 2007-2011 eastern Ukraine
1729022	Event	2017-07-13 12:32:26.298606+00:00	Alexander Ordynets	1729022	HumanObservation	Observation ID by A Ordynets - n	Olena Bogatkova | Alexander Akulov | Alexander Ordynets | Olga Ternovska | Artem Bogatkov	2010-05-05	3025459	Alexander Ordynets	2010-05-05	corticioid	Hymenochaete cinnamomea (Pers.) Bres., 1897		Ukraine	Kharkiv	Balaklea	Iziumska Luka Regional Landscape Park, floodplain of the Siverskyi Donets River	49.18195628	36.97924349	Fungi	Basidiomycota	Agaricomycetes	Hymenochaetales	Hymenochaetaceae	Hymenochaete	cinnamomea	Species	1	Ordynets 2007-2011 eastern Ukraine
1729023	Event	2017-07-13 12:32:26.298606+00:00	Alexander Ordynets	1729023	HumanObservation	Observation ID by A Ordynets - n	Olena Bogatkova | Alexander Akulov | Alexander Ordynets | Olga Ternovska | Artem Bogatkov	2010-05-05	3025460	Alexander Ordynets	2010-05-05	polypore	Phellinus igniarius (L.) Quél., 1886		Ukraine	Kharkiv	Balaklea	Iziumska Luka Regional Landscape Park, floodplain of the Siverskyi Donets River	49.18195628	36.97924349	Fungi	Basidiomycota	Agaricomycetes	Hymenochaetales	Hymenochaetaceae	Phellinus	igniarius	Species	1	Ordynets 2007-2011 eastern Ukraine
1729024	Event	2017-07-13 12:32:26.298606+00:00	Alexander Ordynets	1729024	HumanObservation	Observation ID by A Ordynets - n	Olena Bogatkova | Alexander Akulov | Alexander Ordynets | Olga Ternovska | Artem Bogatkov	2010-05-05	3025462	Alexander Ordynets	2010-05-05	polypore	Irpex lacteus (Fr.) Fr., 1828		Ukraine	Kharkiv	Balaklea	Iziumska Luka Regional Landscape Park, floodplain of the Siverskyi Donets River	49.18195628	36.97924349	Fungi	Basidiomycota	Agaricomycetes	Polyporales	Irpicaceae	Irpex	lacteus	Species	1	Ordynets 2007-2011 eastern Ukraine
1729025	Event	2017-07-13 12:32:26.298606+00:00	Alexander Ordynets	1729025	HumanObservation	Observation ID by A Ordynets - n	Olena Bogatkova | Alexander Akulov | Alexander Ordynets | Olga Ternovska | Artem Bogatkov	2010-05-05	3025463	Alexander Ordynets	2010-05-05	corticioid	Steccherinum ochraceum (Pers.) Gray, 1821		Ukraine	Kharkiv	Balaklea	Iziumska Luka Regional Landscape Park, floodplain of the Siverskyi Donets River	49.18195628	36.97924349	Fungi	Basidiomycota	Agaricomycetes	Polyporales	Polyporales fam Incertae sedis	Steccherinum	ochraceum	Species	1	Ordynets 2007-2011 eastern Ukraine
1729026	Event	2017-07-13 12:32:26.298606+00:00	Alexander Ordynets	1729026	HumanObservation	Observation ID by A Ordynets - n	Olena Bogatkova | Alexander Akulov | Alexander Ordynets | Olga Ternovska | Artem Bogatkov	2010-05-05	3025464	Alexander Ordynets	2010-05-05	corticioid	Steccherinum ochraceum (Pers.) Gray, 1821		Ukraine	Kharkiv	Balaklea	Iziumska Luka Regional Landscape Park, floodplain of the Siverskyi Donets River	49.18195628	36.97924349	Fungi	Basidiomycota	Agaricomycetes	Polyporales	Polyporales fam Incertae sedis	Steccherinum	ochraceum	Species	1	Ordynets 2007-2011 eastern Ukraine
1729027	Event	2017-07-13 12:32:26.298606+00:00	Alexander Ordynets	1729027	HumanObservation	Observation ID by A Ordynets - n	Olena Bogatkova | Alexander Akulov | Alexander Ordynets | Olga Ternovska | Artem Bogatkov	2010-05-05	3025465	Alexander Ordynets	2010-05-05	corticioid	Steccherinum ochraceum (Pers.) Gray, 1821		Ukraine	Kharkiv	Balaklea	Iziumska Luka Regional Landscape Park, floodplain of the Siverskyi Donets River	49.18195628	36.97924349	Fungi	Basidiomycota	Agaricomycetes	Polyporales	Polyporales fam Incertae sedis	Steccherinum	ochraceum	Species	1	Ordynets 2007-2011 eastern Ukraine
1729028	Event	2017-07-13 12:32:26.298606+00:00	Alexander Ordynets	1729028	HumanObservation	Observation ID by A Ordynets - n	Olena Bogatkova | Alexander Akulov | Alexander Ordynets | Olga Ternovska | Artem Bogatkov	2010-05-05	3025466	Alexander Ordynets	2010-05-05	polypore	Fomes fomentarius (L.) J.J. Kickx		Ukraine	Kharkiv	Balaklea	Iziumska Luka Regional Landscape Park, floodplain of the Siverskyi Donets River	49.18195628	36.97924349	Fungi	Basidiomycota	Agaricomycetes	Polyporales	Coriolaceae	Fomes	fomentarius	Species	1	Ordynets 2007-2011 eastern Ukraine
1729029	Event	2017-07-13 12:32:26.298606+00:00	Alexander Ordynets	1729029	HumanObservation	Observation ID by A Ordynets - n	Olena Bogatkova | Alexander Akulov | Alexander Ordynets | Olga Ternovska | Artem Bogatkov	2010-05-05	3025467	Alexander Ordynets	2010-05-05	polypore	Trametes hirsuta (Wulfen) Pilat		Ukraine	Kharkiv	Balaklea	Iziumska Luka Regional Landscape Park, floodplain of the Siverskyi Donets River	49.18195628	36.97924349	Fungi	Basidiomycota	Agaricomycetes	Polyporales	Coriolaceae	Trametes	hirsuta	Species	1	Ordynets 2007-2011 eastern Ukraine
1729030	Event	2017-07-13 12:32:26.298606+00:00	Alexander Ordynets	1729030	HumanObservation	Observation ID by A Ordynets - n	Olena Bogatkova | Alexander Akulov | Alexander Ordynets | Olga Ternovska | Artem Bogatkov	2010-05-05	3025468	Alexander Ordynets	2010-05-05	cyphelloid	Schizophyllum commune Fr., 1815		Ukraine	Kharkiv	Balaklea	Iziumska Luka Regional Landscape Park, floodplain of the Siverskyi Donets River	49.18195628	36.97924349	Fungi	Basidiomycota	Agaricomycetes	Polyporales	Schizophyllaceae	Schizophyllum	commune	Species	1	Ordynets 2007-2011 eastern Ukraine
1729031	Event	2017-07-13 12:32:26.298606+00:00	Alexander Ordynets	1729031	HumanObservation	Observation ID by A Ordynets - n	Olena Bogatkova | Alexander Akulov | Alexander Ordynets | Olga Ternovska | Artem Bogatkov	2010-05-05	3025469	Alexander Ordynets	2010-05-05	polypore	Schizopora paradoxa (Schrad.) Donk, 1967		Ukraine	Kharkiv	Balaklea	Iziumska Luka Regional Landscape Park, floodplain of the Siverskyi Donets River	49.18195628	36.97924349	Fungi	Basidiomycota	Agaricomycetes	Corticiales	Corticiaceae	Schizopora	paradoxa	Species	1	Ordynets 2007-2011 eastern Ukraine
1729032	Event	2017-07-13 12:32:26.298606+00:00	Alexander Ordynets	1729032	HumanObservation	Observation ID by A Ordynets - n	Olena Bogatkova | Alexander Akulov | Alexander Ordynets | Olga Ternovska | Artem Bogatkov	2010-05-05	3025476	Alexander Ordynets	2010-05-05	corticioid	Dendrothele alliacea (Quél.) P.A. Lemke, 1965		Ukraine	Kharkiv	Balaklea	Iziumska Luka Regional Landscape Park, floodplain of the Siverskyi Donets River	49.18195628	36.97924349	Fungi	Basidiomycota	Agaricomycetes	Corticiales	Corticiaceae	Dendrothele	alliacea	Species	1	Ordynets 2007-2011 eastern Ukraine
1729033	Event	2017-07-13 12:32:26.298606+00:00	Alexander Ordynets	1729033	HumanObservation	Observation ID by A Ordynets - n	Olena Bogatkova | Alexander Akulov | Alexander Ordynets | Olga Ternovska | Artem Bogatkov	2010-05-05	3025477	Alexander Ordynets	2010-05-05	polypore	Daedalea quercina (L.) Pers., 1801		Ukraine	Kharkiv	Balaklea	Iziumska Luka Regional Landscape Park, floodplain of the Siverskyi Donets River	49.18195628	36.97924349	Fungi	Basidiomycota	Agaricomycetes	Polyporales	Coriolaceae	Daedalea	quercina	Species	1	Ordynets 2007-2011 eastern Ukraine
1729034	Event	2017-07-13 12:32:26.298606+00:00	Alexander Ordynets	1729034	HumanObservation	Observation ID by A Ordynets - n	Olena Bogatkova | Alexander Akulov | Alexander Ordynets | Olga Ternovska | Artem Bogatkov	2010-05-05	3025478	Alexander Ordynets	2010-05-05	corticioid	Hymenochaete rubiginosa (Dicks.) Lév., 1846		Ukraine	Kharkiv	Balaklea	Iziumska Luka Regional Landscape Park, floodplain of the Siverskyi Donets River	49.18195628	36.97924349	Fungi	Basidiomycota	Agaricomycetes	Hymenochaetales	Hymenochaetaceae	Hymenochaete	rubiginosa	Species	1	Ordynets 2007-2011 eastern Ukraine
1729035	Event	2017-07-13 12:32:26.298606+00:00	Alexander Ordynets	1729035	HumanObservation	Observation ID by A Ordynets - n	Olena Bogatkova | Alexander Akulov | Alexander Ordynets | Olga Ternovska | Artem Bogatkov	2010-05-05	3025479	Alexander Ordynets	2010-05-05	corticioid	Peniophora quercina (Pers.) Cooke, 1879		Ukraine	Kharkiv	Balaklea	Iziumska Luka Regional Landscape Park, floodplain of the Siverskyi Donets River	49.18195628	36.97924349	Fungi	Basidiomycota	Agaricomycetes	Russulales	Peniophoraceae	Peniophora	quercina	Species	1	Ordynets 2007-2011 eastern Ukraine
1729036	Event	2017-07-13 12:32:26.298606+00:00	Alexander Ordynets	1729036	HumanObservation	Observation ID by A Ordynets - n	Olena Bogatkova | Alexander Akulov | Alexander Ordynets | Olga Ternovska | Artem Bogatkov	2010-05-05	3025480	Alexander Ordynets	2010-05-05	corticioid	Porostereum spadiceum (Pers.) Hjortstam & Ryvarden, 1990		Ukraine	Kharkiv	Balaklea	Iziumska Luka Regional Landscape Park, floodplain of the Siverskyi Donets River	49.18195628	36.97924349	Fungi	Basidiomycota	Agaricomycetes	Polyporales	Phanerochaetaceae	Porostereum	spadiceum	Species	1	Ordynets 2007-2011 eastern Ukraine
1729037	Event	2017-07-13 12:32:26.298606+00:00	Alexander Ordynets	1729037	HumanObservation	Observation ID by A Ordynets - n	Olena Bogatkova | Alexander Akulov | Alexander Ordynets | Olga Ternovska | Artem Bogatkov	2010-05-05	3025481	Alexander Ordynets	2010-05-05	polypore	Schizopora flavipora (Berk. & M.A. Curtis ex Cooke) Ryvarden, 1985		Ukraine	Kharkiv	Balaklea	Iziumska Luka Regional Landscape Park, floodplain of the Siverskyi Donets River	49.18195628	36.97924349	Fungi	Basidiomycota	Agaricomycetes	Corticiales	Corticiaceae	Schizopora	flavipora	Species	1	Ordynets 2007-2011 eastern Ukraine
1729038	Event	2017-07-13 12:32:26.298606+00:00	Alexander Ordynets	1729038	HumanObservation	Observation ID by A Ordynets - n	Olena Bogatkova | Alexander Akulov | Alexander Ordynets | Olga Ternovska | Artem Bogatkov	2010-05-05	3025482	Alexander Ordynets	2010-05-05	polypore	Bjerkandera adusta (Willd.) P. Karst., 1879		Ukraine	Kharkiv	Balaklea	Iziumska Luka Regional Landscape Park, floodplain of the Siverskyi Donets River	49.18195628	36.97924349	Fungi	Basidiomycota	Agaricomycetes	Polyporales	Phanerochaetaceae	Bjerkandera	adusta	Species	1	Ordynets 2007-2011 eastern Ukraine
1729039	Event	2017-07-13 12:32:26.298606+00:00	Alexander Ordynets	1729039	HumanObservation	Observation ID by A Ordynets - n	Olena Bogatkova | Alexander Akulov | Alexander Ordynets | Olga Ternovska | Artem Bogatkov	2010-05-05	3025483	Alexander Ordynets	2010-05-05	polypore	Fomes fomentarius (L.) J.J. Kickx		Ukraine	Kharkiv	Balaklea	Iziumska Luka Regional Landscape Park, floodplain of the Siverskyi Donets River	49.18195628	36.97924349	Fungi	Basidiomycota	Agaricomycetes	Polyporales	Coriolaceae	Fomes	fomentarius	Species	1	Ordynets 2007-2011 eastern Ukraine
1729040	Event	2017-07-13 12:32:26.298606+00:00	Alexander Ordynets	1729040	HumanObservation	Observation ID by A Ordynets - n	Olena Bogatkova | Alexander Akulov | Alexander Ordynets | Olga Ternovska | Artem Bogatkov	2010-05-05	3025484	Alexander Ordynets	2010-05-05	corticioid	Dendrothele alliacea (Quél.) P.A. Lemke, 1965		Ukraine	Kharkiv	Balaklea	Iziumska Luka Regional Landscape Park, floodplain of the Siverskyi Donets River	49.18195628	36.97924349	Fungi	Basidiomycota	Agaricomycetes	Corticiales	Corticiaceae	Dendrothele	alliacea	Species	1	Ordynets 2007-2011 eastern Ukraine
1729041	Event	2017-07-13 12:32:26.298606+00:00	Alexander Ordynets	1729041	HumanObservation	Observation ID by A Ordynets - n	Olena Bogatkova | Alexander Akulov | Alexander Ordynets | Olga Ternovska | Artem Bogatkov	2010-05-05	3025485	Alexander Ordynets	2010-05-05	polypore	Laetiporus sulphureus (Bull.) Murrill, 1920		Ukraine	Kharkiv	Balaklea	Iziumska Luka Regional Landscape Park, floodplain of the Siverskyi Donets River	49.18195628	36.97924349	Fungi	Basidiomycota	Agaricomycetes	Polyporales	Coriolaceae	Laetiporus	sulphureus	Species	1	Ordynets 2007-2011 eastern Ukraine
1729042	Event	2017-07-13 12:32:26.298606+00:00	Alexander Ordynets	1729042	HumanObservation	Observation ID by A Ordynets - n	Olena Bogatkova | Alexander Akulov | Alexander Ordynets | Olga Ternovska | Artem Bogatkov	2010-05-05	3025487	Alexander Ordynets	2010-05-05	polypore	Ganoderma applanatum (Pers.) Pat., 1887		Ukraine	Kharkiv	Balaklea	Iziumska Luka Regional Landscape Park, floodplain of the Siverskyi Donets River	49.18195628	36.97924349	Fungi	Basidiomycota	Agaricomycetes	Polyporales	Ganodermataceae	Ganoderma	applanatum	Species	1	Ordynets 2007-2011 eastern Ukraine
1729043	Event	2017-07-13 12:32:26.298606+00:00	Alexander Ordynets	1729043	HumanObservation	Observation ID by A Ordynets - n	Olena Bogatkova | Alexander Akulov | Alexander Ordynets | Olga Ternovska | Artem Bogatkov	2010-05-05	3025488	Alexander Ordynets	2010-05-05	polypore	Inonotus rheades (Pers.) Bondartsev & Singer, 1941		Ukraine	Kharkiv	Balaklea	Iziumska Luka Regional Landscape Park, floodplain of the Siverskyi Donets River	49.18195628	36.97924349							rheades	Species	1	Ordynets 2007-2011 eastern Ukraine
1729044	Event	2017-07-13 12:32:26.298606+00:00	Alexander Ordynets	1729044	HumanObservation	Observation ID by A Ordynets - n	Olena Bogatkova | Alexander Akulov | Alexander Ordynets | Olga Ternovska | Artem Bogatkov	2010-05-05	3025490	Alexander Ordynets	2010-05-05	polypore	Oxyporus corticola (Fr.) Ryvarden, 1972		Ukraine	Kharkiv	Balaklea	Iziumska Luka Regional Landscape Park, floodplain of the Siverskyi Donets River	49.18195628	36.97924349	Fungi	Basidiomycota	Agaricomycetes	Agaricomycetes ord Incertae sedis	Agaricomycetes fam Incertae sedis	Oxyporus	corticola	Species	1	Ordynets 2007-2011 eastern Ukraine
1729045	Event	2017-07-13 12:32:26.298606+00:00	Alexander Ordynets	1729045	HumanObservation	Observation ID by A Ordynets - n	Olena Bogatkova | Alexander Akulov | Alexander Ordynets | Olga Ternovska | Artem Bogatkov	2010-05-05	3025491	Alexander Ordynets	2010-05-05	cyphelloid	Schizophyllum amplum (Lév.) Nakasone, 1996		Ukraine	Kharkiv	Balaklea	Iziumska Luka Regional Landscape Park, floodplain of the Siverskyi Donets River	49.18195628	36.97924349	Fungi	Basidiomycota	Agaricomycetes	Polyporales	Schizophyllaceae	Schizophyllum	amplum	Species	1	Ordynets 2007-2011 eastern Ukraine
1729046	Event	2017-07-13 12:29:14.068310+00:00	Alexander Ordynets	1729046	HumanObservation	Observation ID by A Ordynets - n	Olena Bogatkova | Alexander Akulov | Alexander Ordynets | Olga Ternovska | Artem Bogatkov	2010-05-05	3025493	Alexander Ordynets	2010-05-05	polypore	Trichaptum fuscoviolaceum (Ehrenb.) Ryvarden, 1972		Ukraine	Kharkiv	Balaklea	Large sandy massif to the east from the Iziumska Luka Regional Landscape Park	49.23997452	36.98453602	Fungi	Basidiomycota	Agaricomycetes	Polyporales	Polyporaceae	Trichaptum	fuscoviolaceum	Species	1	Ordynets 2007-2011 eastern Ukraine
1729047	Event	2017-07-13 12:29:14.068310+00:00	Alexander Ordynets	1729047	HumanObservation	Observation ID by A Ordynets - n	Olena Bogatkova | Alexander Akulov | Alexander Ordynets | Olga Ternovska | Artem Bogatkov	2010-05-05	3025494	Alexander Ordynets	2010-05-05	polypore	Trichaptum fuscoviolaceum (Ehrenb.) Ryvarden, 1972		Ukraine	Kharkiv	Balaklea	Large sandy massif to the east from the Iziumska Luka Regional Landscape Park	49.23997452	36.98453602	Fungi	Basidiomycota	Agaricomycetes	Polyporales	Polyporaceae	Trichaptum	fuscoviolaceum	Species	1	Ordynets 2007-2011 eastern Ukraine
1729048	Event	2017-07-13 12:29:14.068310+00:00	Alexander Ordynets	1729048	HumanObservation	Observation ID by A Ordynets - n	Olena Bogatkova | Alexander Akulov | Alexander Ordynets | Olga Ternovska | Artem Bogatkov	2010-05-05	3025495	Alexander Ordynets	2010-05-05	polypore	Trichaptum biforme (Fr.) Ryvarden, 1972		Ukraine	Kharkiv	Balaklea	Large sandy massif to the east from the Iziumska Luka Regional Landscape Park	49.23997452	36.98453602	Fungi	Basidiomycota	Agaricomycetes	Polyporales	Polyporaceae	Trichaptum	biforme	Species	1	Ordynets 2007-2011 eastern Ukraine
1729049	Event	2017-07-13 12:29:14.068310+00:00	Alexander Ordynets	1729049	HumanObservation	Observation ID by A Ordynets - n	Olena Bogatkova | Alexander Akulov | Alexander Ordynets | Olga Ternovska | Artem Bogatkov	2010-05-05	3025496	Alexander Ordynets	2010-05-05	polypore	Irpex lacteus (Fr.) Fr., 1828		Ukraine	Kharkiv	Balaklea	Large sandy massif to the east from the Iziumska Luka Regional Landscape Park	49.23997452	36.98453602	Fungi	Basidiomycota	Agaricomycetes	Polyporales	Irpicaceae	Irpex	lacteus	Species	1	Ordynets 2007-2011 eastern Ukraine
1729050	Event	2017-07-13 12:29:14.068310+00:00	Alexander Ordynets	1729050	HumanObservation	Observation ID by A Ordynets - n	Olena Bogatkova | Alexander Akulov | Alexander Ordynets | Olga Ternovska | Artem Bogatkov	2010-05-05	3025497	Alexander Ordynets	2010-05-05	corticioid	Steccherinum ochraceum (Pers.) Gray, 1821		Ukraine	Kharkiv	Balaklea	Large sandy massif to the east from the Iziumska Luka Regional Landscape Park	49.23997452	36.98453602	Fungi	Basidiomycota	Agaricomycetes	Polyporales	Polyporales fam Incertae sedis	Steccherinum	ochraceum	Species	1	Ordynets 2007-2011 eastern Ukraine
1729051	Event	2017-07-13 12:29:14.068310+00:00	Alexander Ordynets	1729051	HumanObservation	Observation ID by A Ordynets - n	Olena Bogatkova | Alexander Akulov | Alexander Ordynets | Olga Ternovska | Artem Bogatkov	2010-05-05	3025498	Alexander Ordynets	2010-05-05	corticioid	Byssomerulius corium (Pers.) Parmasto, 1967		Ukraine	Kharkiv	Balaklea	Large sandy massif to the east from the Iziumska Luka Regional Landscape Park	49.23997452	36.98453602	Fungi	Basidiomycota	Agaricomycetes	Polyporales	Irpicaceae	Byssomerulius	corium	Species	1	Ordynets 2007-2011 eastern Ukraine
1729052	Event	2017-07-13 12:33:37.728700+00:00	Alexander Ordynets	1729052	HumanObservation	Observation ID by A Ordynets - n	Olena Bogatkova | Alexander Akulov | Alexander Ordynets | Olga Ternovska | Artem Bogatkov	2010-05-05	3025499	Alexander Ordynets	2010-05-05	corticioid	Dendrothele alliacea (Quél.) P.A. Lemke, 1965		Ukraine	Kharkiv	Izium	Area between Siverskyi Donets River and railway Izium-Sviatohirsk, between "Bukino" and "Studenok" train stations, including the candidate protected area Yaremivskyi Preserve	49.11405737	37.41239861	Fungi	Basidiomycota	Agaricomycetes	Corticiales	Corticiaceae	Dendrothele	alliacea	Species	1	Ordynets 2007-2011 eastern Ukraine
1729053	Event	2017-07-13 12:33:37.728700+00:00	Alexander Ordynets	1729053	HumanObservation	Observation ID by A Ordynets - n	Olena Bogatkova | Alexander Akulov | Alexander Ordynets | Olga Ternovska | Artem Bogatkov	2010-05-05	3025500	Alexander Ordynets	2010-05-05	corticioid	Vuilleminia comedens (Nees) Maire, 1902		Ukraine	Kharkiv	Izium	Area between Siverskyi Donets River and railway Izium-Sviatohirsk, between "Bukino" and "Studenok" train stations, including the candidate protected area Yaremivskyi Preserve	49.11405737	37.41239861	Fungi	Basidiomycota	Agaricomycetes	Corticiales	Vuilleminiaceae	Vuilleminia	comedens	Species	1	Ordynets 2007-2011 eastern Ukraine
1729054	Event	2017-07-13 12:33:37.728700+00:00	Alexander Ordynets	1729054	HumanObservation	Observation ID by A Ordynets - n	Olena Bogatkova | Alexander Akulov | Alexander Ordynets | Olga Ternovska | Artem Bogatkov	2010-05-05	3025501	Alexander Ordynets	2010-05-05	corticioid	Chondrostereum purpureum (Pers.) Pouzar, 1959		Ukraine	Kharkiv	Izium	Area between Siverskyi Donets River and railway Izium-Sviatohirsk, between "Bukino" and "Studenok" train stations, including the candidate protected area Yaremivskyi Preserve	49.11405737	37.41239861	Fungi	Basidiomycota	Agaricomycetes	Polyporales	Schizophyllaceae	Chondrostereum	purpureum	Species	1	Ordynets 2007-2011 eastern Ukraine
1729055	Event	2017-07-13 12:33:37.728700+00:00	Alexander Ordynets	1729055	HumanObservation	Observation ID by A Ordynets - n	Olena Bogatkova | Alexander Akulov | Alexander Ordynets | Olga Ternovska | Artem Bogatkov	2010-05-05	3025502	Alexander Ordynets	2010-05-05	polypore	Bjerkandera adusta (Willd.) P. Karst., 1879		Ukraine	Kharkiv	Izium	Area between Siverskyi Donets River and railway Izium-Sviatohirsk, between "Bukino" and "Studenok" train stations, including the candidate protected area Yaremivskyi Preserve	49.11405737	37.41239861	Fungi	Basidiomycota	Agaricomycetes	Polyporales	Phanerochaetaceae	Bjerkandera	adusta	Species	1	Ordynets 2007-2011 eastern Ukraine
1729056	Event	2017-07-13 12:33:37.728700+00:00	Alexander Ordynets	1729056	HumanObservation	Observation ID by A Ordynets - n	Olena Bogatkova | Alexander Akulov | Alexander Ordynets | Olga Ternovska | Artem Bogatkov	2010-05-05	3025503	Alexander Ordynets	2010-05-05	polypore	Bjerkandera adusta (Willd.) P. Karst., 1879		Ukraine	Kharkiv	Izium	Area between Siverskyi Donets River and railway Izium-Sviatohirsk, between "Bukino" and "Studenok" train stations, including the candidate protected area Yaremivskyi Preserve	49.11405737	37.41239861	Fungi	Basidiomycota	Agaricomycetes	Polyporales	Phanerochaetaceae	Bjerkandera	adusta	Species	1	Ordynets 2007-2011 eastern Ukraine
1729057	Event	2017-07-13 12:29:14.068310+00:00	Alexander Ordynets	1729057	HumanObservation	Observation ID by A Ordynets - n	Olena Bogatkova | Alexander Akulov | Alexander Ordynets | Olga Ternovska | Artem Bogatkov	2010-05-05	3025505	Alexander Ordynets	2010-05-05	polypore	Fomes fomentarius (L.) J.J. Kickx		Ukraine	Kharkiv	Balaklea	Large sandy massif to the east from the Iziumska Luka Regional Landscape Park	49.23997452	36.98453602	Fungi	Basidiomycota	Agaricomycetes	Polyporales	Coriolaceae	Fomes	fomentarius	Species	1	Ordynets 2007-2011 eastern Ukraine
1729058	Event	2017-07-13 12:29:14.068310+00:00	Alexander Ordynets	1729058	HumanObservation	Observation ID by A Ordynets - n	Olena Bogatkova | Alexander Akulov | Alexander Ordynets | Olga Ternovska | Artem Bogatkov	2010-05-05	3025506	Alexander Ordynets	2010-05-05	polypore	Trametes hirsuta (Wulfen) Pilat		Ukraine	Kharkiv	Balaklea	Large sandy massif to the east from the Iziumska Luka Regional Landscape Park	49.23997452	36.98453602	Fungi	Basidiomycota	Agaricomycetes	Polyporales	Coriolaceae	Trametes	hirsuta	Species	1	Ordynets 2007-2011 eastern Ukraine
1729059	Event	2017-07-13 12:29:14.068310+00:00	Alexander Ordynets	1729059	HumanObservation	Observation ID by A Ordynets - n	Olena Bogatkova | Alexander Akulov | Alexander Ordynets | Olga Ternovska | Artem Bogatkov	2010-05-05	3025507	Alexander Ordynets	2010-05-05	corticioid	Stereum hirsutum (Willd.) Pers., 1800		Ukraine	Kharkiv	Balaklea	Large sandy massif to the east from the Iziumska Luka Regional Landscape Park	49.23997452	36.98453602	Fungi	Basidiomycota	Agaricomycetes	Russulales	Stereaceae	Stereum	hirsutum	Species	1	Ordynets 2007-2011 eastern Ukraine
1729060	Event	2017-07-13 12:29:14.068310+00:00	Alexander Ordynets	1729060	HumanObservation	Observation ID by A Ordynets - n	Olena Bogatkova | Alexander Akulov | Alexander Ordynets | Olga Ternovska | Artem Bogatkov	2010-05-05	3025508	Alexander Ordynets	2010-05-05	corticioid	Stereum hirsutum (Willd.) Pers., 1800		Ukraine	Kharkiv	Balaklea	Large sandy massif to the east from the Iziumska Luka Regional Landscape Park	49.23997452	36.98453602	Fungi	Basidiomycota	Agaricomycetes	Russulales	Stereaceae	Stereum	hirsutum	Species	1	Ordynets 2007-2011 eastern Ukraine
1729061	Event	2017-07-13 12:29:14.068310+00:00	Alexander Ordynets	1729061	HumanObservation	Observation ID by A Ordynets - n	Olena Bogatkova | Alexander Akulov | Alexander Ordynets | Olga Ternovska | Artem Bogatkov	2010-05-05	3025509	Alexander Ordynets	2010-05-05	corticioid	Stereum subtomentosum Pouzar, 1964		Ukraine	Kharkiv	Balaklea	Large sandy massif to the east from the Iziumska Luka Regional Landscape Park	49.23997452	36.98453602	Fungi	Basidiomycota	Agaricomycetes	Russulales	Stereaceae	Stereum	subtomentosum	Species	1	Ordynets 2007-2011 eastern Ukraine
1729062	Event	2017-07-13 12:33:37.728700+00:00	Alexander Ordynets	1729062	HumanObservation	Observation ID by A Ordynets - n	Olena Bogatkova | Alexander Akulov | Alexander Ordynets | Olga Ternovska | Artem Bogatkov	2010-05-05	3025510	Alexander Ordynets	2010-05-05	polypore	Gloeoporus dichrous (Fr.) Bres., 1913		Ukraine	Kharkiv	Izium	Area between Siverskyi Donets River and railway Izium-Sviatohirsk, between "Bukino" and "Studenok" train stations, including the candidate protected area Yaremivskyi Preserve	49.11405737	37.41239861	Fungi	Basidiomycota	Agaricomycetes	Polyporales	Meruliaceae	Gloeoporus	dichrous	Species	1	Ordynets 2007-2011 eastern Ukraine
1729063	Event	2017-07-13 12:33:37.728700+00:00	Alexander Ordynets	1729063	HumanObservation	Observation ID by A Ordynets - n	Olena Bogatkova | Alexander Akulov | Alexander Ordynets | Olga Ternovska | Artem Bogatkov	2010-05-05	3025511	Alexander Ordynets	2010-05-05	polypore	Junghuhnia nitida (Pers.) Ryvarden, 1972		Ukraine	Kharkiv	Izium	Area between Siverskyi Donets River and railway Izium-Sviatohirsk, between "Bukino" and "Studenok" train stations, including the candidate protected area Yaremivskyi Preserve	49.11405737	37.41239861	Fungi	Basidiomycota	Agaricomycetes	Polyporales	Polyporales fam Incertae sedis	Junghuhnia	nitida	Species	1	Ordynets 2007-2011 eastern Ukraine
1729064	Event	2017-07-13 12:33:37.728700+00:00	Alexander Ordynets	1729064	HumanObservation	Observation ID by A Ordynets - n	Olena Bogatkova | Alexander Akulov | Alexander Ordynets | Olga Ternovska | Artem Bogatkov	2010-05-05	3025512	Alexander Ordynets	2010-05-05	corticioid	Merulius tremellosus Schrad., 1794		Ukraine	Kharkiv	Izium	Area between Siverskyi Donets River and railway Izium-Sviatohirsk, between "Bukino" and "Studenok" train stations, including the candidate protected area Yaremivskyi Preserve	49.11405737	37.41239861							tremellosus	Species	1	Ordynets 2007-2011 eastern Ukraine
1729065	Event	2017-07-13 12:33:37.728700+00:00	Alexander Ordynets	1729065	HumanObservation	Observation ID by A Ordynets - n	Olena Bogatkova | Alexander Akulov | Alexander Ordynets | Olga Ternovska | Artem Bogatkov	2010-05-05	3025513	Alexander Ordynets	2010-05-05	corticioid	Steccherinum ochraceum (Pers.) Gray, 1821		Ukraine	Kharkiv	Izium	Area between Siverskyi Donets River and railway Izium-Sviatohirsk, between "Bukino" and "Studenok" train stations, including the candidate protected area Yaremivskyi Preserve	49.11405737	37.41239861	Fungi	Basidiomycota	Agaricomycetes	Polyporales	Polyporales fam Incertae sedis	Steccherinum	ochraceum	Species	1	Ordynets 2007-2011 eastern Ukraine
1729066	Event	2017-07-13 12:33:37.728700+00:00	Alexander Ordynets	1729066	HumanObservation	Observation ID by A Ordynets - n	Olena Bogatkova | Alexander Akulov | Alexander Ordynets | Olga Ternovska | Artem Bogatkov	2010-05-05	3025514	Alexander Ordynets	2010-05-05	corticioid	Steccherinum ochraceum (Pers.) Gray, 1821		Ukraine	Kharkiv	Izium	Area between Siverskyi Donets River and railway Izium-Sviatohirsk, between "Bukino" and "Studenok" train stations, including the candidate protected area Yaremivskyi Preserve	49.11405737	37.41239861	Fungi	Basidiomycota	Agaricomycetes	Polyporales	Polyporales fam Incertae sedis	Steccherinum	ochraceum	Species	1	Ordynets 2007-2011 eastern Ukraine
1729067	Event	2017-07-13 12:33:37.728700+00:00	Alexander Ordynets	1729067	HumanObservation	Observation ID by A Ordynets - n	Olena Bogatkova | Alexander Akulov | Alexander Ordynets | Olga Ternovska | Artem Bogatkov	2010-05-05	3025515	Alexander Ordynets	2010-05-05	polypore	Daedaleopsis confragosa (Bolton) J. Schröt., 1888		Ukraine	Kharkiv	Izium	Area between Siverskyi Donets River and railway Izium-Sviatohirsk, between "Bukino" and "Studenok" train stations, including the candidate protected area Yaremivskyi Preserve	49.11405737	37.41239861	Fungi	Basidiomycota	Agaricomycetes	Polyporales	Coriolaceae	Daedaleopsis	confragosa	Species	1	Ordynets 2007-2011 eastern Ukraine
1729068	Event	2017-07-13 12:33:37.728700+00:00	Alexander Ordynets	1729068	HumanObservation	Observation ID by A Ordynets - n	Olena Bogatkova | Alexander Akulov | Alexander Ordynets | Olga Ternovska | Artem Bogatkov	2010-05-05	3025516	Alexander Ordynets	2010-05-05	polypore	Daedaleopsis confragosa (Bolton) J. Schröt., 1888		Ukraine	Kharkiv	Izium	Area between Siverskyi Donets River and railway Izium-Sviatohirsk, between "Bukino" and "Studenok" train stations, including the candidate protected area Yaremivskyi Preserve	49.11405737	37.41239861	Fungi	Basidiomycota	Agaricomycetes	Polyporales	Coriolaceae	Daedaleopsis	confragosa	Species	1	Ordynets 2007-2011 eastern Ukraine
1729069	Event	2017-07-13 12:33:37.728700+00:00	Alexander Ordynets	1729069	HumanObservation	Observation ID by A Ordynets - n	Olena Bogatkova | Alexander Akulov | Alexander Ordynets | Olga Ternovska | Artem Bogatkov	2010-05-05	3025517	Alexander Ordynets	2010-05-05	polypore	Daedaleopsis confragosa (Bolton) J. Schröt., 1888		Ukraine	Kharkiv	Izium	Area between Siverskyi Donets River and railway Izium-Sviatohirsk, between "Bukino" and "Studenok" train stations, including the candidate protected area Yaremivskyi Preserve	49.11405737	37.41239861	Fungi	Basidiomycota	Agaricomycetes	Polyporales	Coriolaceae	Daedaleopsis	confragosa	Species	1	Ordynets 2007-2011 eastern Ukraine
1729070	Event	2017-07-13 12:33:37.728700+00:00	Alexander Ordynets	1729070	HumanObservation	Observation ID by A Ordynets - n	Olena Bogatkova | Alexander Akulov | Alexander Ordynets | Olga Ternovska | Artem Bogatkov	2010-05-05	3025518	Alexander Ordynets	2010-05-05	polypore	Daedaleopsis confragosa (Bolton) J. Schröt., 1888		Ukraine	Kharkiv	Izium	Area between Siverskyi Donets River and railway Izium-Sviatohirsk, between "Bukino" and "Studenok" train stations, including the candidate protected area Yaremivskyi Preserve	49.11405737	37.41239861	Fungi	Basidiomycota	Agaricomycetes	Polyporales	Coriolaceae	Daedaleopsis	confragosa	Species	1	Ordynets 2007-2011 eastern Ukraine
1729071	Event	2017-07-13 12:33:37.728700+00:00	Alexander Ordynets	1729071	HumanObservation	Observation ID by A Ordynets - n	Olena Bogatkova | Alexander Akulov | Alexander Ordynets | Olga Ternovska | Artem Bogatkov	2010-05-05	3025519	Alexander Ordynets	2010-05-05	polypore	Fomes fomentarius (L.) J.J. Kickx		Ukraine	Kharkiv	Izium	Area between Siverskyi Donets River and railway Izium-Sviatohirsk, between "Bukino" and "Studenok" train stations, including the candidate protected area Yaremivskyi Preserve	49.11405737	37.41239861	Fungi	Basidiomycota	Agaricomycetes	Polyporales	Coriolaceae	Fomes	fomentarius	Species	1	Ordynets 2007-2011 eastern Ukraine
1729072	Event	2017-07-13 12:33:37.728700+00:00	Alexander Ordynets	1729072	HumanObservation	Observation ID by A Ordynets - n	Olena Bogatkova | Alexander Akulov | Alexander Ordynets | Olga Ternovska | Artem Bogatkov	2010-05-05	3025520	Alexander Ordynets	2010-05-05	polypore	Trametes hirsuta (Wulfen) Pilat		Ukraine	Kharkiv	Izium	Area between Siverskyi Donets River and railway Izium-Sviatohirsk, between "Bukino" and "Studenok" train stations, including the candidate protected area Yaremivskyi Preserve	49.11405737	37.41239861	Fungi	Basidiomycota	Agaricomycetes	Polyporales	Coriolaceae	Trametes	hirsuta	Species	1	Ordynets 2007-2011 eastern Ukraine
1729073	Event	2017-07-13 12:33:37.728700+00:00	Alexander Ordynets	1729073	HumanObservation	Observation ID by A Ordynets - n	Olena Bogatkova | Alexander Akulov | Alexander Ordynets | Olga Ternovska | Artem Bogatkov	2010-05-05	3025521	Alexander Ordynets	2010-05-05	polypore	Trametes hirsuta (Wulfen) Pilat		Ukraine	Kharkiv	Izium	Area between Siverskyi Donets River and railway Izium-Sviatohirsk, between "Bukino" and "Studenok" train stations, including the candidate protected area Yaremivskyi Preserve	49.11405737	37.41239861	Fungi	Basidiomycota	Agaricomycetes	Polyporales	Coriolaceae	Trametes	hirsuta	Species	1	Ordynets 2007-2011 eastern Ukraine
1729074	Event	2017-07-13 12:33:37.728700+00:00	Alexander Ordynets	1729074	HumanObservation	Observation ID by A Ordynets - n	Olena Bogatkova | Alexander Akulov | Alexander Ordynets | Olga Ternovska | Artem Bogatkov	2010-05-05	3025522	Alexander Ordynets	2010-05-05	corticioid	Stereum subtomentosum Pouzar, 1964		Ukraine	Kharkiv	Izium	Area between Siverskyi Donets River and railway Izium-Sviatohirsk, between "Bukino" and "Studenok" train stations, including the candidate protected area Yaremivskyi Preserve	49.11405737	37.41239861	Fungi	Basidiomycota	Agaricomycetes	Russulales	Stereaceae	Stereum	subtomentosum	Species	1	Ordynets 2007-2011 eastern Ukraine
1729075	Event	2017-07-13 12:33:37.728700+00:00	Alexander Ordynets	1729075	HumanObservation	Observation ID by A Ordynets - n	Olena Bogatkova | Alexander Akulov | Alexander Ordynets | Olga Ternovska | Artem Bogatkov	2010-05-05	3025523	Alexander Ordynets	2010-05-05	corticioid	Stereum subtomentosum Pouzar, 1964		Ukraine	Kharkiv	Izium	Area between Siverskyi Donets River and railway Izium-Sviatohirsk, between "Bukino" and "Studenok" train stations, including the candidate protected area Yaremivskyi Preserve	49.11405737	37.41239861	Fungi	Basidiomycota	Agaricomycetes	Russulales	Stereaceae	Stereum	subtomentosum	Species	1	Ordynets 2007-2011 eastern Ukraine
1729076	Event	2017-07-13 12:33:37.728700+00:00	Alexander Ordynets	1729076	HumanObservation	Observation ID by A Ordynets - n	Olena Bogatkova | Alexander Akulov | Alexander Ordynets | Olga Ternovska | Artem Bogatkov	2010-05-05	3025524	Alexander Ordynets	2010-05-05	corticioid	Stereum subtomentosum Pouzar, 1964		Ukraine	Kharkiv	Izium	Area between Siverskyi Donets River and railway Izium-Sviatohirsk, between "Bukino" and "Studenok" train stations, including the candidate protected area Yaremivskyi Preserve	49.11405737	37.41239861	Fungi	Basidiomycota	Agaricomycetes	Russulales	Stereaceae	Stereum	subtomentosum	Species	1	Ordynets 2007-2011 eastern Ukraine
1729077	Event	2017-07-13 12:33:37.728700+00:00	Alexander Ordynets	1729077	HumanObservation	Observation ID by A Ordynets - n	Olena Bogatkova | Alexander Akulov | Alexander Ordynets | Olga Ternovska | Artem Bogatkov	2010-05-05	3025525	Alexander Ordynets	2010-05-05	corticioid	Stereum subtomentosum Pouzar, 1964		Ukraine	Kharkiv	Izium	Area between Siverskyi Donets River and railway Izium-Sviatohirsk, between "Bukino" and "Studenok" train stations, including the candidate protected area Yaremivskyi Preserve	49.11405737	37.41239861	Fungi	Basidiomycota	Agaricomycetes	Russulales	Stereaceae	Stereum	subtomentosum	Species	1	Ordynets 2007-2011 eastern Ukraine
1729078	Event	2017-07-13 12:33:37.728700+00:00	Alexander Ordynets	1729078	HumanObservation	Observation ID by A Ordynets - n	Olena Bogatkova | Alexander Akulov | Alexander Ordynets | Olga Ternovska | Artem Bogatkov	2010-05-05	3025526	Alexander Ordynets	2010-05-05	corticioid	Stereum subtomentosum Pouzar, 1964		Ukraine	Kharkiv	Izium	Area between Siverskyi Donets River and railway Izium-Sviatohirsk, between "Bukino" and "Studenok" train stations, including the candidate protected area Yaremivskyi Preserve	49.11405737	37.41239861	Fungi	Basidiomycota	Agaricomycetes	Russulales	Stereaceae	Stereum	subtomentosum	Species	1	Ordynets 2007-2011 eastern Ukraine
1729079	Event	2017-07-13 12:33:37.728700+00:00	Alexander Ordynets	1729079	HumanObservation	Observation ID by A Ordynets - n	Olena Bogatkova | Alexander Akulov | Alexander Ordynets | Olga Ternovska | Artem Bogatkov	2010-05-05	3025527	Alexander Ordynets	2010-05-05	corticioid	Stereum subtomentosum Pouzar, 1964		Ukraine	Kharkiv	Izium	Area between Siverskyi Donets River and railway Izium-Sviatohirsk, between "Bukino" and "Studenok" train stations, including the candidate protected area Yaremivskyi Preserve	49.11405737	37.41239861	Fungi	Basidiomycota	Agaricomycetes	Russulales	Stereaceae	Stereum	subtomentosum	Species	1	Ordynets 2007-2011 eastern Ukraine
1729080	Event	2017-07-13 12:33:37.728700+00:00	Alexander Ordynets	1729080	HumanObservation	Observation ID by A Ordynets - n	Olena Bogatkova | Alexander Akulov | Alexander Ordynets | Olga Ternovska | Artem Bogatkov	2010-05-05	3025528	Alexander Ordynets	2010-05-05	corticioid	Stereum subtomentosum Pouzar, 1964		Ukraine	Kharkiv	Izium	Area between Siverskyi Donets River and railway Izium-Sviatohirsk, between "Bukino" and "Studenok" train stations, including the candidate protected area Yaremivskyi Preserve	49.11405737	37.41239861	Fungi	Basidiomycota	Agaricomycetes	Russulales	Stereaceae	Stereum	subtomentosum	Species	1	Ordynets 2007-2011 eastern Ukraine
1729081	Event	2017-07-13 12:33:37.728700+00:00	Alexander Ordynets	1729081	HumanObservation	Observation ID by A Ordynets - n	Olena Bogatkova | Alexander Akulov | Alexander Ordynets | Olga Ternovska | Artem Bogatkov	2010-05-05	3025529	Alexander Ordynets	2010-05-05	corticioid	Stereum subtomentosum Pouzar, 1964		Ukraine	Kharkiv	Izium	Area between Siverskyi Donets River and railway Izium-Sviatohirsk, between "Bukino" and "Studenok" train stations, including the candidate protected area Yaremivskyi Preserve	49.11405737	37.41239861	Fungi	Basidiomycota	Agaricomycetes	Russulales	Stereaceae	Stereum	subtomentosum	Species	1	Ordynets 2007-2011 eastern Ukraine
1729082	Event	2017-07-13 12:33:37.728700+00:00	Alexander Ordynets	1729082	HumanObservation	Observation ID by A Ordynets - n	Olena Bogatkova | Alexander Akulov | Alexander Ordynets | Olga Ternovska | Artem Bogatkov	2010-05-05	3025530	Alexander Ordynets	2010-05-05	corticioid	Stereum subtomentosum Pouzar, 1964		Ukraine	Kharkiv	Izium	Area between Siverskyi Donets River and railway Izium-Sviatohirsk, between "Bukino" and "Studenok" train stations, including the candidate protected area Yaremivskyi Preserve	49.11405737	37.41239861	Fungi	Basidiomycota	Agaricomycetes	Russulales	Stereaceae	Stereum	subtomentosum	Species	1	Ordynets 2007-2011 eastern Ukraine
1729083	Event	2017-07-13 12:33:37.728700+00:00	Alexander Ordynets	1729083	HumanObservation	Observation ID by A Ordynets - n	Olena Bogatkova | Alexander Akulov | Alexander Ordynets | Olga Ternovska | Artem Bogatkov	2010-05-05	3025531	Alexander Ordynets	2010-05-05	corticioid	Stereum subtomentosum Pouzar, 1964		Ukraine	Kharkiv	Izium	Area between Siverskyi Donets River and railway Izium-Sviatohirsk, between "Bukino" and "Studenok" train stations, including the candidate protected area Yaremivskyi Preserve	49.11405737	37.41239861	Fungi	Basidiomycota	Agaricomycetes	Russulales	Stereaceae	Stereum	subtomentosum	Species	1	Ordynets 2007-2011 eastern Ukraine
1729084	Event	2017-07-13 12:33:37.728700+00:00	Alexander Ordynets	1729084	HumanObservation	Observation ID by A Ordynets - n	Olena Bogatkova | Alexander Akulov | Alexander Ordynets | Olga Ternovska | Artem Bogatkov	2010-05-05	3025532	Alexander Ordynets	2010-05-05	corticioid	Stereum subtomentosum Pouzar, 1964		Ukraine	Kharkiv	Izium	Area between Siverskyi Donets River and railway Izium-Sviatohirsk, between "Bukino" and "Studenok" train stations, including the candidate protected area Yaremivskyi Preserve	49.11405737	37.41239861	Fungi	Basidiomycota	Agaricomycetes	Russulales	Stereaceae	Stereum	subtomentosum	Species	1	Ordynets 2007-2011 eastern Ukraine
1729085	Event	2017-07-13 12:33:37.728700+00:00	Alexander Ordynets	1729085	HumanObservation	Observation ID by A Ordynets - n	Olena Bogatkova | Alexander Akulov | Alexander Ordynets | Olga Ternovska | Artem Bogatkov	2010-05-05	3025533	Alexander Ordynets	2010-05-05	corticioid	Stereum subtomentosum Pouzar, 1964		Ukraine	Kharkiv	Izium	Area between Siverskyi Donets River and railway Izium-Sviatohirsk, between "Bukino" and "Studenok" train stations, including the candidate protected area Yaremivskyi Preserve	49.11405737	37.41239861	Fungi	Basidiomycota	Agaricomycetes	Russulales	Stereaceae	Stereum	subtomentosum	Species	1	Ordynets 2007-2011 eastern Ukraine
1729086	Event	2017-07-13 12:33:37.728700+00:00	Alexander Ordynets	1729086	HumanObservation	Observation ID by A Ordynets - n	Olena Bogatkova | Alexander Akulov | Alexander Ordynets | Olga Ternovska | Artem Bogatkov	2010-05-05	3025534	Alexander Ordynets	2010-05-05	corticioid	Stereum subtomentosum Pouzar, 1964		Ukraine	Kharkiv	Izium	Area between Siverskyi Donets River and railway Izium-Sviatohirsk, between "Bukino" and "Studenok" train stations, including the candidate protected area Yaremivskyi Preserve	49.11405737	37.41239861	Fungi	Basidiomycota	Agaricomycetes	Russulales	Stereaceae	Stereum	subtomentosum	Species	1	Ordynets 2007-2011 eastern Ukraine
1729087	Event	2017-07-13 12:33:37.728700+00:00	Alexander Ordynets	1729087	HumanObservation	Observation ID by A Ordynets - n	Olena Bogatkova | Alexander Akulov | Alexander Ordynets | Olga Ternovska | Artem Bogatkov	2010-05-05	3025535	Alexander Ordynets	2010-05-05	corticioid	Dendrothele acerina (Pers.) P.A. Lemke, 1965		Ukraine	Kharkiv	Izium	Area between Siverskyi Donets River and railway Izium-Sviatohirsk, between "Bukino" and "Studenok" train stations, including the candidate protected area Yaremivskyi Preserve	49.11405737	37.41239861	Fungi	Basidiomycota	Agaricomycetes	Corticiales	Corticiaceae	Dendrothele	acerina	Species	1	Ordynets 2007-2011 eastern Ukraine
1729088	Event	2017-07-13 12:33:37.728700+00:00	Alexander Ordynets	1729088	HumanObservation	Observation ID by A Ordynets - n	Olena Bogatkova | Alexander Akulov | Alexander Ordynets | Olga Ternovska | Artem Bogatkov	2010-05-05	3025536	Alexander Ordynets	2010-05-05	corticioid	Hymenochaete rubiginosa (Dicks.) Lév., 1846		Ukraine	Kharkiv	Izium	Area between Siverskyi Donets River and railway Izium-Sviatohirsk, between "Bukino" and "Studenok" train stations, including the candidate protected area Yaremivskyi Preserve	49.11405737	37.41239861	Fungi	Basidiomycota	Agaricomycetes	Hymenochaetales	Hymenochaetaceae	Hymenochaete	rubiginosa	Species	1	Ordynets 2007-2011 eastern Ukraine
1729089	Event	2017-07-13 12:33:37.728700+00:00	Alexander Ordynets	1729089	HumanObservation	Observation ID by A Ordynets - n	Olena Bogatkova | Alexander Akulov | Alexander Ordynets | Olga Ternovska | Artem Bogatkov	2010-05-05	3025537	Alexander Ordynets	2010-05-05	hydnoid	Auriscalpium vulgare Gray, 1821		Ukraine	Kharkiv	Izium	Area between Siverskyi Donets River and railway Izium-Sviatohirsk, between "Bukino" and "Studenok" train stations, including the candidate protected area Yaremivskyi Preserve	49.11405737	37.41239861	Fungi	Basidiomycota	Agaricomycetes	Russulales	Auriscalpiaceae	Auriscalpium	vulgare	Species	1	Ordynets 2007-2011 eastern Ukraine
1729090	Event	2017-07-13 12:33:37.728700+00:00	Alexander Ordynets	1729090	HumanObservation	Observation ID by A Ordynets - n	Olena Bogatkova | Alexander Akulov | Alexander Ordynets | Olga Ternovska | Artem Bogatkov	2010-05-05	3025538	Alexander Ordynets	2010-05-05	polypore	Coltricia perennis (L.) Murrill, 1903		Ukraine	Kharkiv	Izium	Area between Siverskyi Donets River and railway Izium-Sviatohirsk, between "Bukino" and "Studenok" train stations, including the candidate protected area Yaremivskyi Preserve	49.11405737	37.41239861	Fungi	Basidiomycota	Agaricomycetes	Hymenochaetales	Hymenochaetaceae	Coltricia	perennis	Species	1	Ordynets 2007-2011 eastern Ukraine
1729091	Event	2017-07-13 12:33:37.728700+00:00	Alexander Ordynets	1729091	HumanObservation	Observation ID by A Ordynets - n	Olena Bogatkova | Alexander Akulov | Alexander Ordynets | Olga Ternovska | Artem Bogatkov	2010-05-05	3025539	Alexander Ordynets	2010-05-05	corticioid	Phlebiopsis gigantea (Fr.) Jülich, 1978		Ukraine	Kharkiv	Izium	Area between Siverskyi Donets River and railway Izium-Sviatohirsk, between "Bukino" and "Studenok" train stations, including the candidate protected area Yaremivskyi Preserve	49.11405737	37.41239861	Fungi	Basidiomycota	Agaricomycetes	Polyporales	Phanerochaetaceae	Phlebiopsis	gigantea	Species	1	Ordynets 2007-2011 eastern Ukraine
1729092	Event	2017-07-13 12:33:37.728700+00:00	Alexander Ordynets	1729092	HumanObservation	Observation ID by A Ordynets - n	Olena Bogatkova | Alexander Akulov | Alexander Ordynets | Olga Ternovska | Artem Bogatkov	2010-05-05	3025540	Alexander Ordynets	2010-05-05	corticioid	Phlebiopsis gigantea (Fr.) Jülich, 1978		Ukraine	Kharkiv	Izium	Area between Siverskyi Donets River and railway Izium-Sviatohirsk, between "Bukino" and "Studenok" train stations, including the candidate protected area Yaremivskyi Preserve	49.11405737	37.41239861	Fungi	Basidiomycota	Agaricomycetes	Polyporales	Phanerochaetaceae	Phlebiopsis	gigantea	Species	1	Ordynets 2007-2011 eastern Ukraine
1729102	Event	2017-07-13 12:33:37.728700+00:00	Alexander Ordynets	1729102	HumanObservation	Observation ID by A Ordynets - n	Olena Bogatkova | Alexander Akulov | Alexander Ordynets | Olga Ternovska | Artem Bogatkov	2010-05-05	3025547	Alexander Ordynets	2010-05-05	polypore	Dichomitus squalens (P. Karst.) D.A. Reid, 1965	https://files.plutof.ut.ee/public/orig/DA/BF/DABFD435DAFC08AE8A20CEF3DEC8232CE8A4E6CC1D019E70EACE24D113851E43.jpg	Ukraine	Kharkiv	Izium	Area between Siverskyi Donets River and railway Izium-Sviatohirsk, between "Bukino" and "Studenok" train stations, including the candidate protected area Yaremivskyi Preserve	49.11405737	37.41239861	Fungi	Basidiomycota	Agaricomycetes	Polyporales	Polyporaceae	Dichomitus	squalens	Species	1	Ordynets 2007-2011 eastern Ukraine
1729106	Event	2017-07-13 12:33:37.728700+00:00	Alexander Ordynets	1729106	HumanObservation	Observation ID by A Ordynets - n	Olena Bogatkova | Alexander Akulov | Alexander Ordynets | Olga Ternovska | Artem Bogatkov	2010-05-05	3025554	Alexander Ordynets	2010-05-05	polypore	Laetiporus sulphureus (Bull.) Murrill, 1920		Ukraine	Kharkiv	Izium	Area between Siverskyi Donets River and railway Izium-Sviatohirsk, between "Bukino" and "Studenok" train stations, including the candidate protected area Yaremivskyi Preserve	49.11405737	37.41239861	Fungi	Basidiomycota	Agaricomycetes	Polyporales	Coriolaceae	Laetiporus	sulphureus	Species	1	Ordynets 2007-2011 eastern Ukraine
1729114	Event	2017-07-13 12:33:37.728700+00:00	Alexander Ordynets	1729114	HumanObservation	Observation ID by A Ordynets - n	Olena Bogatkova | Alexander Akulov | Alexander Ordynets | Olga Ternovska | Artem Bogatkov	2010-05-05	3025562	Alexander Ordynets	2010-05-05	polypore	Phellinus igniarius (L.) Quél., 1886		Ukraine	Kharkiv	Izium	Area between Siverskyi Donets River and railway Izium-Sviatohirsk, between "Bukino" and "Studenok" train stations, including the candidate protected area Yaremivskyi Preserve	49.11405737	37.41239861	Fungi	Basidiomycota	Agaricomycetes	Hymenochaetales	Hymenochaetaceae	Phellinus	igniarius	Species	1	Ordynets 2007-2011 eastern Ukraine
1729115	Event	2017-07-13 12:33:37.728700+00:00	Alexander Ordynets	1729115	HumanObservation	Observation ID by A Ordynets - n	Olena Bogatkova | Alexander Akulov | Alexander Ordynets | Olga Ternovska | Artem Bogatkov	2010-05-05	3025563	Alexander Ordynets	2010-05-05	polypore	Lenzites warnieri Durieu & Mont., 1860		Ukraine	Kharkiv	Izium	Area between Siverskyi Donets River and railway Izium-Sviatohirsk, between "Bukino" and "Studenok" train stations, including the candidate protected area Yaremivskyi Preserve	49.11405737	37.41239861	Fungi	Basidiomycota	Agaricomycetes	Polyporales	Coriolaceae	Lenzites	warnieri	Species	1	Ordynets 2007-2011 eastern Ukraine
1729116	Event	2017-07-13 12:33:37.728700+00:00	Alexander Ordynets	1729116	HumanObservation	Observation ID by A Ordynets - n	Olena Bogatkova | Alexander Akulov | Alexander Ordynets | Olga Ternovska | Artem Bogatkov	2010-05-05	3025564	Alexander Ordynets	2010-05-05	polypore	Polyporus squamosus (Huds.) Fr., 1821		Ukraine	Kharkiv	Izium	Area between Siverskyi Donets River and railway Izium-Sviatohirsk, between "Bukino" and "Studenok" train stations, including the candidate protected area Yaremivskyi Preserve	49.11405737	37.41239861	Fungi	Basidiomycota	Agaricomycetes	Polyporales	Polyporaceae	Polyporus	squamosus	Species	1	Ordynets 2007-2011 eastern Ukraine
1729117	Event	2017-07-13 12:33:37.728700+00:00	Alexander Ordynets	1729117	HumanObservation	Observation ID by A Ordynets - n	Olena Bogatkova | Alexander Akulov | Alexander Ordynets | Olga Ternovska | Artem Bogatkov	2010-05-05	3025565	Alexander Ordynets	2010-05-05	polypore	Trametes trogii Berk., 1850		Ukraine	Kharkiv	Izium	Area between Siverskyi Donets River and railway Izium-Sviatohirsk, between "Bukino" and "Studenok" train stations, including the candidate protected area Yaremivskyi Preserve	49.11405737	37.41239861	Fungi	Basidiomycota	Agaricomycetes	Polyporales	Coriolaceae	Trametes	trogii	Species	1	Ordynets 2007-2011 eastern Ukraine
1729118	Event	2017-07-13 12:43:08.670977+00:00	Alexander Ordynets	1729118	HumanObservation	Observation ID by A Ordynets - 487n	Alexander Akulov | Alexander Ordynets | Olga Ternovska	2011-05-06	3025566	Alexander Ordynets	2011-05-06	corticioid	Porostereum spadiceum (Pers.) Hjortstam & Ryvarden, 1990		Ukraine	Luhansk	Slovianoserbsk	Trokhizbenskyi Step division of the Luhansk Nature Reserve, north of Trokhizbenka and Kriakivka villages	48.81698247	38.95413085	Fungi	Basidiomycota	Agaricomycetes	Polyporales	Phanerochaetaceae	Porostereum	spadiceum	Species	1	Ordynets 2007-2011 eastern Ukraine
1729119	Event	2017-07-13 12:43:08.670977+00:00	Alexander Ordynets	1729119	HumanObservation	Observation ID by A Ordynets - 489n	Alexander Akulov | Alexander Ordynets | Olga Ternovska	2011-05-06	3025567	Alexander Ordynets	2011-05-06	polypore	Trametes trogii Berk., 1850		Ukraine	Luhansk	Slovianoserbsk	Trokhizbenskyi Step division of the Luhansk Nature Reserve, north of Trokhizbenka and Kriakivka villages	48.81698247	38.95413085	Fungi	Basidiomycota	Agaricomycetes	Polyporales	Coriolaceae	Trametes	trogii	Species	1	Ordynets 2007-2011 eastern Ukraine
1729120	Event	2017-07-13 12:43:08.670977+00:00	Alexander Ordynets	1729120	HumanObservation	Observation ID by A Ordynets - 491n	Alexander Akulov | Alexander Ordynets | Olga Ternovska	2011-05-06	3025568	Alexander Ordynets	2011-05-06	polypore	Lenzites warnieri Durieu & Mont., 1860		Ukraine	Luhansk	Slovianoserbsk	Trokhizbenskyi Step division of the Luhansk Nature Reserve, north of Trokhizbenka and Kriakivka villages	48.81698247	38.95413085	Fungi	Basidiomycota	Agaricomycetes	Polyporales	Coriolaceae	Lenzites	warnieri	Species	1	Ordynets 2007-2011 eastern Ukraine
1729121	Event	2017-07-13 12:43:08.670977+00:00	Alexander Ordynets	1729121	HumanObservation	Observation ID by A Ordynets - 492n	Alexander Akulov | Alexander Ordynets | Olga Ternovska	2011-05-06	3025569	Alexander Ordynets	2011-05-06	cyphelloid	Schizophyllum commune Fr., 1815		Ukraine	Luhansk	Slovianoserbsk	Trokhizbenskyi Step division of the Luhansk Nature Reserve, north of Trokhizbenka and Kriakivka villages	48.81698247	38.95413085	Fungi	Basidiomycota	Agaricomycetes	Polyporales	Schizophyllaceae	Schizophyllum	commune	Species	1	Ordynets 2007-2011 eastern Ukraine
1729122	Event	2017-07-13 12:43:08.670977+00:00	Alexander Ordynets	1729122	HumanObservation	Observation ID by A Ordynets - 493n	Alexander Akulov | Alexander Ordynets | Olga Ternovska	2011-05-06	3025570	Alexander Ordynets	2011-05-06	polypore	Inonotus rheades (Pers.) Bondartsev & Singer, 1941		Ukraine	Luhansk	Slovianoserbsk	Trokhizbenskyi Step division of the Luhansk Nature Reserve, north of Trokhizbenka and Kriakivka villages	48.81698247	38.95413085							rheades	Species	1	Ordynets 2007-2011 eastern Ukraine
1729123	Event	2017-07-13 12:43:08.670977+00:00	Alexander Ordynets	1729123	HumanObservation	Observation ID by A Ordynets - 494n	Alexander Akulov | Alexander Ordynets | Olga Ternovska	2011-05-06	3025571	Alexander Ordynets	2011-05-06	cyphelloid	Schizophyllum commune Fr., 1815		Ukraine	Luhansk	Slovianoserbsk	Trokhizbenskyi Step division of the Luhansk Nature Reserve, north of Trokhizbenka and Kriakivka villages	48.81698247	38.95413085	Fungi	Basidiomycota	Agaricomycetes	Polyporales	Schizophyllaceae	Schizophyllum	commune	Species	1	Ordynets 2007-2011 eastern Ukraine
1729124	Event	2017-07-13 12:43:08.670977+00:00	Alexander Ordynets	1729124	HumanObservation	Observation ID by A Ordynets - 495n	Alexander Akulov | Alexander Ordynets | Olga Ternovska	2011-05-06	3025572	Alexander Ordynets	2011-05-06	cyphelloid	Schizophyllum amplum (Lév.) Nakasone, 1996		Ukraine	Luhansk	Slovianoserbsk	Trokhizbenskyi Step division of the Luhansk Nature Reserve, north of Trokhizbenka and Kriakivka villages	48.81698247	38.95413085	Fungi	Basidiomycota	Agaricomycetes	Polyporales	Schizophyllaceae	Schizophyllum	amplum	Species	1	Ordynets 2007-2011 eastern Ukraine
1729125	Event	2017-07-13 12:43:08.670977+00:00	Alexander Ordynets	1729125	HumanObservation	Observation ID by A Ordynets - 496n	Alexander Akulov | Alexander Ordynets | Olga Ternovska	2011-05-06	3025573	Alexander Ordynets	2011-05-06	polypore	Aurantiporus fissilis (Berk. & M.A. Curtis) H. Jahn ex Ryvarden, 1978		Ukraine	Luhansk	Slovianoserbsk	Trokhizbenskyi Step division of the Luhansk Nature Reserve, north of Trokhizbenka and Kriakivka villages	48.81698247	38.95413085	Fungi	Basidiomycota	Agaricomycetes	Polyporales	Coriolaceae	Aurantiporus	fissilis	Species	1	Ordynets 2007-2011 eastern Ukraine
1729126	Event	2017-07-13 12:43:08.670977+00:00	Alexander Ordynets	1729126	HumanObservation	Observation ID by A Ordynets - 497n	Alexander Akulov | Alexander Ordynets | Olga Ternovska	2011-05-06	3025574	Alexander Ordynets	2011-05-06	polypore	Fomes fomentarius (L.) J.J. Kickx		Ukraine	Luhansk	Slovianoserbsk	Trokhizbenskyi Step division of the Luhansk Nature Reserve, north of Trokhizbenka and Kriakivka villages	48.81698247	38.95413085	Fungi	Basidiomycota	Agaricomycetes	Polyporales	Coriolaceae	Fomes	fomentarius	Species	1	Ordynets 2007-2011 eastern Ukraine
1729127	Event	2017-07-13 12:43:08.670977+00:00	Alexander Ordynets	1729127	HumanObservation	Observation ID by A Ordynets - 498n	Alexander Akulov | Alexander Ordynets | Olga Ternovska	2011-05-06	3025575	Alexander Ordynets	2011-05-06	polypore	Lenzites warnieri Durieu & Mont., 1860		Ukraine	Luhansk	Slovianoserbsk	Trokhizbenskyi Step division of the Luhansk Nature Reserve, north of Trokhizbenka and Kriakivka villages	48.81698247	38.95413085	Fungi	Basidiomycota	Agaricomycetes	Polyporales	Coriolaceae	Lenzites	warnieri	Species	1	Ordynets 2007-2011 eastern Ukraine
1729128	Event	2017-07-13 12:43:08.670977+00:00	Alexander Ordynets	1729128	HumanObservation	Observation ID by A Ordynets - 499n	Alexander Akulov | Alexander Ordynets | Olga Ternovska	2011-05-06	3025576	Alexander Ordynets	2011-05-06	polypore	Phellinus igniarius (L.) Quél., 1886		Ukraine	Luhansk	Slovianoserbsk	Trokhizbenskyi Step division of the Luhansk Nature Reserve, north of Trokhizbenka and Kriakivka villages	48.81698247	38.95413085	Fungi	Basidiomycota	Agaricomycetes	Hymenochaetales	Hymenochaetaceae	Phellinus	igniarius	Species	1	Ordynets 2007-2011 eastern Ukraine
1729129	Event	2017-07-13 12:43:08.670977+00:00	Alexander Ordynets	1729129	HumanObservation	Observation ID by A Ordynets - 500n	Alexander Akulov | Alexander Ordynets | Olga Ternovska	2011-05-06	3025577	Alexander Ordynets	2011-05-06	polypore	Phellinus igniarius (L.) Quél., 1886		Ukraine	Luhansk	Slovianoserbsk	Trokhizbenskyi Step division of the Luhansk Nature Reserve, north of Trokhizbenka and Kriakivka villages	48.81698247	38.95413085	Fungi	Basidiomycota	Agaricomycetes	Hymenochaetales	Hymenochaetaceae	Phellinus	igniarius	Species	1	Ordynets 2007-2011 eastern Ukraine
1729130	Event	2017-07-13 12:43:08.670977+00:00	Alexander Ordynets	1729130	HumanObservation	Observation ID by A Ordynets - 501n	Alexander Akulov | Alexander Ordynets | Olga Ternovska	2011-05-06	3025578	Alexander Ordynets	2011-05-06	polypore	Polyporus arcularius (Batsch) Fr., 1821		Ukraine	Luhansk	Slovianoserbsk	Trokhizbenskyi Step division of the Luhansk Nature Reserve, north of Trokhizbenka and Kriakivka villages	48.81698247	38.95413085							arcularius	Species	1	Ordynets 2007-2011 eastern Ukraine
1729131	Event	2017-07-13 12:43:08.670977+00:00	Alexander Ordynets	1729131	HumanObservation	Observation ID by A Ordynets - 502n	Alexander Akulov | Alexander Ordynets | Olga Ternovska	2011-05-06	3025579	Alexander Ordynets	2011-05-06	polypore	Trametes ljubarskyi Pilát, 1937		Ukraine	Luhansk	Slovianoserbsk	Trokhizbenskyi Step division of the Luhansk Nature Reserve, north of Trokhizbenka and Kriakivka villages	48.81698247	38.95413085	Fungi	Basidiomycota	Agaricomycetes	Polyporales	Coriolaceae	Trametes	ljubarskyi	Species	1	Ordynets 2007-2011 eastern Ukraine
1729132	Event	2017-07-13 12:43:08.670977+00:00	Alexander Ordynets	1729132	HumanObservation	Observation ID by A Ordynets - 503n	Alexander Akulov | Alexander Ordynets | Olga Ternovska	2011-05-06	3025580	Alexander Ordynets	2011-05-06	corticioid	Porostereum spadiceum (Pers.) Hjortstam & Ryvarden, 1990		Ukraine	Luhansk	Slovianoserbsk	Trokhizbenskyi Step division of the Luhansk Nature Reserve, north of Trokhizbenka and Kriakivka villages	48.81698247	38.95413085	Fungi	Basidiomycota	Agaricomycetes	Polyporales	Phanerochaetaceae	Porostereum	spadiceum	Species	1	Ordynets 2007-2011 eastern Ukraine
1729133	Event	2017-07-13 12:43:08.670977+00:00	Alexander Ordynets	1729133	HumanObservation	Observation ID by A Ordynets - 504n	Alexander Akulov | Alexander Ordynets | Olga Ternovska	2011-05-06	3025581	Alexander Ordynets	2011-05-06	polypore	Polyporus arcularius (Batsch) Fr., 1821		Ukraine	Luhansk	Slovianoserbsk	Trokhizbenskyi Step division of the Luhansk Nature Reserve, north of Trokhizbenka and Kriakivka villages	48.81698247	38.95413085							arcularius	Species	1	Ordynets 2007-2011 eastern Ukraine
1729134	Event	2017-07-13 12:43:08.670977+00:00	Alexander Ordynets	1729134	HumanObservation	Observation ID by A Ordynets - 505n	Alexander Akulov | Alexander Ordynets | Olga Ternovska	2011-05-06	3025582	Alexander Ordynets	2011-05-06	polypore	Fomes fomentarius (L.) J.J. Kickx		Ukraine	Luhansk	Slovianoserbsk	Trokhizbenskyi Step division of the Luhansk Nature Reserve, north of Trokhizbenka and Kriakivka villages	48.81698247	38.95413085	Fungi	Basidiomycota	Agaricomycetes	Polyporales	Coriolaceae	Fomes	fomentarius	Species	1	Ordynets 2007-2011 eastern Ukraine
1729135	Event	2017-07-13 12:43:08.670977+00:00	Alexander Ordynets	1729135	HumanObservation	Observation ID by A Ordynets - 506n	Alexander Akulov | Alexander Ordynets | Olga Ternovska	2011-05-06	3025583	Alexander Ordynets	2011-05-06	polypore	Trametes trogii Berk., 1850		Ukraine	Luhansk	Slovianoserbsk	Trokhizbenskyi Step division of the Luhansk Nature Reserve, north of Trokhizbenka and Kriakivka villages	48.81698247	38.95413085	Fungi	Basidiomycota	Agaricomycetes	Polyporales	Coriolaceae	Trametes	trogii	Species	1	Ordynets 2007-2011 eastern Ukraine
1729136	Event	2017-07-13 12:43:08.670977+00:00	Alexander Ordynets	1729136	HumanObservation	Observation ID by A Ordynets - 507n	Alexander Akulov | Alexander Ordynets | Olga Ternovska	2011-05-06	3025585	Alexander Ordynets	2011-05-06	polypore	Lenzites warnieri Durieu & Mont., 1860		Ukraine	Luhansk	Slovianoserbsk	Trokhizbenskyi Step division of the Luhansk Nature Reserve, north of Trokhizbenka and Kriakivka villages	48.81698247	38.95413085	Fungi	Basidiomycota	Agaricomycetes	Polyporales	Coriolaceae	Lenzites	warnieri	Species	1	Ordynets 2007-2011 eastern Ukraine
1729137	Event	2017-07-13 12:43:08.670977+00:00	Alexander Ordynets	1729137	HumanObservation	Observation ID by A Ordynets - 508n	Alexander Akulov | Alexander Ordynets | Olga Ternovska	2011-05-06	3025586	Alexander Ordynets	2011-05-06	polypore	Polyporus squamosus (Huds.) Fr., 1821		Ukraine	Luhansk	Slovianoserbsk	Trokhizbenskyi Step division of the Luhansk Nature Reserve, north of Trokhizbenka and Kriakivka villages	48.81698247	38.95413085	Fungi	Basidiomycota	Agaricomycetes	Polyporales	Polyporaceae	Polyporus	squamosus	Species	1	Ordynets 2007-2011 eastern Ukraine
1729138	Event	2017-07-13 12:43:08.670977+00:00	Alexander Ordynets	1729138	HumanObservation	Observation ID by A Ordynets - 509n	Alexander Akulov | Alexander Ordynets | Olga Ternovska	2011-05-06	3025587	Alexander Ordynets	2011-05-06	polypore	Cerrena unicolor (Bull.) Murrill, 1903		Ukraine	Luhansk	Slovianoserbsk	Trokhizbenskyi Step division of the Luhansk Nature Reserve, north of Trokhizbenka and Kriakivka villages	48.81698247	38.95413085	Fungi	Basidiomycota	Agaricomycetes	Polyporales	Polyporaceae	Cerrena	unicolor	Species	1	Ordynets 2007-2011 eastern Ukraine
1729139	Event	2017-07-13 12:43:08.670977+00:00	Alexander Ordynets	1729139	HumanObservation	Observation ID by A Ordynets - 512n	Alexander Akulov | Alexander Ordynets | Olga Ternovska	2011-05-06	3025588	Alexander Ordynets	2011-05-06	cyphelloid	Schizophyllum amplum (Lév.) Nakasone, 1996		Ukraine	Luhansk	Slovianoserbsk	Trokhizbenskyi Step division of the Luhansk Nature Reserve, north of Trokhizbenka and Kriakivka villages	48.81698247	38.95413085	Fungi	Basidiomycota	Agaricomycetes	Polyporales	Schizophyllaceae	Schizophyllum	amplum	Species	1	Ordynets 2007-2011 eastern Ukraine
1729140	Event	2017-07-13 12:43:08.670977+00:00	Alexander Ordynets	1729140	HumanObservation	Observation ID by A Ordynets - 513n	Alexander Akulov | Alexander Ordynets | Olga Ternovska	2011-05-06	3025589	Alexander Ordynets	2011-05-06	corticioid	Steccherinum fimbriatum (Pers.) J. Erikss., 1958		Ukraine	Luhansk	Slovianoserbsk	Trokhizbenskyi Step division of the Luhansk Nature Reserve, north of Trokhizbenka and Kriakivka villages	48.81698247	38.95413085	Fungi	Basidiomycota	Agaricomycetes	Polyporales	Polyporales fam Incertae sedis	Steccherinum	fimbriatum	Species	1	Ordynets 2007-2011 eastern Ukraine
1729141	Event	2017-07-13 12:43:08.670977+00:00	Alexander Ordynets	1729141	HumanObservation	Observation ID by A Ordynets - 514n	Alexander Akulov | Alexander Ordynets | Olga Ternovska	2011-05-06	3025590	Alexander Ordynets	2011-05-06	corticioid	Stereum subtomentosum Pouzar, 1964		Ukraine	Luhansk	Slovianoserbsk	Trokhizbenskyi Step division of the Luhansk Nature Reserve, north of Trokhizbenka and Kriakivka villages	48.81698247	38.95413085	Fungi	Basidiomycota	Agaricomycetes	Russulales	Stereaceae	Stereum	subtomentosum	Species	1	Ordynets 2007-2011 eastern Ukraine
1729142	Event	2017-07-13 12:43:08.670977+00:00	Alexander Ordynets	1729142	HumanObservation	Observation ID by A Ordynets - 515n	Alexander Akulov | Alexander Ordynets | Olga Ternovska	2011-05-06	3025591	Alexander Ordynets	2011-05-06	polypore	Polyporus arcularius (Batsch) Fr., 1821		Ukraine	Luhansk	Slovianoserbsk	Trokhizbenskyi Step division of the Luhansk Nature Reserve, north of Trokhizbenka and Kriakivka villages	48.81698247	38.95413085							arcularius	Species	1	Ordynets 2007-2011 eastern Ukraine
1729143	Event	2017-07-13 12:43:08.670977+00:00	Alexander Ordynets	1729143	HumanObservation	Observation ID by A Ordynets - 516n	Alexander Akulov | Alexander Ordynets | Olga Ternovska	2011-05-06	3025592	Alexander Ordynets	2011-05-06	corticioid	Steccherinum fimbriatum (Pers.) J. Erikss., 1958		Ukraine	Luhansk	Slovianoserbsk	Trokhizbenskyi Step division of the Luhansk Nature Reserve, north of Trokhizbenka and Kriakivka villages	48.81698247	38.95413085	Fungi	Basidiomycota	Agaricomycetes	Polyporales	Polyporales fam Incertae sedis	Steccherinum	fimbriatum	Species	1	Ordynets 2007-2011 eastern Ukraine
1729144	Event	2017-07-13 12:43:08.670977+00:00	Alexander Ordynets	1729144	HumanObservation	Observation ID by A Ordynets - 517n	Alexander Akulov | Alexander Ordynets | Olga Ternovska	2011-05-06	3025593	Alexander Ordynets	2011-05-06	corticioid	Porostereum spadiceum (Pers.) Hjortstam & Ryvarden, 1990		Ukraine	Luhansk	Slovianoserbsk	Trokhizbenskyi Step division of the Luhansk Nature Reserve, north of Trokhizbenka and Kriakivka villages	48.81698247	38.95413085	Fungi	Basidiomycota	Agaricomycetes	Polyporales	Phanerochaetaceae	Porostereum	spadiceum	Species	1	Ordynets 2007-2011 eastern Ukraine
1729145	Event	2017-07-13 12:43:08.670977+00:00	Alexander Ordynets	1729145	HumanObservation	Observation ID by A Ordynets - 518n	Alexander Akulov | Alexander Ordynets | Olga Ternovska	2011-05-06	3025594	Alexander Ordynets	2011-05-06	polypore	Irpex lacteus (Fr.) Fr., 1828		Ukraine	Luhansk	Slovianoserbsk	Trokhizbenskyi Step division of the Luhansk Nature Reserve, north of Trokhizbenka and Kriakivka villages	48.81698247	38.95413085	Fungi	Basidiomycota	Agaricomycetes	Polyporales	Irpicaceae	Irpex	lacteus	Species	1	Ordynets 2007-2011 eastern Ukraine
1729146	Event	2017-07-13 12:43:08.670977+00:00	Alexander Ordynets	1729146	HumanObservation	Observation ID by A Ordynets - 519n	Alexander Akulov | Alexander Ordynets | Olga Ternovska	2011-05-06	3025595	Alexander Ordynets	2011-05-06	cyphelloid	Schizophyllum commune Fr., 1815		Ukraine	Luhansk	Slovianoserbsk	Trokhizbenskyi Step division of the Luhansk Nature Reserve, north of Trokhizbenka and Kriakivka villages	48.81698247	38.95413085	Fungi	Basidiomycota	Agaricomycetes	Polyporales	Schizophyllaceae	Schizophyllum	commune	Species	1	Ordynets 2007-2011 eastern Ukraine
1729147	Event	2017-07-13 12:43:08.670977+00:00	Alexander Ordynets	1729147	HumanObservation	Observation ID by A Ordynets - 520n	Alexander Akulov | Alexander Ordynets | Olga Ternovska	2011-05-06	3025596	Alexander Ordynets	2011-05-06	polypore	Antrodia malicola (Berk. & M.A. Curtis) Donk, 1966		Ukraine	Luhansk	Slovianoserbsk	Trokhizbenskyi Step division of the Luhansk Nature Reserve, north of Trokhizbenka and Kriakivka villages	48.81698247	38.95413085	Fungi	Basidiomycota	Agaricomycetes	Polyporales	Fomitopsidaceae	Antrodia	malicola	Species	1	Ordynets 2007-2011 eastern Ukraine
1729148	Event	2017-07-13 12:43:08.670977+00:00	Alexander Ordynets	1729148	HumanObservation	Observation ID by A Ordynets - 521n	Alexander Akulov | Alexander Ordynets | Olga Ternovska	2011-05-06	3025597	Alexander Ordynets	2011-05-06	corticioid	Steccherinum fimbriatum (Pers.) J. Erikss., 1958		Ukraine	Luhansk	Slovianoserbsk	Trokhizbenskyi Step division of the Luhansk Nature Reserve, north of Trokhizbenka and Kriakivka villages	48.81698247	38.95413085	Fungi	Basidiomycota	Agaricomycetes	Polyporales	Polyporales fam Incertae sedis	Steccherinum	fimbriatum	Species	1	Ordynets 2007-2011 eastern Ukraine
1729149	Event	2017-07-13 12:43:08.670977+00:00	Alexander Ordynets	1729149	HumanObservation	Observation ID by A Ordynets - 522n	Alexander Akulov | Alexander Ordynets | Olga Ternovska	2011-05-06	3025598	Alexander Ordynets	2011-05-06	polypore	Schizopora paradoxa (Schrad.) Donk, 1967		Ukraine	Luhansk	Slovianoserbsk	Trokhizbenskyi Step division of the Luhansk Nature Reserve, north of Trokhizbenka and Kriakivka villages	48.81698247	38.95413085	Fungi	Basidiomycota	Agaricomycetes	Corticiales	Corticiaceae	Schizopora	paradoxa	Species	1	Ordynets 2007-2011 eastern Ukraine
1729150	Event	2017-07-13 12:43:08.670977+00:00	Alexander Ordynets	1729150	HumanObservation	Observation ID by A Ordynets - 523n	Alexander Akulov | Alexander Ordynets | Olga Ternovska	2011-05-06	3025599	Alexander Ordynets	2011-05-06	polypore	Trametes ochracea (Pers.) Gilb. & Ryvarden, 1987		Ukraine	Luhansk	Slovianoserbsk	Trokhizbenskyi Step division of the Luhansk Nature Reserve, north of Trokhizbenka and Kriakivka villages	48.81698247	38.95413085	Fungi	Basidiomycota	Agaricomycetes	Polyporales	Coriolaceae	Trametes	ochracea	Species	1	Ordynets 2007-2011 eastern Ukraine
1729151	Event	2017-07-13 12:43:08.670977+00:00	Alexander Ordynets	1729151	HumanObservation	Observation ID by A Ordynets - 524n	Alexander Akulov | Alexander Ordynets | Olga Ternovska	2011-05-06	3025600	Alexander Ordynets	2011-05-06	cyphelloid	Schizophyllum commune Fr., 1815		Ukraine	Luhansk	Slovianoserbsk	Trokhizbenskyi Step division of the Luhansk Nature Reserve, north of Trokhizbenka and Kriakivka villages	48.81698247	38.95413085	Fungi	Basidiomycota	Agaricomycetes	Polyporales	Schizophyllaceae	Schizophyllum	commune	Species	1	Ordynets 2007-2011 eastern Ukraine
1729152	Event	2017-07-13 12:43:08.670977+00:00	Alexander Ordynets	1729152	HumanObservation	Observation ID by A Ordynets - 526n	Alexander Akulov | Alexander Ordynets | Olga Ternovska	2011-05-06	3025601	Alexander Ordynets	2011-05-06	corticioid	Merulius tremellosus Schrad., 1794		Ukraine	Luhansk	Slovianoserbsk	Trokhizbenskyi Step division of the Luhansk Nature Reserve, north of Trokhizbenka and Kriakivka villages	48.81698247	38.95413085							tremellosus	Species	1	Ordynets 2007-2011 eastern Ukraine
1729153	Event	2017-07-13 12:43:08.670977+00:00	Alexander Ordynets	1729153	HumanObservation	Observation ID by A Ordynets - 527n	Alexander Akulov | Alexander Ordynets | Olga Ternovska	2011-05-06	3025602	Alexander Ordynets	2011-05-06	polypore	Trichaptum biforme (Fr.) Ryvarden, 1972		Ukraine	Luhansk	Slovianoserbsk	Trokhizbenskyi Step division of the Luhansk Nature Reserve, north of Trokhizbenka and Kriakivka villages	48.81698247	38.95413085	Fungi	Basidiomycota	Agaricomycetes	Polyporales	Polyporaceae	Trichaptum	biforme	Species	1	Ordynets 2007-2011 eastern Ukraine
1729154	Event	2017-07-13 12:43:08.670977+00:00	Alexander Ordynets	1729154	HumanObservation	Observation ID by A Ordynets - 528n	Alexander Akulov | Alexander Ordynets | Olga Ternovska	2011-05-06	3025603	Alexander Ordynets	2011-05-06	polypore	Polyporus arcularius (Batsch) Fr., 1821		Ukraine	Luhansk	Slovianoserbsk	Trokhizbenskyi Step division of the Luhansk Nature Reserve, north of Trokhizbenka and Kriakivka villages	48.81698247	38.95413085							arcularius	Species	1	Ordynets 2007-2011 eastern Ukraine
1729155	Event	2017-07-13 12:43:08.670977+00:00	Alexander Ordynets	1729155	HumanObservation	Observation ID by A Ordynets - 529n	Alexander Akulov | Alexander Ordynets | Olga Ternovska	2011-05-06	3025604	Alexander Ordynets	2011-05-06	polypore	Trametes ochracea (Pers.) Gilb. & Ryvarden, 1987		Ukraine	Luhansk	Slovianoserbsk	Trokhizbenskyi Step division of the Luhansk Nature Reserve, north of Trokhizbenka and Kriakivka villages	48.81698247	38.95413085	Fungi	Basidiomycota	Agaricomycetes	Polyporales	Coriolaceae	Trametes	ochracea	Species	1	Ordynets 2007-2011 eastern Ukraine
1729156	Event	2017-07-13 12:43:08.670977+00:00	Alexander Ordynets	1729156	HumanObservation	Observation ID by A Ordynets - 531n	Alexander Akulov | Alexander Ordynets | Olga Ternovska	2011-05-06	3025605	Alexander Ordynets	2011-05-06	polypore	Trametes trogii Berk., 1850		Ukraine	Luhansk	Slovianoserbsk	Trokhizbenskyi Step division of the Luhansk Nature Reserve, north of Trokhizbenka and Kriakivka villages	48.81698247	38.95413085	Fungi	Basidiomycota	Agaricomycetes	Polyporales	Coriolaceae	Trametes	trogii	Species	1	Ordynets 2007-2011 eastern Ukraine
1729157	Event	2017-07-13 12:43:08.670977+00:00	Alexander Ordynets	1729157	HumanObservation	Observation ID by A Ordynets - 532n	Alexander Akulov | Alexander Ordynets | Olga Ternovska	2011-05-06	3025606	Alexander Ordynets	2011-05-06	polypore	Inonotus rheades (Pers.) Bondartsev & Singer, 1941		Ukraine	Luhansk	Slovianoserbsk	Trokhizbenskyi Step division of the Luhansk Nature Reserve, north of Trokhizbenka and Kriakivka villages	48.81698247	38.95413085							rheades	Species	1	Ordynets 2007-2011 eastern Ukraine
1729158	Event	2017-07-13 12:43:08.670977+00:00	Alexander Ordynets	1729158	HumanObservation	Observation ID by A Ordynets - 533n	Alexander Akulov | Alexander Ordynets | Olga Ternovska	2011-05-06	3025607	Alexander Ordynets	2011-05-06	cyphelloid	Schizophyllum amplum (Lév.) Nakasone, 1996		Ukraine	Luhansk	Slovianoserbsk	Trokhizbenskyi Step division of the Luhansk Nature Reserve, north of Trokhizbenka and Kriakivka villages	48.81698247	38.95413085	Fungi	Basidiomycota	Agaricomycetes	Polyporales	Schizophyllaceae	Schizophyllum	amplum	Species	1	Ordynets 2007-2011 eastern Ukraine
1729159	Event	2017-07-13 12:43:08.670977+00:00	Alexander Ordynets	1729159	HumanObservation	Observation ID by A Ordynets - 525n	Alexander Akulov | Alexander Ordynets | Olga Ternovska	2011-05-06	3025610	Alexander Ordynets	2011-05-06	corticioid	Stereum subtomentosum Pouzar, 1964		Ukraine	Luhansk	Slovianoserbsk	Trokhizbenskyi Step division of the Luhansk Nature Reserve, north of Trokhizbenka and Kriakivka villages	48.81698247	38.95413085	Fungi	Basidiomycota	Agaricomycetes	Russulales	Stereaceae	Stereum	subtomentosum	Species	1	Ordynets 2007-2011 eastern Ukraine
1729160	Event	2017-07-13 12:43:08.670977+00:00	Alexander Ordynets	1729160	HumanObservation	Observation ID by A Ordynets - 530n	Alexander Akulov | Alexander Ordynets | Olga Ternovska	2011-05-06	3025611	Alexander Ordynets	2011-05-06	corticioid	Steccherinum fimbriatum (Pers.) J. Erikss., 1958		Ukraine	Luhansk	Slovianoserbsk	Trokhizbenskyi Step division of the Luhansk Nature Reserve, north of Trokhizbenka and Kriakivka villages	48.81698247	38.95413085	Fungi	Basidiomycota	Agaricomycetes	Polyporales	Polyporales fam Incertae sedis	Steccherinum	fimbriatum	Species	1	Ordynets 2007-2011 eastern Ukraine
1729161	Event	2017-07-13 12:43:08.670977+00:00	Alexander Ordynets	1729161	HumanObservation	Observation ID by A Ordynets - 534n	Alexander Akulov | Alexander Ordynets | Olga Ternovska	2011-05-06	3025612	Alexander Ordynets	2011-05-06	polypore	Gloeoporus dichrous (Fr.) Bres., 1913		Ukraine	Luhansk	Slovianoserbsk	Trokhizbenskyi Step division of the Luhansk Nature Reserve, north of Trokhizbenka and Kriakivka villages	48.81698247	38.95413085	Fungi	Basidiomycota	Agaricomycetes	Polyporales	Meruliaceae	Gloeoporus	dichrous	Species	1	Ordynets 2007-2011 eastern Ukraine
1729162	Event	2017-07-13 12:43:08.670977+00:00	Alexander Ordynets	1729162	HumanObservation	Observation ID by A Ordynets - 536n	Alexander Akulov | Alexander Ordynets | Olga Ternovska	2011-05-06	3025613	Alexander Ordynets	2011-05-06	corticioid	Thelephora terrestris Ehrh., 1787		Ukraine	Luhansk	Slovianoserbsk	Trokhizbenskyi Step division of the Luhansk Nature Reserve, north of Trokhizbenka and Kriakivka villages	48.81698247	38.95413085	Fungi	Basidiomycota	Agaricomycetes	Thelephorales	Thelephoraceae	Thelephora	terrestris	Species	1	Ordynets 2007-2011 eastern Ukraine
1729163	Event	2017-07-13 12:43:08.670977+00:00	Alexander Ordynets	1729163	HumanObservation	Observation ID by A Ordynets - 539n	Alexander Akulov | Alexander Ordynets | Olga Ternovska	2011-05-06	3025614	Alexander Ordynets	2011-05-06	corticioid	Serpula himantioides (Fr.) P. Karst., 1884		Ukraine	Luhansk	Slovianoserbsk	Trokhizbenskyi Step division of the Luhansk Nature Reserve, north of Trokhizbenka and Kriakivka villages	48.81698247	38.95413085	Fungi	Basidiomycota	Agaricomycetes	Boletales	Serpulaceae	Serpula	himantioides	Species	1	Ordynets 2007-2011 eastern Ukraine
1729164	Event	2017-07-13 12:44:15.216512+00:00	Alexander Ordynets	1729164	HumanObservation	Observation ID by A Ordynets - 540n	Alexander Akulov | Alexander Ordynets | Olga Ternovska	2011-05-06	3025615	Alexander Ordynets	2011-05-06	polypore	Polyporus alveolaris (DC.) Bondartsev & Singer, 1941		Ukraine	Luhansk	Slovianoserbsk	Floodplain of Syverskyi Donets River south of Trokhizbenka and Kriakivka villages	48.75424664	38.91859373							alveolaris	Species	1	Ordynets 2007-2011 eastern Ukraine
1729165	Event	2017-07-13 12:44:15.216512+00:00	Alexander Ordynets	1729165	HumanObservation	Observation ID by A Ordynets - 541n	Alexander Akulov | Alexander Ordynets | Olga Ternovska	2011-05-06	3025616	Alexander Ordynets	2011-05-06	corticioid	Dendrothele alliacea (Quél.) P.A. Lemke, 1965		Ukraine	Luhansk	Slovianoserbsk	Floodplain of Syverskyi Donets River south of Trokhizbenka and Kriakivka villages	48.75424664	38.91859373	Fungi	Basidiomycota	Agaricomycetes	Corticiales	Corticiaceae	Dendrothele	alliacea	Species	1	Ordynets 2007-2011 eastern Ukraine
1729166	Event	2017-07-13 12:44:15.216512+00:00	Alexander Ordynets	1729166	HumanObservation	Observation ID by A Ordynets - 542n	Alexander Akulov | Alexander Ordynets | Olga Ternovska	2011-05-06	3025617	Alexander Ordynets	2011-05-06	polypore	Fuscoporia contigua (Pers.) G. Cunn., 1948		Ukraine	Luhansk	Slovianoserbsk	Floodplain of Syverskyi Donets River south of Trokhizbenka and Kriakivka villages	48.75424664	38.91859373	Fungi	Basidiomycota	Agaricomycetes	Hymenochaetales	Hymenochaetaceae	Fuscoporia	contigua	Species	1	Ordynets 2007-2011 eastern Ukraine
1729167	Event	2017-07-13 12:44:15.216512+00:00	Alexander Ordynets	1729167	HumanObservation	Observation ID by A Ordynets - 543n	Alexander Akulov | Alexander Ordynets | Olga Ternovska	2011-05-06	3025619	Alexander Ordynets	2011-05-06	corticioid	Vuilleminia comedens (Nees) Maire, 1902		Ukraine	Luhansk	Slovianoserbsk	Floodplain of Syverskyi Donets River south of Trokhizbenka and Kriakivka villages	48.75424664	38.91859373	Fungi	Basidiomycota	Agaricomycetes	Corticiales	Vuilleminiaceae	Vuilleminia	comedens	Species	1	Ordynets 2007-2011 eastern Ukraine
1729168	Event	2017-07-13 12:44:15.216512+00:00	Alexander Ordynets	1729168	HumanObservation	Observation ID by A Ordynets - 544n	Alexander Akulov | Alexander Ordynets | Olga Ternovska	2011-05-06	3025620	Alexander Ordynets	2011-05-06	corticioid	Peniophora quercina (Pers.) Cooke, 1879		Ukraine	Luhansk	Slovianoserbsk	Floodplain of Syverskyi Donets River south of Trokhizbenka and Kriakivka villages	48.75424664	38.91859373	Fungi	Basidiomycota	Agaricomycetes	Russulales	Peniophoraceae	Peniophora	quercina	Species	1	Ordynets 2007-2011 eastern Ukraine
1729169	Event	2017-07-13 12:44:15.216512+00:00	Alexander Ordynets	1729169	HumanObservation	Observation ID by A Ordynets - 545n	Alexander Akulov | Alexander Ordynets | Olga Ternovska	2011-05-06	3025621	Alexander Ordynets	2011-05-06	corticioid	Hymenochaete rubiginosa (Dicks.) Lév., 1846		Ukraine	Luhansk	Slovianoserbsk	Floodplain of Syverskyi Donets River south of Trokhizbenka and Kriakivka villages	48.75424664	38.91859373	Fungi	Basidiomycota	Agaricomycetes	Hymenochaetales	Hymenochaetaceae	Hymenochaete	rubiginosa	Species	1	Ordynets 2007-2011 eastern Ukraine
1729170	Event	2017-07-13 12:44:15.216512+00:00	Alexander Ordynets	1729170	HumanObservation	Observation ID by A Ordynets - 546n	Alexander Akulov | Alexander Ordynets | Olga Ternovska	2011-05-06	3025622	Alexander Ordynets	2011-05-06	corticioid	Peniophora limitata (Chaillet ex Fr.) Cooke, 1879		Ukraine	Luhansk	Slovianoserbsk	Floodplain of Syverskyi Donets River south of Trokhizbenka and Kriakivka villages	48.75424664	38.91859373	Fungi	Basidiomycota	Agaricomycetes	Russulales	Peniophoraceae	Peniophora	limitata	Species	1	Ordynets 2007-2011 eastern Ukraine
1729171	Event	2017-07-13 12:44:15.216512+00:00	Alexander Ordynets	1729171	HumanObservation	Observation ID by A Ordynets - 547n	Alexander Akulov | Alexander Ordynets | Olga Ternovska	2011-05-06	3025623	Alexander Ordynets	2011-05-06	polypore	Irpex lacteus (Fr.) Fr., 1828		Ukraine	Luhansk	Slovianoserbsk	Floodplain of Syverskyi Donets River south of Trokhizbenka and Kriakivka villages	48.75424664	38.91859373	Fungi	Basidiomycota	Agaricomycetes	Polyporales	Irpicaceae	Irpex	lacteus	Species	1	Ordynets 2007-2011 eastern Ukraine
1729172	Event	2017-07-13 12:44:15.216512+00:00	Alexander Ordynets	1729172	HumanObservation	Observation ID by A Ordynets - 548n	Alexander Akulov | Alexander Ordynets | Olga Ternovska	2011-05-06	3025624	Alexander Ordynets	2011-05-06	polypore	Fomitiporia punctata (Fr.) Murrill		Ukraine	Luhansk	Slovianoserbsk	Floodplain of Syverskyi Donets River south of Trokhizbenka and Kriakivka villages	48.75424664	38.91859373	Fungi	Basidiomycota	Agaricomycetes	Hymenochaetales	Hymenochaetaceae	Fomitiporia	punctata	Species	1	Ordynets 2007-2011 eastern Ukraine
1729173	Event	2017-07-13 12:44:15.216512+00:00	Alexander Ordynets	1729173	HumanObservation	Observation ID by A Ordynets - 549n	Alexander Akulov | Alexander Ordynets | Olga Ternovska	2011-05-06	3025625	Alexander Ordynets	2011-05-06	polypore	Laetiporus sulphureus (Bull.) Murrill, 1920		Ukraine	Luhansk	Slovianoserbsk	Floodplain of Syverskyi Donets River south of Trokhizbenka and Kriakivka villages	48.75424664	38.91859373	Fungi	Basidiomycota	Agaricomycetes	Polyporales	Coriolaceae	Laetiporus	sulphureus	Species	1	Ordynets 2007-2011 eastern Ukraine
1729174	Event	2017-07-13 12:44:15.216512+00:00	Alexander Ordynets	1729174	HumanObservation	Observation ID by A Ordynets - 550n	Alexander Akulov | Alexander Ordynets | Olga Ternovska	2011-05-06	3025626	Alexander Ordynets	2011-05-06	polypore	Irpex lacteus (Fr.) Fr., 1828		Ukraine	Luhansk	Slovianoserbsk	Floodplain of Syverskyi Donets River south of Trokhizbenka and Kriakivka villages	48.75424664	38.91859373	Fungi	Basidiomycota	Agaricomycetes	Polyporales	Irpicaceae	Irpex	lacteus	Species	1	Ordynets 2007-2011 eastern Ukraine
1729175	Event	2017-07-13 12:44:15.216512+00:00	Alexander Ordynets	1729175	HumanObservation	Observation ID by A Ordynets - 551n	Alexander Akulov | Alexander Ordynets | Olga Ternovska	2011-05-06	3025627	Alexander Ordynets	2011-05-06	cyphelloid	Schizophyllum commune Fr., 1815		Ukraine	Luhansk	Slovianoserbsk	Floodplain of Syverskyi Donets River south of Trokhizbenka and Kriakivka villages	48.75424664	38.91859373	Fungi	Basidiomycota	Agaricomycetes	Polyporales	Schizophyllaceae	Schizophyllum	commune	Species	1	Ordynets 2007-2011 eastern Ukraine
1729176	Event	2017-07-13 12:44:15.216512+00:00	Alexander Ordynets	1729176	HumanObservation	Observation ID by A Ordynets - 552n	Alexander Akulov | Alexander Ordynets | Olga Ternovska	2011-05-06	3025628	Alexander Ordynets	2011-05-06	corticioid	Dendrothele acerina (Pers.) P.A. Lemke, 1965		Ukraine	Luhansk	Slovianoserbsk	Floodplain of Syverskyi Donets River south of Trokhizbenka and Kriakivka villages	48.75424664	38.91859373	Fungi	Basidiomycota	Agaricomycetes	Corticiales	Corticiaceae	Dendrothele	acerina	Species	1	Ordynets 2007-2011 eastern Ukraine
1729177	Event	2017-07-13 12:44:15.216512+00:00	Alexander Ordynets	1729177	HumanObservation	Observation ID by A Ordynets - 554n	Alexander Akulov | Alexander Ordynets | Olga Ternovska	2011-05-06	3025629	Alexander Ordynets	2011-05-06	polypore	Polyporus squamosus (Huds.) Fr., 1821	https://files.plutof.ut.ee/public/orig/09/BD/09BDBC360A38D72A771E51A590F28B1C6EEDE75223100BD3936340CE758C3194.jpg	Ukraine	Luhansk	Slovianoserbsk	Floodplain of Syverskyi Donets River south of Trokhizbenka and Kriakivka villages	48.75424664	38.91859373	Fungi	Basidiomycota	Agaricomycetes	Polyporales	Polyporaceae	Polyporus	squamosus	Species	1	Ordynets 2007-2011 eastern Ukraine
1729178	Event	2017-07-13 12:44:15.216512+00:00	Alexander Ordynets	1729178	HumanObservation	Observation ID by A Ordynets - 555n	Alexander Akulov | Alexander Ordynets | Olga Ternovska	2011-05-06	3025630	Alexander Ordynets	2011-05-06	polypore	Fuscoporia ferruginosa (Schrad.) Murrill, 1907		Ukraine	Luhansk	Slovianoserbsk	Floodplain of Syverskyi Donets River south of Trokhizbenka and Kriakivka villages	48.75424664	38.91859373	Fungi	Basidiomycota	Agaricomycetes	Hymenochaetales	Hymenochaetaceae	Fuscoporia	ferruginosa	Species	1	Ordynets 2007-2011 eastern Ukraine
1729179	Event	2017-07-13 12:44:15.216512+00:00	Alexander Ordynets	1729179	HumanObservation	Observation ID by A Ordynets - 556n	Alexander Akulov | Alexander Ordynets | Olga Ternovska	2011-05-06	3025631	Alexander Ordynets	2011-05-06	polypore	Bjerkandera adusta (Willd.) P. Karst., 1879		Ukraine	Luhansk	Slovianoserbsk	Floodplain of Syverskyi Donets River south of Trokhizbenka and Kriakivka villages	48.75424664	38.91859373	Fungi	Basidiomycota	Agaricomycetes	Polyporales	Phanerochaetaceae	Bjerkandera	adusta	Species	1	Ordynets 2007-2011 eastern Ukraine
1729180	Event	2017-07-13 12:43:08.670977+00:00	Alexander Ordynets	1729180	HumanObservation	Observation ID by A Ordynets - 557n	Alexander Akulov | Alexander Ordynets | Olga Ternovska	2011-05-06	3025632	Alexander Ordynets	2011-05-06	corticioid	Coniophora arida (Fr.) P. Karst., 1868		Ukraine	Luhansk	Slovianoserbsk	Trokhizbenskyi Step division of the Luhansk Nature Reserve, north of Trokhizbenka and Kriakivka villages	48.81698247	38.95413085	Fungi	Basidiomycota	Agaricomycetes	Boletales	Coniophoraceae	Coniophora	arida	Species	1	Ordynets 2007-2011 eastern Ukraine
1729181	Event	2017-07-13 12:43:08.670977+00:00	Alexander Ordynets	1729181	HumanObservation	Observation ID by A Ordynets - 558n	Alexander Akulov | Alexander Ordynets | Olga Ternovska	2011-05-06	3025633	Alexander Ordynets	2011-05-06	corticioid	Stereum sanguinolentum (Alb. & Schwein.) Fr., 1838		Ukraine	Luhansk	Slovianoserbsk	Trokhizbenskyi Step division of the Luhansk Nature Reserve, north of Trokhizbenka and Kriakivka villages	48.81698247	38.95413085	Fungi	Basidiomycota	Agaricomycetes	Russulales	Stereaceae	Stereum	sanguinolentum	Species	1	Ordynets 2007-2011 eastern Ukraine
1729182	Event	2017-07-13 12:43:08.670977+00:00	Alexander Ordynets	1729182	HumanObservation	Observation ID by A Ordynets - 559n	Alexander Akulov | Alexander Ordynets | Olga Ternovska	2011-05-06	3025634	Alexander Ordynets	2011-05-06	hydnoid	Auriscalpium vulgare Gray, 1821		Ukraine	Luhansk	Slovianoserbsk	Trokhizbenskyi Step division of the Luhansk Nature Reserve, north of Trokhizbenka and Kriakivka villages	48.81698247	38.95413085	Fungi	Basidiomycota	Agaricomycetes	Russulales	Auriscalpiaceae	Auriscalpium	vulgare	Species	1	Ordynets 2007-2011 eastern Ukraine
1729183	Event	2017-07-13 12:43:08.670977+00:00	Alexander Ordynets	1729183	HumanObservation	Observation ID by A Ordynets - 560n	Alexander Akulov | Alexander Ordynets | Olga Ternovska	2011-05-06	3025635	Alexander Ordynets	2011-05-06	corticioid	Stereum sanguinolentum (Alb. & Schwein.) Fr., 1838		Ukraine	Luhansk	Slovianoserbsk	Trokhizbenskyi Step division of the Luhansk Nature Reserve, north of Trokhizbenka and Kriakivka villages	48.81698247	38.95413085	Fungi	Basidiomycota	Agaricomycetes	Russulales	Stereaceae	Stereum	sanguinolentum	Species	1	Ordynets 2007-2011 eastern Ukraine
1729184	Event	2017-07-13 12:43:08.670977+00:00	Alexander Ordynets	1729184	HumanObservation	Observation ID by A Ordynets - 561n	Alexander Akulov | Alexander Ordynets | Olga Ternovska	2011-05-06	3025636	Alexander Ordynets	2011-05-06	polypore	Trichaptum fuscoviolaceum (Ehrenb.) Ryvarden, 1972		Ukraine	Luhansk	Slovianoserbsk	Trokhizbenskyi Step division of the Luhansk Nature Reserve, north of Trokhizbenka and Kriakivka villages	48.81698247	38.95413085	Fungi	Basidiomycota	Agaricomycetes	Polyporales	Polyporaceae	Trichaptum	fuscoviolaceum	Species	1	Ordynets 2007-2011 eastern Ukraine
1729185	Event	2017-07-13 12:43:08.670977+00:00	Alexander Ordynets	1729185	HumanObservation	Observation ID by A Ordynets - 562n	Alexander Akulov | Alexander Ordynets | Olga Ternovska	2011-05-06	3025637	Alexander Ordynets	2011-05-06	corticioid	Phlebiopsis gigantea (Fr.) Jülich, 1978		Ukraine	Luhansk	Slovianoserbsk	Trokhizbenskyi Step division of the Luhansk Nature Reserve, north of Trokhizbenka and Kriakivka villages	48.81698247	38.95413085	Fungi	Basidiomycota	Agaricomycetes	Polyporales	Phanerochaetaceae	Phlebiopsis	gigantea	Species	1	Ordynets 2007-2011 eastern Ukraine
1729186	Event	2017-07-13 12:44:15.216512+00:00	Alexander Ordynets	1729186	HumanObservation	Observation ID by A Ordynets - 535n	Alexander Akulov | Alexander Ordynets | Olga Ternovska	2011-05-06	3025638	Alexander Ordynets	2011-05-06	polypore	Bjerkandera fumosa (Pers.) P. Karst., 1879		Ukraine	Luhansk	Slovianoserbsk	Floodplain of Syverskyi Donets River south of Trokhizbenka and Kriakivka villages	48.75424664	38.91859373	Fungi	Basidiomycota	Agaricomycetes	Polyporales	Phanerochaetaceae	Bjerkandera	fumosa	Species	1	Ordynets 2007-2011 eastern Ukraine
1782476	Event	2017-07-21 06:17:12.170773+00:00	Alexander Ordynets	1782476	HumanObservation		Alexander Ordynets	2010-05-05	3086851	Alexander Ordynets			Ceriporia purpurea (Fr.) Donk, 1971	https://files.plutof.ut.ee/public/orig/2F/E0/2FE06C94F00595E327F4DB32BE3F88218413E5F3CCA1605797AE3D70C04E7D1F.jpg	Ukraine	Kharkiv	Izium	Area between Siverskyi Donets River and railway Izium-Sviatohirsk, between "Bukino" and "Studenok" train stations, including the candidate protected area Yaremivskyi Preserve	49.11405737	37.41239861	Fungi	Basidiomycota	Agaricomycetes	Polyporales	Irpicaceae	Ceriporia	purpurea	Species	1	Ordynets 2007-2011 eastern Ukraine
1782477	Event	2017-07-21 06:17:12.296986+00:00	Alexander Ordynets	1782477	HumanObservation		Artem Bogatkov	2008-04-28	3086852	Alexander Ordynets			Antrodia malicola (Berk. & M.A. Curtis) Donk, 1966	https://files.plutof.ut.ee/public/orig/EA/D6/EAD69D127EFCEC417DB6741035A4743483FC16C965A176443E598BD03D02DDF4.jpg	Ukraine	Donetsk	Lyman	Sviati Hory National Nature Park, pinery with inclusion of deciduous forest patches to the north and east of Sviatohirsk town	49.07603497	37.56701577	Fungi	Basidiomycota	Agaricomycetes	Polyporales	Fomitopsidaceae	Antrodia	malicola	Species	1	Ordynets 2007-2011 eastern Ukraine
1782478	Event	2017-07-21 06:17:12.300278+00:00	Alexander Ordynets	1782478	HumanObservation		Artem Bogatkov	2008-04-28	3086853	Alexander Ordynets			Polyporus arcularius (Batsch) Fr., 1821	https://files.plutof.ut.ee/public/orig/A6/E1/A6E1DA7FBC337C4874CFBD4ECEF0C130BF20F0F89F47735082A683EB99853330.jpg	Ukraine	Donetsk	Lyman	Sviati Hory National Nature Park, pinery with inclusion of deciduous forest patches to the north and east of Sviatohirsk town	49.07603497	37.56701577							arcularius	Species	1	Ordynets 2007-2011 eastern Ukraine
1782479	Event	2017-07-21 06:17:12.303291+00:00	Alexander Ordynets	1782479	HumanObservation		Artem Bogatkov	2008-04-28	3086854	Alexander Ordynets			Porodaedalea pini (Brot.) Murrill, 1905	https://files.plutof.ut.ee/public/orig/BE/0F/BE0F0872EB4FB187235BB29AC4185434455B0A5DCC3264DA166A7489F657CC55.jpg	Ukraine	Donetsk	Lyman	Sviati Hory National Nature Park, pinery with inclusion of deciduous forest patches to the north and east of Sviatohirsk town	49.07603497	37.56701577	Fungi	Basidiomycota	Agaricomycetes	Hymenochaetales	Hymenochaetaceae	Porodaedalea	pini	Species	1	Ordynets 2007-2011 eastern Ukraine
1782480	Event	2017-07-21 06:17:12.306258+00:00	Alexander Ordynets	1782480	HumanObservation		Artem Bogatkov	2008-04-28	3086855	Alexander Ordynets			Porodaedalea pini (Brot.) Murrill, 1905	https://files.plutof.ut.ee/public/orig/59/8C/598CC3014BA6F61929DDC3BC94B2F6A578064BF61F345B0DA5CA190DFF3D2022.jpg	Ukraine	Donetsk	Lyman	Sviati Hory National Nature Park, pinery with inclusion of deciduous forest patches to the north and east of Sviatohirsk town	49.07603497	37.56701577	Fungi	Basidiomycota	Agaricomycetes	Hymenochaetales	Hymenochaetaceae	Porodaedalea	pini	Species	1	Ordynets 2007-2011 eastern Ukraine
