# Supplementary material for: Aphyllophoroid fungi in insular woodlands of eastern Ukraine
Source: Biodivers Data J. 2017 Dec 22;(5):e22426. doi: 10.3897/BDJ.5.e22426 (PMC5769729; doi:10.3897/BDJ.5.e22426)
Supplement: Supplementary material 1 — Data resources: Aphyllophoroid fungi in insular woodlands of eastern Ukraine [file bdj-05-e22426-s001.zip › Ordynets DwC eastern Ukraine specimens 2007-2011 ver1.3/eml.xml]

<?xml version='1.0' encoding='utf-8'?>
<eml:eml packageId="" system="https://plutof.ut.ee/#" xmlns:eml="eml://ecoinformatics.org/eml-2.1.1"><dataset><title>Ordynets DwC eastern Ukraine specimens 2007-2011 ver1.3</title><creator><individualName><givenName>Alexander</givenName><surName>Ordynets</surName></individualName><electronicMailAddress>a.ordynets@uni-kassel.de</electronicMailAddress></creator><creator><individualName><givenName>Anton</givenName><surName>Savchenko</surName></individualName><electronicMailAddress>anton.savchenko@ut.ee</electronicMailAddress></creator><metadataProvider><individualName><givenName>Alexander</givenName><surName>Ordynets</surName></individualName><electronicMailAddress>a.ordynets@uni-kassel.de</electronicMailAddress></metadataProvider><metadataProvider><individualName><givenName>Alexander</givenName><surName>Akulov</surName></individualName><electronicMailAddress>alex_fungi@yahoo.com</electronicMailAddress></metadataProvider><pubDate>2017-12-11</pubDate><language>English</language><abstract><para>Specimens of aphyllophoroid fungi (non-gilled macroscopic Basidiomycota) from eastern Ukraine collected between 2007 and 2011</para></abstract><contact><individualName><givenName>Alexander</givenName><surName>Ordynets</surName></individualName><electronicMailAddress>a.ordynets@uni-kassel.de</electronicMailAddress></contact></dataset></eml:eml>
