# Supplementary material for: Aphyllophoroid fungi in insular woodlands of eastern Ukraine
Source: Biodivers Data J. 2017 Dec 22;(5):e22426. doi: 10.3897/BDJ.5.e22426 (PMC5769729; doi:10.3897/BDJ.5.e22426)
Supplement: Supplementary material 1 — Data resources: Aphyllophoroid fungi in insular woodlands of eastern Ukraine [file bdj-05-e22426-s001.zip › Ordynets DwC eastern Ukraine specimens 2007-2011 ver1.3/media.csv]

Core ID	type	format	identifier	references	title	created	creator	publisher	license	rightsHolder
713314	Image	image/jpeg	https://files.plutof.ut.ee/public/large/A6/18/A618A566641B30F697455A2F36AD86915B2AC886F9BE890AF65F4D28FF7D4E70.jpg	https://plutof.ut.ee/#/filerepository/view/1800638	IMG_0118.jpg			PlutoF	http://creativecommons.org/licenses/by-nc-sa/4.0	Alexander Ordynets
713315	Image	image/jpeg	https://files.plutof.ut.ee/public/large/BA/66/BA66DF4217EA8E879A78B84D78873A5EE095828946406FE6CAB92FFE461C8E3E.jpg	https://plutof.ut.ee/#/filerepository/view/1800641	Tomentellopsis echinospora_007-D34 and 007-K37.jpg			PlutoF	http://creativecommons.org/licenses/by-nc-sa/4.0	Alexander Ordynets
713315	Image	image/jpeg	https://files.plutof.ut.ee/public/large/B0/E6/B0E631522DA84AE7D802A90FA76A6D951C4E7997D280AEE7E3A96487AA3706FA.jpg	https://plutof.ut.ee/#/filerepository/view/1800642	IMG_6944.JPG			PlutoF	http://creativecommons.org/licenses/by-nc-sa/4.0	Alexander Ordynets
713316	Image	image/jpeg	https://files.plutof.ut.ee/public/large/4C/7C/4C7C3D5C3407DB03A9412F48B0479BC9F6E487256A5D19AB79C756B12067088B.jpg	https://plutof.ut.ee/#/filerepository/view/1800587	IMG_0098.jpg			PlutoF	http://creativecommons.org/licenses/by-nc-sa/4.0	Alexander Ordynets
713316	Image	image/jpeg	https://files.plutof.ut.ee/public/large/B7/3C/B73CCC1D9A89F0993400F30D93AAF31661EE236A9A9851260DE7A4251E637CB5.jpg	https://plutof.ut.ee/#/filerepository/view/1800588	IMG_0109.jpg			PlutoF	http://creativecommons.org/licenses/by-nc-sa/4.0	Alexander Ordynets
713316	Image	image/jpeg	https://files.plutof.ut.ee/public/large/6A/AF/6AAF8BC143F9557D4E72EEF517E30A1B4D65475C7D52E1CBDC6B80E4E945D670.JPG	https://plutof.ut.ee/#/filerepository/view/777761	TU115220_Cords2_100x.jpg	2013-04-02	Alexander Ordynets	PlutoF	http://creativecommons.org/licenses/by-nc/4.0	Alexander Ordynets
713316	Image	image/jpeg	https://files.plutof.ut.ee/public/large/9E/07/9E071A8FFF85001D4A4BB90B86B150CF0AC313595045B05ADC115F44F865E4CB.JPG	https://plutof.ut.ee/#/filerepository/view/777757	TU115220_Subiculum1_100x.jpg	2013-04-02	Alexander Ordynets	PlutoF	http://creativecommons.org/licenses/by-nc/4.0	Alexander Ordynets
713316	Image	image/jpeg	https://files.plutof.ut.ee/public/large/55/91/5591AAC46AF5A3E19EE29896AA4144A4E334A01D1D778CF5124D4FA5ECC9E2C9.JPG	https://plutof.ut.ee/#/filerepository/view/777754	TU115220_Hymenium5_EDF4_100x_1-5x.jpg	2013-04-02	Alexander Ordynets	PlutoF	http://creativecommons.org/licenses/by-nc/4.0	Alexander Ordynets
713316	Image	image/jpeg	https://files.plutof.ut.ee/public/large/F4/8D/F48DCD276158F44EB1C915E496CE0EC3DDCC23C12F9E80E8B17F9D44D8EA0081.JPG	https://plutof.ut.ee/#/filerepository/view/777748	TU115220_Hymenium2_EDF3_100x_1-5x.jpg	2013-04-02	Alexander Ordynets	PlutoF	http://creativecommons.org/licenses/by-nc/4.0	Alexander Ordynets
713316	Image	image/jpeg	https://files.plutof.ut.ee/public/large/F7/2F/F72F913A07C33CF01531E28C2496AFF2FD46855F5F99BB9FAF6AEEDF128FF917.JPG	https://plutof.ut.ee/#/filerepository/view/777744	TU115220_Hymenium1_EDF2_100x_1.jpg	2013-04-02	Alexander Ordynets	PlutoF	http://creativecommons.org/licenses/by-nc/4.0	Alexander Ordynets
713316	Image	image/jpeg	https://files.plutof.ut.ee/public/large/F0/85/F08564ABB2E545E12266ED2BB94E1BDF51E52F0A0133EC67C19EFA1F259E8B70.JPG	https://plutof.ut.ee/#/filerepository/view/777740	TU115220_Hymenium6_EDF4_100x_1-5x.jpg	2013-04-02	Alexander Ordynets	PlutoF	http://creativecommons.org/licenses/by-nc/4.0	Alexander Ordynets
713316	Image	image/jpeg	https://files.plutof.ut.ee/public/large/5C/F5/5CF5959CFBDD494E9B0874ADFAB481126973A4C471F44076CB2A58AC5E816BA4.JPG	https://plutof.ut.ee/#/filerepository/view/777737	TU115220_Basidiospores20_lateral_100x_2x.jpg	2013-04-02	Alexander Ordynets	PlutoF	http://creativecommons.org/licenses/by-nc/4.0	Alexander Ordynets
713316	Image	image/jpeg	https://files.plutof.ut.ee/public/large/5C/AB/5CAB9F1EB3DC5E0600B4C3BF3F82C25BD9BF8915E5CB58BD19AF21DDCFF0DF18.JPG	https://plutof.ut.ee/#/filerepository/view/777732	TU115220_Basidiospores1_lateral_100x_2x.jpg	2013-04-02	Alexander Ordynets	PlutoF	http://creativecommons.org/licenses/by-nc/4.0	Alexander Ordynets
713316	Image	image/jpeg	https://files.plutof.ut.ee/public/large/50/3C/503C1FD4F1EACC73FC3CCF0FB522BF68F846859956B861FCC6320A6F71C06ADD.JPG	https://plutof.ut.ee/#/filerepository/view/777727	TU115220_Basidiospores15_lateral_EDF3_100x_2x.jpg	2013-04-02	Alexander Ordynets	PlutoF	http://creativecommons.org/licenses/by-nc/4.0	Alexander Ordynets
713316	Image	image/jpeg	https://files.plutof.ut.ee/public/large/E4/55/E455ED31B8C189CAF0F9A259118DC3128EB5DC016C90DA0366CD2E8A1A06769F.JPG	https://plutof.ut.ee/#/filerepository/view/777724	TU115220_Basidiospores22_frontal_100x_2x.jpg	2013-04-02	Alexander Ordynets	PlutoF	http://creativecommons.org/licenses/by-nc/4.0	Alexander Ordynets
713316	Image	image/jpeg	https://files.plutof.ut.ee/public/large/6E/31/6E31B85CD53CC15C8915CD88F24BD058303EF0231F90ABE369646160AE7A7744.JPG	https://plutof.ut.ee/#/filerepository/view/777722	TU115220_Basidiospores19_frontal_100x_2x.jpg	2013-04-02	Alexander Ordynets	PlutoF	http://creativecommons.org/licenses/by-nc/4.0	Alexander Ordynets
713316	Image	image/jpeg	https://files.plutof.ut.ee/public/large/F1/4C/F14C29928932F463472E5386BE37F05DC34CBB6FFD689958C9BA8414A460572E.JPG	https://plutof.ut.ee/#/filerepository/view/777717	TU115220_Basidiospores12c_frontal_2layers_100x_1pt5x.jpg	2013-04-02	Alexander Ordynets	PlutoF	http://creativecommons.org/licenses/by-nc/4.0	Alexander Ordynets
713317	Image	image/jpeg	https://files.plutof.ut.ee/public/large/30/AD/30ADBAFC62BCDE8771DAC055208F3FF251A5380B43E7C6318C9B5BD4571FFD0D.JPG	https://plutof.ut.ee/#/filerepository/view/777712	TU115221_Tomentellopsis_Spores22a_lateral_100x_2x.jpg	2013-04-01	Alexander Ordynets	PlutoF	http://creativecommons.org/licenses/by-nc/4.0	Alexander Ordynets
713317	Image	image/jpeg	https://files.plutof.ut.ee/public/large/29/4C/294CEE245A38D9BBDBDD4C1B5F4BBD7664C884C7225581D9B08B03BFFE2FD709.JPG	https://plutof.ut.ee/#/filerepository/view/777711	TU115221_Tomentellopsis_Spores35_lateral_EDF4_100x_2x.jpg	2013-04-01	Alexander Ordynets	PlutoF	http://creativecommons.org/licenses/by-nc/4.0	Alexander Ordynets
713317	Image	image/jpeg	https://files.plutof.ut.ee/public/large/AA/A0/AAA0233D9F2027A3CD1C900DEC02216655990AC466F7E167C20009AB84BD57AD.JPG	https://plutof.ut.ee/#/filerepository/view/777706	TU115221_Tomentellopsis_Spores32_lateral_100x_2x.jpg	2013-04-01	Alexander Ordynets	PlutoF	http://creativecommons.org/licenses/by-nc/4.0	Alexander Ordynets
713317	Image	image/jpeg	https://files.plutof.ut.ee/public/large/B7/D8/B7D851A737F88E428FCB7A6625D36FF5BDDF15C3B1524E10FECDC9A540FD6F8F.JPG	https://plutof.ut.ee/#/filerepository/view/777702	TU115221_Tomentellopsis_Spores25_lateral_EDF4_100x_2x.jpg	2013-04-01	Alexander Ordynets	PlutoF	http://creativecommons.org/licenses/by-nc/4.0	Alexander Ordynets
713317	Image	image/jpeg	https://files.plutof.ut.ee/public/large/3E/8B/3E8B61E75301102CBE039AED16A436295F09A2BDABB38D5DB88651CAA270D8EF.JPG	https://plutof.ut.ee/#/filerepository/view/777700	TU115221_Tomentellopsis_Spores37_lateral_EDF4_100x_2x.jpg	2013-04-01	Alexander Ordynets	PlutoF	http://creativecommons.org/licenses/by-nc/4.0	Alexander Ordynets
713317	Image	image/jpeg	https://files.plutof.ut.ee/public/large/AB/7A/AB7A0C1FE1799DF97065A0C1E2FF09C62B9F60F95CCF7829DD39B232B36562DC.JPG	https://plutof.ut.ee/#/filerepository/view/777696	TU115221_Tomentellopsis_Spores36_frontal_EDF4_100x_2x.jpg	2013-04-01	Alexander Ordynets	PlutoF	http://creativecommons.org/licenses/by-nc/4.0	Alexander Ordynets
713317	Image	image/jpeg	https://files.plutof.ut.ee/public/large/F1/40/F1404ADEA3DA89051B8DD9D9F2CB82C096B49F7AD11A6072679D94A52B9CA743.JPG	https://plutof.ut.ee/#/filerepository/view/777693	TU115221_Tomentellopsis_Spores14_frontal_EDF4_100x_2x.jpg	2013-04-01	Alexander Ordynets	PlutoF	http://creativecommons.org/licenses/by-nc/4.0	Alexander Ordynets
713317	Image	image/jpeg	https://files.plutof.ut.ee/public/large/55/7D/557D66E163B2314B782A9D0625B228F81C2825DED8DAD83606BED07D722C98A4.JPG	https://plutof.ut.ee/#/filerepository/view/777689	TU115221_Tomentellopsis_Spores38_frontal_EDF4_100x_2x.jpg	2013-04-01	Alexander Ordynets	PlutoF	http://creativecommons.org/licenses/by-nc/4.0	Alexander Ordynets
713317	Image	image/jpeg	https://files.plutof.ut.ee/public/large/F7/8B/F78B4341DAECF157514A039200EB2DE8314B4ADE4FAB8F6C37376B7FF2774618.JPG	https://plutof.ut.ee/#/filerepository/view/777686	TU115221_Tomentellopsis_Spores7_frontal_EDF3_100x_2x.jpg	2013-04-01	Alexander Ordynets	PlutoF	http://creativecommons.org/licenses/by-nc/4.0	Alexander Ordynets
713317	Image	image/jpeg	https://files.plutof.ut.ee/public/large/A2/16/A216A60A107070E6452EECD9C9E5E78DF3C80A47BDA5DAF97491FE517983DDB0.JPG	https://plutof.ut.ee/#/filerepository/view/777683	TU115221_Tomentellopsis_Spores28_inclusions_100x_2x.jpg	2013-04-01	Alexander Ordynets	PlutoF	http://creativecommons.org/licenses/by-nc/4.0	Alexander Ordynets
713317	Image	image/jpeg	https://files.plutof.ut.ee/public/large/BC/B2/BCB23E0AC36898FF4D07E12624264D4755F0A0A6E30366A42135CB8394F0D51A.JPG	https://plutof.ut.ee/#/filerepository/view/777679	TU115221_Tomentellopsis_Hymenium_4_EDF5_100x_1-5x.jpg	2013-04-01	Alexander Ordynets	PlutoF	http://creativecommons.org/licenses/by-nc/4.0	Alexander Ordynets
713317	Image	image/jpeg	https://files.plutof.ut.ee/public/large/34/A9/34A962CB82A6A2F22D17AE17C0B3ACEC1677C359EBE08BAB5AACA7895757664E.JPG	https://plutof.ut.ee/#/filerepository/view/777674	TU115221_Tomentellopsis_Hymenium12_EDF3_100x_1-5x.jpg	2013-04-01	Alexander Ordynets	PlutoF	http://creativecommons.org/licenses/by-nc/4.0	Alexander Ordynets
713317	Image	image/jpeg	https://files.plutof.ut.ee/public/large/04/B2/04B2F970D7FE7915264D18766E77A15FF13C910FE10DFD7184833CD465865E17.JPG	https://plutof.ut.ee/#/filerepository/view/777670	TU115221_Tomentellopsis_Hymenium9a_EDF8_100x_1-5x.jpg	2013-04-01	Alexander Ordynets	PlutoF	http://creativecommons.org/licenses/by-nc/4.0	Alexander Ordynets
713317	Image	image/jpeg	https://files.plutof.ut.ee/public/large/EC/06/EC0645828FAEFEC82361D2EAEC4154BB896E12642533A6731C3D370A8BF88E2E.JPG	https://plutof.ut.ee/#/filerepository/view/777666	TU115221_Tomentellopsis_Cords1_EDF8_100x_1x.jpg	2013-04-01	Alexander Ordynets	PlutoF	http://creativecommons.org/licenses/by-nc/4.0	Alexander Ordynets
713317	Image	image/jpeg	https://files.plutof.ut.ee/public/large/5E/15/5E151994C0ED13D8630681DF488BFDB3E64B897B2F3C0AE3E98BBC468BFA562C.JPG	https://plutof.ut.ee/#/filerepository/view/777662	TU115221_Tomentellopsis_Cords&Subiculum_100x_1x.jpg	2013-04-01	Alexander Ordynets	PlutoF	http://creativecommons.org/licenses/by-nc/4.0	Alexander Ordynets
713317	Image	image/jpeg	https://files.plutof.ut.ee/public/large/5E/8B/5E8B91E21DA31B1FCC4C93B66DE1B820EF802809A552E31C275A2FDFE1DCA179.JPG	https://plutof.ut.ee/#/filerepository/view/777656	TU115221_Tomentellopsis_All_layers_EDF7_100x_1-5x.jpg	2013-04-01	Alexander Ordynets	PlutoF	http://creativecommons.org/licenses/by-nc/4.0	Alexander Ordynets
713320	Image	image/jpeg	https://files.plutof.ut.ee/public/large/29/10/2910BB947B7F2F13C21C24A0F20EDCB555DCDD4A22ECF027163AFAAB7B215D6A.jpg	https://plutof.ut.ee/#/filerepository/view/1800504	IMG_0094.jpg			PlutoF	http://creativecommons.org/licenses/by-nc-sa/4.0	Alexander Ordynets
713995	Application	application/zip	https://files.plutof.ut.ee/public/orig/DC/BA/DCBAB67EC67DE8A697FBCB18CEBF38D501B7F008B7A2620766D96CF1A6163D47.ZIP	https://plutof.ut.ee/#/filerepository/view/778021	Sequencher file compressed	2013-04-16		PlutoF	http://creativecommons.org/licenses/by-nc/4.0
713995	Image	image/jpeg	https://files.plutof.ut.ee/public/large/45/9B/459B91EFE19F9F4AD292DE0BA1DFF4AB06707D62B38958FFFC6B1C3C6A984D8A.JPG	https://plutof.ut.ee/#/filerepository/view/716919		2014-05-28	Alexander Ordynets	PlutoF	http://creativecommons.org/licenses/by-nc/4.0
713995	Image	image/jpeg	https://files.plutof.ut.ee/public/large/62/0E/620E4EE29B4C474F5AE003E7858E3FF529037A1049FDAC685B322CEB95A8EE55.JPG	https://plutof.ut.ee/#/filerepository/view/716908		2014-05-28	Alexander Ordynets	PlutoF	http://creativecommons.org/licenses/by-nc/4.0
714120	Image	image/jpeg	https://files.plutof.ut.ee/public/large/98/44/9844FA79C7915E477BA058072AB7C078CBCDDCE109CB69CE2680AB5E81C2AF12.JPG	https://plutof.ut.ee/#/filerepository/view/781979	CWU4803_Cords1_100x_1x.jpg	2013-05-23	Alexander Ordynets	PlutoF	http://creativecommons.org/licenses/by-nc/4.0	Alexander Ordynets
714120	Image	image/jpeg	https://files.plutof.ut.ee/public/large/73/91/7391CD6845D9D6E53F36214EF579601155630B539C386ABA969BCD8C598209B2.JPG	https://plutof.ut.ee/#/filerepository/view/781971	CWU4803_Subiculum2a_100x_1x.jpg	2013-05-23	Alexander Ordynets	PlutoF	http://creativecommons.org/licenses/by-nc/4.0	Alexander Ordynets
714120	Image	image/jpeg	https://files.plutof.ut.ee/public/large/F4/E5/F4E5C6EAA20C6D009E32B2F356C6478676B3A7970441074AAA0AB6373726D3BC.JPG	https://plutof.ut.ee/#/filerepository/view/781967	CWU4803_Basidiospores5_100x_2x.jpg	2013-05-23	Alexander Ordynets	PlutoF	http://creativecommons.org/licenses/by-nc/4.0	Alexander Ordynets
714120	Image	image/jpeg	https://files.plutof.ut.ee/public/large/14/98/1498AB718EA4BADA7264B683102DEAAD0D8B81E17D23619C233307987123BA4F.JPG	https://plutof.ut.ee/#/filerepository/view/781963	CWU4803_Basidiospores3_100x_2x.jpg	2013-05-23	Alexander Ordynets	PlutoF	http://creativecommons.org/licenses/by-nc/4.0	Alexander Ordynets
714120	Image	image/jpeg	https://files.plutof.ut.ee/public/large/D9/F6/D9F684984B42F5140F12E0FE99CA6B06E9177BDDCCFB835B406B94227ED8D8AD.JPG	https://plutof.ut.ee/#/filerepository/view/781962	CWU4803_Basidiospores1_100x_1x.jpg	2013-05-23	Alexander Ordynets	PlutoF	http://creativecommons.org/licenses/by-nc/4.0	Alexander Ordynets
714120	Image	image/jpeg	https://files.plutof.ut.ee/public/large/2C/9C/2C9CB1B778AC6E3153BF6E7AB2E2B1F58315A9E193E4D09725A4F3A918A84CFE.JPG	https://plutof.ut.ee/#/filerepository/view/781957	CWU4803_Hymenium6_100x_1.jpg	2013-05-23	Alexander Ordynets	PlutoF	http://creativecommons.org/licenses/by-nc/4.0	Alexander Ordynets
714120	Image	image/jpeg	https://files.plutof.ut.ee/public/large/0B/E6/0BE687C98646585192B6237DF2E8124358DE794C986320BEDC94EF047B91B29A.JPG	https://plutof.ut.ee/#/filerepository/view/781952	CWU4803_Hymenium8_100x_1x.jpg	2013-05-23	Alexander Ordynets	PlutoF	http://creativecommons.org/licenses/by-nc/4.0	Alexander Ordynets
714120	Image	image/jpeg	https://files.plutof.ut.ee/public/large/62/D0/62D0E6B6650CC4FB89D7C70BA27EC7DC3D86DD6A53C490C8ACEAA48A4391EA03.JPG	https://plutof.ut.ee/#/filerepository/view/781950	CWU4803_Hymenium2_20x.jpg	2013-05-23	Alexander Ordynets	PlutoF	http://creativecommons.org/licenses/by-nc/4.0	Alexander Ordynets
714120	Application	application/zip	https://files.plutof.ut.ee/public/orig/54/37/54375A7C2005E2DC3E6E14B90C4A01395E3B652995694FEC5FA468316628C814.ZIP	https://plutof.ut.ee/#/filerepository/view/778018	Sequencher file compressed	2013-04-16		PlutoF	http://creativecommons.org/licenses/by-nc/4.0
714120	Image	image/jpeg	https://files.plutof.ut.ee/public/large/A3/B2/A3B23B3BCE4AFDCE6CF37E060C057C890690AD07CD4BD1831E3A2B99A7594ADA.JPG	https://plutof.ut.ee/#/filerepository/view/716899		2014-05-28	Alexander Ordynets	PlutoF	http://creativecommons.org/licenses/by-nc/4.0
714120	Image	image/jpeg	https://files.plutof.ut.ee/public/large/07/6F/076F9CF663FF4CC887A54EB1707CA0CB13667E27ED054A675F7225508A71B447.JPG	https://plutof.ut.ee/#/filerepository/view/716885		2014-05-28	Alexander Ordynets	PlutoF	http://creativecommons.org/licenses/by-nc/4.0
714121	Application	application/zip	https://files.plutof.ut.ee/public/orig/24/06/2406AB0DD3487C0E4A17457EAFCB666FA257A0153AB8BC180D99A9566A03717D.ZIP	https://plutof.ut.ee/#/filerepository/view/778025	Sequencher file compressed	2013-04-16		PlutoF	http://creativecommons.org/licenses/by-nc/4.0
714122	Image	image/jpeg	https://files.plutof.ut.ee/public/large/15/33/1533F74BBCC9063EA3884BDE08C09F5847A320BA0069419624F13CD7595D1936.JPG	https://plutof.ut.ee/#/filerepository/view/778599	CWU5730_Hymenium2_EDF4_100x_1.5x.jpg	2013-05-20	Alexander Ordynets	PlutoF	http://creativecommons.org/licenses/by-nc/4.0	Alexander Ordynets
714122	Application	application/zip	https://files.plutof.ut.ee/public/orig/93/1C/931C581943033DF9E090809BB5A8AA9ADFB1D058B59FAEC6A9D549511F1AFA47.ZIP	https://plutof.ut.ee/#/filerepository/view/778027	Sequencher file compressed	2013-04-16		PlutoF	http://creativecommons.org/licenses/by-nc/4.0
714122	Image	image/jpeg	https://files.plutof.ut.ee/public/large/53/0C/530CB98DC7CCB0778DA6046C3548171965E52A7AA988A4ED3AAABA6EFB1586A6.JPG	https://plutof.ut.ee/#/filerepository/view/716946		2014-05-28	Alexander Ordynets	PlutoF	http://creativecommons.org/licenses/by-nc/4.0
714122	Image	image/jpeg	https://files.plutof.ut.ee/public/large/0A/A1/0AA12BD04A96A83C15A260E1BC71248A8BE721722E12745A0AACB1724E9A9E44.JPG	https://plutof.ut.ee/#/filerepository/view/716932		2014-05-28	Alexander Ordynets	PlutoF	http://creativecommons.org/licenses/by-nc/4.0
714123	Application	application/zip	https://files.plutof.ut.ee/public/orig/3B/C4/3BC46877AE2A07A7616DF3B256BB4E891FA48E6DEF2B3766BE59A315100621EB.ZIP	https://plutof.ut.ee/#/filerepository/view/778032	Sequencher file compressed	2013-04-16		PlutoF	http://creativecommons.org/licenses/by-nc/4.0
714124	Application	application/zip	https://files.plutof.ut.ee/public/orig/0A/AB/0AAB9B0BFB2B6AB6CB0B68F3A1B1BB35F2962A8A6B37D2EBC5E0DFA41FEC9F79.ZIP	https://plutof.ut.ee/#/filerepository/view/778034	Sequencher file compressed	2013-04-16		PlutoF	http://creativecommons.org/licenses/by-nc/4.0
1169676	Image	image/jpeg	https://files.plutof.ut.ee/public/large/B2/D1/B2D181B072EB8C228797FBD65FF74394F2929598DAAE9E3EB8E070B30F53E1BE.jpg	https://plutof.ut.ee/#/filerepository/view/1799356	Athelia acrospora_resize.jpg			PlutoF	http://creativecommons.org/licenses/by-nc-sa/4.0	Alexander Ordynets
1169699	Image	image/jpeg	https://files.plutof.ut.ee/public/large/CF/C8/CFC88302C6C0153005CAFED03E3B44BD69D456CA3D07EC54867C5B926C2F37A2.jpg	https://plutof.ut.ee/#/filerepository/view/1800217	IMG_9201a copy pf.jpg			PlutoF	http://creativecommons.org/licenses/by-nc-sa/4.0	Alexander Ordynets
1169699	Image	image/jpeg	https://files.plutof.ut.ee/public/large/34/9C/349CE27F351B3D390AAE03D8BE7AF9D1EEAB10A0843C6A981447DAC337E29784.jpg	https://plutof.ut.ee/#/filerepository/view/1800218	IMG_9201 pf.JPG			PlutoF	http://creativecommons.org/licenses/by-nc-sa/4.0	Alexander Ordynets
1169699	Image	image/jpeg	https://files.plutof.ut.ee/public/large/94/DC/94DC282C3218A2CAEDDC84BDBB09F37F16A2607521D93714672AF36BD0D899FB.jpg	https://plutof.ut.ee/#/filerepository/view/1800216	Erythricium hypnophilum_resize.jpg			PlutoF	http://creativecommons.org/licenses/by-nc-sa/4.0	Alexander Ordynets
1169725	Image	image/jpeg	https://files.plutof.ut.ee/public/large/24/1C/241C5404507E8F80D65A3460443E11B260390D31E15E04E758A383CAA4467B74.jpg	https://plutof.ut.ee/#/filerepository/view/1799359	Botryobasidium candicans_resize.jpg			PlutoF	http://creativecommons.org/licenses/by-nc-sa/4.0	Alexander Ordynets
1169725	Image	image/jpeg	https://files.plutof.ut.ee/public/large/39/11/39113E8A64EBE89ED81C2610589101E8A3B39BF3A5179BBDA4C807AEEA79A1F0.jpg	https://plutof.ut.ee/#/filerepository/view/1799358	IMG_0153 (2).jpg			PlutoF	http://creativecommons.org/licenses/by-nc-sa/4.0	Alexander Ordynets
1169730	Image	image/jpeg	https://files.plutof.ut.ee/public/large/33/9C/339C9C71D567FF3BFB15578CB990905C218B9FB5BCE1C91066CE62FF99369033.jpg	https://plutof.ut.ee/#/filerepository/view/1800224	IMG_0063.jpg			PlutoF	http://creativecommons.org/licenses/by-nc-sa/4.0	Alexander Ordynets
1169730	Image	image/jpeg	https://files.plutof.ut.ee/public/large/31/C7/31C70D560B40759C52233F29BD9056325F38D7EF5239B86C0D78B35D52D14B6A.jpg	https://plutof.ut.ee/#/filerepository/view/1800223	IMG_0063a copy.jpg			PlutoF	http://creativecommons.org/licenses/by-nc-sa/4.0	Alexander Ordynets
1169731	Image	image/tiff	https://files.plutof.ut.ee/public/large/1A/49/1A497F0A54B95D8979C94CCF5ECECD9B4EA1AB39A5431177180E573CC395CE50.jpg	https://plutof.ut.ee/#/filerepository/view/1800295	Plate II_after PS_ready_improved.tif			PlutoF	http://creativecommons.org/licenses/by-nc-sa/4.0	Alexander Ordynets
1169731	Image	image/jpeg	https://files.plutof.ut.ee/public/large/F8/DB/F8DB73A0BE635DF0E91E11A383B9C17DCE648EF2570894A9FB514E365A3A5559.jpg	https://plutof.ut.ee/#/filerepository/view/1800294	IMG_9863a copy.jpg			PlutoF	http://creativecommons.org/licenses/by-nc-sa/4.0	Alexander Ordynets
1169822	Image	image/jpeg	https://files.plutof.ut.ee/public/large/81/CF/81CF5D50895CF605A6655E68695D2492FB2BE43CE2E4DEACE65E8A23E59C47B8.jpg	https://plutof.ut.ee/#/filerepository/view/1800327	IMG_4558.JPG			PlutoF	http://creativecommons.org/licenses/by-nc-sa/4.0	Alexander Ordynets
1169822	Image	image/jpeg	https://files.plutof.ut.ee/public/large/D9/59/D95943468A0079E74950C21D723B7BBC56756DB675AE8A8E9B7EF0A9852FF40A.jpg	https://plutof.ut.ee/#/filerepository/view/1800326	IMG_4559.JPG			PlutoF	http://creativecommons.org/licenses/by-nc-sa/4.0	Alexander Ordynets
1169822	Image	image/jpeg	https://files.plutof.ut.ee/public/large/37/8F/378F8C50083CB9CE449B675F4073088E599F5941148E8F426C326A8CBC8A554B.jpg	https://plutof.ut.ee/#/filerepository/view/1800325	IMG_4561.JPG			PlutoF	http://creativecommons.org/licenses/by-nc-sa/4.0	Alexander Ordynets
1169846	Image	image/jpeg	https://files.plutof.ut.ee/public/large/1D/16/1D16A310D57C15DFD8C1D7824AC78D884EB74194595BD8B27AF61A163B01821E.jpg	https://plutof.ut.ee/#/filerepository/view/1799357	Botryobasidium botryoideum_resize.jpg			PlutoF	http://creativecommons.org/licenses/by-nc-sa/4.0	Alexander Ordynets
1169847	Image	image/jpeg	https://files.plutof.ut.ee/public/large/CB/7D/CB7D4267BE041448CFF536E471C948A6C41F07089C6A51608B62006507001B46.jpg	https://plutof.ut.ee/#/filerepository/view/1800340	IMG_1995.JPG			PlutoF	http://creativecommons.org/licenses/by-nc-sa/4.0	Alexander Ordynets
1169847	Image	image/jpeg	https://files.plutof.ut.ee/public/large/53/D5/53D531AA24F7AB56589FACF471EB00D40B9FF968807688B258333970A5D7E70F.jpg	https://plutof.ut.ee/#/filerepository/view/1800339	Tulasnella deliquescens_resize.jpg			PlutoF	http://creativecommons.org/licenses/by-nc-sa/4.0	Alexander Ordynets
1169848	Image	image/jpeg	https://files.plutof.ut.ee/public/large/0C/9D/0C9D365D10FB6D21F8E5D06FA2ED144576AE57C091CFB419CD5362AD45BD400D.jpg	https://plutof.ut.ee/#/filerepository/view/1800234	IMG_3968.JPG			PlutoF	http://creativecommons.org/licenses/by-nc-sa/4.0	Alexander Ordynets
1169849	Image	image/jpeg	https://files.plutof.ut.ee/public/large/B1/EB/B1EBCAA546032511EC6EE3FA18DAF11FB7D5C10B9FD0F59B8CCDF888C7DC9FD9.jpg	https://plutof.ut.ee/#/filerepository/view/1800222	IMG_9762 pf.JPG			PlutoF		Alexander Ordynets
1169849	Image	image/jpeg	https://files.plutof.ut.ee/public/large/93/C0/93C004BE70517AD18896A61E5D2E962412094D89DE34D4BB325CF06AEE301EEF.jpg	https://plutof.ut.ee/#/filerepository/view/1800221	Galz copy pf.jpg			PlutoF		Alexander Ordynets
1169850	Image	image/jpeg	https://files.plutof.ut.ee/public/large/7E/05/7E0562FDF2E0C283C5DBEED959BCABBBCAA2557852F04F80D3A3DDA08D76218F.jpg	https://plutof.ut.ee/#/filerepository/view/1800330	Trech_coh.jpg			PlutoF	http://creativecommons.org/licenses/by-nc-sa/4.0	Alexander Ordynets
1169850	Image	image/jpeg	https://files.plutof.ut.ee/public/large/63/13/6313814A83B35AAD3E18F005BD876BCC8D0839692CEA461E4CAD130D66364384.jpg	https://plutof.ut.ee/#/filerepository/view/1800331	IMG_9941.JPG			PlutoF	http://creativecommons.org/licenses/by-nc-sa/4.0	Alexander Ordynets
1169861	Image	image/jpeg	https://files.plutof.ut.ee/public/large/21/E8/21E8B3DAFB2EC1B24D158AFEE92C049FE0AA201AE79D169227887B8BB75BC01B.jpg	https://plutof.ut.ee/#/filerepository/view/1800232	IMG_1862.JPG		Alexander Akulov	PlutoF	http://creativecommons.org/licenses/by-nc-sa/4.0	Alexander Ordynets
1169870	Image	image/jpeg	https://files.plutof.ut.ee/public/large/67/EA/67EAA6FE1E62545FE047D2407FC2560A6244B89F30F4CF8DE91441758186AB98.jpg	https://plutof.ut.ee/#/filerepository/view/1800354	Ceratobasidium cornigerum_CWU (Myc) 3775.jpg			PlutoF	http://creativecommons.org/licenses/by-nc-sa/4.0	Alexander Ordynets
1169904	Image	image/jpeg	https://files.plutof.ut.ee/public/large/68/13/6813B1AD6621B8A9C394DF1239B57248B534C307ACBA48A57615624258D00D4D.jpg	https://plutof.ut.ee/#/filerepository/view/1800257	Hypochnicium_cremicolor_b_CWU3809.jpg			PlutoF	http://creativecommons.org/licenses/by-nc-sa/4.0	Alexander Ordynets
1169904	Image	image/jpeg	https://files.plutof.ut.ee/public/large/E3/E2/E3E291C953D51404B57510B9195375BE32610325EF4F5B8C29DE99EC8329F3F2.jpg	https://plutof.ut.ee/#/filerepository/view/1800258	IMG_4588.JPG			PlutoF	http://creativecommons.org/licenses/by-nc-sa/4.0	Alexander Ordynets
1169905	Image	image/jpeg	https://files.plutof.ut.ee/public/large/84/96/849637BD3387A2B4F30EDFB8BF294B6E46B448CB58F09943C63F25D1964E7C04.jpg	https://plutof.ut.ee/#/filerepository/view/1800251	IMG_9109.JPG			PlutoF	http://creativecommons.org/licenses/by-nc-sa/4.0	Alexander Ordynets
1169905	Image	image/jpeg	https://files.plutof.ut.ee/public/large/EE/17/EE1772AB147065CB93BFAFBC503C512165007B4879CA9A22788FB21F81C64F65.jpg	https://plutof.ut.ee/#/filerepository/view/1800250	IMG_9108.JPG			PlutoF	http://creativecommons.org/licenses/by-nc-sa/4.0	Alexander Ordynets
1169943	Image	image/jpeg	https://files.plutof.ut.ee/public/large/D6/06/D6069E84667F792C5F44F9056E95D546991057442F08F213BF74D5F575295C26.jpg	https://plutof.ut.ee/#/filerepository/view/1800284	IMG_4536.JPG			PlutoF	http://creativecommons.org/licenses/by-nc-sa/4.0	Alexander Ordynets
1169943	Image	image/jpeg	https://files.plutof.ut.ee/public/large/E1/18/E1185924559F463240E93A50C65879119FC74BE5E1714BAF88A6D8909C617ADC.jpg	https://plutof.ut.ee/#/filerepository/view/1800283	cf Rigidoporus_.jpg			PlutoF	http://creativecommons.org/licenses/by-nc-sa/4.0	Alexander Ordynets
1169995	Image	image/jpeg	https://files.plutof.ut.ee/public/large/A6/C2/A6C2D568FD321703B3E742BDA9DFCEFFAB6F474B90B4CC4DBE2E4443AC071575.jpg	https://plutof.ut.ee/#/filerepository/view/1800296	IMG_4548a.jpg			PlutoF	http://creativecommons.org/licenses/by-nc-sa/4.0	Alexander Ordynets
1169996	Image	image/jpeg	https://files.plutof.ut.ee/public/large/40/93/409355933E2F90D8E20D41EE64674B5838ADA8224AE0B52A67A4C1FA8DC84A55.jpg	https://plutof.ut.ee/#/filerepository/view/1800539	Rigidoporus sanguinolenthus CWU (Myc) 3875b.JPG			PlutoF	http://creativecommons.org/licenses/by-nc-sa/4.0	Alexander Ordynets
1169996	Image	image/jpeg	https://files.plutof.ut.ee/public/large/38/92/3892D381825473D2A2801B8878B2364C1265133EBED82911BC66DB866015D3C5.jpg	https://plutof.ut.ee/#/filerepository/view/1800540	Rigidoporus sanguinolenthus CWU (Myc) 3875a.JPG			PlutoF	http://creativecommons.org/licenses/by-nc-sa/4.0	Alexander Ordynets
1169996	Image	image/jpeg	https://files.plutof.ut.ee/public/large/15/18/1518EFCBBCBBEE9F161349D379E3FC66DF6B1F243E8A93ECCA159CF15A734FBB.jpg	https://plutof.ut.ee/#/filerepository/view/1800297	IMG_4555a.jpg			PlutoF	http://creativecommons.org/licenses/by-nc-sa/4.0	Alexander Ordynets
1170011	Image	image/jpeg	https://files.plutof.ut.ee/public/large/66/BB/66BB4EB5EF748493CFB7F86FDDB0FCF2E5BC84240A31A305CCA3198B41510CC6.jpg	https://plutof.ut.ee/#/filerepository/view/1800323	IMG_1959.JPG			PlutoF	http://creativecommons.org/licenses/by-nc-sa/4.0	Alexander Ordynets
1170011	Image	image/jpeg	https://files.plutof.ut.ee/public/large/B1/65/B16504CEADBC63C1AE4357785EED2A1E37A58D4DEB078EC82F638B680FCCF444.jpg	https://plutof.ut.ee/#/filerepository/view/1800322	IMG_1961.JPG			PlutoF	http://creativecommons.org/licenses/by-nc-sa/4.0	Alexander Ordynets
1170013	Image	image/jpeg	https://files.plutof.ut.ee/public/large/D5/FB/D5FB3F6A9AF3C16A9A0BEBB86519737704B609D85AEDC8A3DB6CCACF189D02C1.jpg	https://plutof.ut.ee/#/filerepository/view/1800195	Brevicellicium_olivascens.jpg			PlutoF	http://creativecommons.org/licenses/by-nc-sa/4.0	Alexander Ordynets
1170013	Image	image/jpeg	https://files.plutof.ut.ee/public/large/C2/B0/C2B0CB05517D70DB7B0DBF314EE4DBCDD8E36BDFE3C083F63F3141CF9477C64D.jpg	https://plutof.ut.ee/#/filerepository/view/1800196	IMG_4523.JPG			PlutoF	http://creativecommons.org/licenses/by-nc-sa/4.0	Alexander Ordynets
1170023	Image	image/jpeg	https://files.plutof.ut.ee/public/large/8D/13/8D135168E566B1F709110B05BA451B727A1089CD8CA06D75CA8354F95C0B5B2C.jpg	https://plutof.ut.ee/#/filerepository/view/1800347	IMG_4513.JPG			PlutoF	http://creativecommons.org/licenses/by-nc-sa/4.0	Alexander Ordynets
1170024	Image	image/jpeg	https://files.plutof.ut.ee/public/large/84/D8/84D8835F2FEBF71C48AE1609BA18183994FFA47D7335112A0B9D2AFF4E837F83.jpg	https://plutof.ut.ee/#/filerepository/view/1800351	Aurantiporus_CWU3904.JPG			PlutoF	http://creativecommons.org/licenses/by-nc-sa/4.0	Alexander Ordynets
1170045	Image	image/jpeg	https://files.plutof.ut.ee/public/large/93/A5/93A5345773E508E85EEE114CAD46F0FDE5001FFD2529A3C5D9D6AE2F6364474E.jpg	https://plutof.ut.ee/#/filerepository/view/1800358	Inonotus cuticularis_CWU3922.JPG			PlutoF	http://creativecommons.org/licenses/by-nc-sa/4.0	Alexander Ordynets
1170106	Image	image/jpeg	https://files.plutof.ut.ee/public/large/95/9C/959CF3D327B82911F361CEF2E7113877BA0B64E8276F913EFB544B089E51113A.jpg	https://plutof.ut.ee/#/filerepository/view/1799361	IMG_4493.JPG			PlutoF	http://creativecommons.org/licenses/by-nc-sa/4.0	Alexander Ordynets
1170107	Image	image/jpeg	https://files.plutof.ut.ee/public/large/CD/A8/CDA802401122019976864CB6456C948FC9A52D88BD0BEE46D62A92E2EF6299D6.jpg	https://plutof.ut.ee/#/filerepository/view/1800256	IMG_9800.JPG			PlutoF	http://creativecommons.org/licenses/by-nc-sa/4.0	Alexander Ordynets
1170107	Image	image/jpeg	https://files.plutof.ut.ee/public/large/7D/1F/7D1F7D5D02BAA56E14C8C69791329F96C61AA4A5EE8E80DEFF55C799FEA0EFE0.jpg	https://plutof.ut.ee/#/filerepository/view/1800255	Hypochniciel.jpg			PlutoF	http://creativecommons.org/licenses/by-nc-sa/4.0	Alexander Ordynets
1170108	Image	image/jpeg	https://files.plutof.ut.ee/public/large/70/C0/70C094BDC458D9B191C616627C7B8F5751F0B30C399D1960A72D1E3C3A7D8082.jpg	https://plutof.ut.ee/#/filerepository/view/1800242	IMG_4507_.JPG			PlutoF	http://creativecommons.org/licenses/by-nc-sa/4.0	Alexander Ordynets
1170108	Image	image/jpeg	https://files.plutof.ut.ee/public/large/15/41/15413359EA34E64AAC0591E6C6BD05647A3C9E26DB1C8B19E7949398234464A7.jpg	https://plutof.ut.ee/#/filerepository/view/1800241	Hyphoderma1.jpg			PlutoF	http://creativecommons.org/licenses/by-nc-sa/4.0	Alexander Ordynets
1170109	Image	image/jpeg	https://files.plutof.ut.ee/public/large/C2/33/C2337B22193D2D5B647C281A713402E9F9165B3835B72DB391F88D6E3C8B8C92.jpg	https://plutof.ut.ee/#/filerepository/view/1800245	Hyphodontia_arguta_a_3977.jpg			PlutoF	http://creativecommons.org/licenses/by-nc-sa/4.0	Alexander Ordynets
1170109	Image	image/jpeg	https://files.plutof.ut.ee/public/large/41/EF/41EFE4360EFFEE48D3541F03B37864D7F30E4EED259412DE93F82E2664C75B20.jpg	https://plutof.ut.ee/#/filerepository/view/1800244	Hyphodontia cf arguta.jpg			PlutoF	http://creativecommons.org/licenses/by-nc-sa/4.0	Alexander Ordynets
1170109	Image	image/jpeg	https://files.plutof.ut.ee/public/large/65/11/6511B1F3EAE74C888C479B206AED48E73FCE5961C44296E3F7DE9C039B18F769.jpg	https://plutof.ut.ee/#/filerepository/view/1800243	Hyphodontia_arguta_b_3977.jpg			PlutoF	http://creativecommons.org/licenses/by-nc-sa/4.0	Alexander Ordynets
1170113	Image	image/jpeg	https://files.plutof.ut.ee/public/large/49/C8/49C865CEAF674D3121E9BBFBB611BFD33823091910F5715B21048CB90EB5365B.jpg	https://plutof.ut.ee/#/filerepository/view/1799355	IMG_4531 pf.JPG			PlutoF	http://creativecommons.org/licenses/by-nc-sa/4.0	Alexander Ordynets
1170113	Image	image/jpeg	https://files.plutof.ut.ee/public/large/AD/6F/AD6F9490329B24389A9B4A39CB146C793B93559AF42E6E3700477DDB2AADBBD8.jpg	https://plutof.ut.ee/#/filerepository/view/1799354	cwu3981dr pf.jpg			PlutoF	http://creativecommons.org/licenses/by-nc-sa/4.0	Alexander Ordynets
1170117	Image	image/jpeg	https://files.plutof.ut.ee/public/large/9A/88/9A88EC55711AEDA89A5BE61ED3D667FE766A19CF2D9F1EB06CC877361602E053.jpg	https://plutof.ut.ee/#/filerepository/view/1800288	Penioph.jpg			PlutoF	http://creativecommons.org/licenses/by-nc-sa/4.0	Alexander Ordynets
1170117	Image	image/jpeg	https://files.plutof.ut.ee/public/large/E6/0D/E60D529413220DF9EE86CEDFF9F2DC55292B9901F8BAD406C100542E54455DD2.jpg	https://plutof.ut.ee/#/filerepository/view/1800289	Peniophora erikssonii_resize.jpg			PlutoF	http://creativecommons.org/licenses/by-nc-sa/4.0	Alexander Ordynets
1170121	Image	image/jpeg	https://files.plutof.ut.ee/public/large/72/79/7279414E30ED283D84DB756399A73ED8A3433031E8F18A6C42CA74F908D05C43.jpg	https://plutof.ut.ee/#/filerepository/view/1800324	IMG_9461.JPG			PlutoF		Alexander Ordynets
1170124	Image	image/jpeg	https://files.plutof.ut.ee/public/large/39/39/393990E21875B3E68486517FF795E813811EC73D0281FE2314C4C318C8EB0D45.jpg	https://plutof.ut.ee/#/filerepository/view/1800285	Oxyp.jpg			PlutoF	http://creativecommons.org/licenses/by-nc-sa/4.0	Alexander Ordynets
1170124	Image	image/jpeg	https://files.plutof.ut.ee/public/large/CD/FC/CDFC7D5A680613EA4C0079623B6E205D5EFA8BBC78D571F47B255365407B330F.jpg	https://plutof.ut.ee/#/filerepository/view/1800286	Oxyporus sp_trama1.jpg			PlutoF	http://creativecommons.org/licenses/by-nc-sa/4.0	Alexander Ordynets
1170124	Image	image/jpeg	https://files.plutof.ut.ee/public/large/6D/17/6D17C9C5A1B391D327439D451437EECD27B47E09956420C89F25C76BF7F70085.jpg	https://plutof.ut.ee/#/filerepository/view/1800287	Oxyporus.jpg			PlutoF	http://creativecommons.org/licenses/by-nc-sa/4.0	Alexander Ordynets
1170135	Image	image/jpeg	https://files.plutof.ut.ee/public/large/AD/84/AD84DDE9208B00AD2BF7D6D5DD028DED58DB34663C9DE13B0A5A391C1D66BA4A.jpg	https://plutof.ut.ee/#/filerepository/view/1800361	Tulasnella albida_CWU (Myc) 4004.jpg			PlutoF	http://creativecommons.org/licenses/by-nc-sa/4.0	Alexander Ordynets
1170138	Image	image/jpeg	https://files.plutof.ut.ee/public/large/8A/C8/8AC84A127C0DF3D7BE158A37324C6C670468926471E015CF336C8E0F01D318CA.jpg	https://plutof.ut.ee/#/filerepository/view/1800220	IMG_9406 pf.JPG			PlutoF	http://creativecommons.org/licenses/by-nc-sa/4.0	Alexander Ordynets
1170138	Image	image/jpeg	https://files.plutof.ut.ee/public/large/BD/A0/BDA0CA71F0BA0FFDA23990D17B5DC17F9EC270FCD5051BF6749259BE76EB4DB3.jpg	https://plutof.ut.ee/#/filerepository/view/1800219	IMG_9366a copy pf.jpg			PlutoF	http://creativecommons.org/licenses/by-nc-sa/4.0	Alexander Ordynets
1170140	Image	image/jpeg	https://files.plutof.ut.ee/public/large/5C/D1/5CD1E820E3319ABF61BBE275A9090BBC0433EC8EF57B51050FEAA1E167BDDCE5.jpg	https://plutof.ut.ee/#/filerepository/view/1809797	4008a.jpg			PlutoF	http://creativecommons.org/licenses/by-nc-sa/4.0	Alexander Ordynets
1170140	Image	image/jpeg	https://files.plutof.ut.ee/public/large/61/D8/61D8C7A18AE7CA5594F5B68DD4C3226B4998890875D42D7CF8B17E93ADC41AAF.jpg	https://plutof.ut.ee/#/filerepository/view/1809796	4008.jpg			PlutoF	http://creativecommons.org/licenses/by-nc/4.0	Alexander Ordynets
1170144	Image	image/jpeg	https://files.plutof.ut.ee/public/large/88/87/8887EB079F424E75C5CAD625AD97974C6D874591E45C58CDEE310F4225BB107C.jpg	https://plutof.ut.ee/#/filerepository/view/1800198	Conioph.jpg			PlutoF	http://creativecommons.org/licenses/by-nc-sa/4.0	Alexander Ordynets
1170147	Image	image/jpeg	https://files.plutof.ut.ee/public/large/62/9B/629B56862130BDB4C7EB563979B7A06DB426516D043CA2698BE0B6BC960C8945.jpg	https://plutof.ut.ee/#/filerepository/view/1800204	Risunok 1_Dichostereum effuscatum.jpg			PlutoF	http://creativecommons.org/licenses/by-nc-sa/4.0	Alexander Ordynets
1170147	Image	image/jpeg	https://files.plutof.ut.ee/public/large/A0/84/A084C420F28725154A8AAAE0DC22678705E7755E308A829FBC9F33815216968B.jpg	https://plutof.ut.ee/#/filerepository/view/1800203	IMG_9631 PF.JPG			PlutoF	http://creativecommons.org/licenses/by-nc-sa/4.0	Alexander Ordynets
1170147	Image	image/jpeg	https://files.plutof.ut.ee/public/large/74/CB/74CB115790836E9E8D9178DD444BAAD91FABCAEEF041A7B8289E5C63BBB35C68.jpg	https://plutof.ut.ee/#/filerepository/view/1800202	IMG_9594a copy_PF.jpg			PlutoF	http://creativecommons.org/licenses/by-nc-sa/4.0	Alexander Ordynets
1170150	Image	image/jpeg	https://files.plutof.ut.ee/public/large/F2/39/F2397A350A20B844F5B4950A16F0D9CD16E6F221C049E62D226BA4516AF6E2B9.jpg	https://plutof.ut.ee/#/filerepository/view/1800229	IMG_9882 pf.JPG			PlutoF	http://creativecommons.org/licenses/by-nc-sa/4.0	Alexander Ordynets
1170150	Image	image/jpeg	https://files.plutof.ut.ee/public/large/79/60/7960A5B58F463CB071E75ADF9E4226D52ECFD2F0CA54734DF81C4221307F747B.jpg	https://plutof.ut.ee/#/filerepository/view/1800228	Gloiot.jpg			PlutoF	http://creativecommons.org/licenses/by-nc-sa/4.0	Alexander Ordynets
1170151	Image	image/jpeg	https://files.plutof.ut.ee/public/large/1C/D5/1CD512B9523905B414A190A6696287A73523A9BEA78BAACC199F8F68E60DF361.jpg	https://plutof.ut.ee/#/filerepository/view/1800254	IMG_0056 pf.jpg			PlutoF	http://creativecommons.org/licenses/by-nc-sa/4.0	Alexander Ordynets
1170151	Image	image/jpeg	https://files.plutof.ut.ee/public/large/D5/7C/D57CEBCC57EA9E73E87E7A1B2D09AAC795CA99057F04A5D36FA75EEF3C5BA55F.jpg	https://plutof.ut.ee/#/filerepository/view/1800252	IMG_0048a copy pf.jpg			PlutoF	http://creativecommons.org/licenses/by-nc-sa/4.0	Alexander Ordynets
1170151	Image	image/jpeg	https://files.plutof.ut.ee/public/large/3F/5D/3F5DFEA04FC14972AFD1A96D3E259B97642E5E5B9CC5759D0D3FC21426145FD0.jpg	https://plutof.ut.ee/#/filerepository/view/1800253	IMG_0048 pf.jpg			PlutoF	http://creativecommons.org/licenses/by-nc-sa/4.0	Alexander Ordynets
1170152	Image	image/jpeg	https://files.plutof.ut.ee/public/large/3D/82/3D8217B27A23C31E0D7A7AFD470F56B6C1283E540AE74B7275D1B46579144271.jpg	https://plutof.ut.ee/#/filerepository/view/1800225	Gloeoh1 pf+.jpg			PlutoF	http://creativecommons.org/licenses/by-nc-sa/4.0	Alexander Ordynets
1170152	Image	image/jpeg	https://files.plutof.ut.ee/public/large/10/D6/10D66941E7390D78D109FFA593FA080686AFFA410DA10B9F6DA99E54BA9768B2.jpg	https://plutof.ut.ee/#/filerepository/view/1800226	IMG_9869a copy pf.jpg			PlutoF	http://creativecommons.org/licenses/by-nc-sa/4.0	Alexander Ordynets
1170152	Image	image/jpeg	https://files.plutof.ut.ee/public/large/60/BF/60BFF7EEAE29C0AA9068260BD0DC5DCED67B6ADEE47AB659AD867C30B750024A.jpg	https://plutof.ut.ee/#/filerepository/view/1800227	IMG_9869 pf+.JPG			PlutoF	http://creativecommons.org/licenses/by-nc-sa/4.0	Alexander Ordynets
1170158	Image	image/jpeg	https://files.plutof.ut.ee/public/large/69/CF/69CF70E55A3FED5926A1463778881DC0222D706D1520BE32498763CC9932F268.jpg	https://plutof.ut.ee/#/filerepository/view/1800236	Hyphoderma cf heterocystidium_003-K36_cystidia.jpg			PlutoF	http://creativecommons.org/licenses/by-nc-sa/4.0	Alexander Ordynets
1170158	Image	image/jpeg	https://files.plutof.ut.ee/public/large/F2/D8/F2D8C6FFB1A5445504403EE6F5A113663FD5EEBC3C383589ECF41E59D36E13FD.jpg	https://plutof.ut.ee/#/filerepository/view/1800238	IMG_6949 pf.JPG			PlutoF	http://creativecommons.org/licenses/by-nc-sa/4.0	Alexander Ordynets
1170158	Image	image/jpeg	https://files.plutof.ut.ee/public/large/64/40/6440756E19628A3641686420118A5516FBBFA7EEAA9B320EF1CDC802CECC5484.jpg	https://plutof.ut.ee/#/filerepository/view/1800237	Hyphoderma cf heterocystidium_003-K36_spores.jpg			PlutoF	http://creativecommons.org/licenses/by-nc-sa/4.0	Alexander Ordynets
1170158	Image	image/jpeg	https://files.plutof.ut.ee/public/large/8E/63/8E639FB071EC0ABB3163780F03EFDFFBCB34733E4F16557B34280C392A55C89C.jpg	https://plutof.ut.ee/#/filerepository/view/1800235	Hyphoderma cf heterocystidium_003-K36_basidia.jpg			PlutoF	http://creativecommons.org/licenses/by-nc-sa/4.0	Alexander Ordynets
1170160	Image	image/jpeg	https://files.plutof.ut.ee/public/large/05/43/0543B9E353AF24D0A5D3903DE8DF427671200B6FA2ECA196EB2C41709F1505E3.jpg	https://plutof.ut.ee/#/filerepository/view/1800269	Leptosporomyces mundus_003-23_spores.jpg			PlutoF	http://creativecommons.org/licenses/by-nc-sa/4.0	Alexander Ordynets
1170160	Image	image/jpeg	https://files.plutof.ut.ee/public/large/7B/0E/7B0E51FF95A617DF06153B34BCF14765129090CBAF9F3C2F7A43416900C944B1.jpg	https://plutof.ut.ee/#/filerepository/view/1800266	Leptosporomyces mundus_003-23_cystidia.jpg			PlutoF	http://creativecommons.org/licenses/by-nc-sa/4.0	Alexander Ordynets
1170160	Image	image/jpeg	https://files.plutof.ut.ee/public/large/1F/3A/1F3AA50002315699E8E0165EEB3190A83585D3AF738CD79BB78F7AC28F94F894.jpg	https://plutof.ut.ee/#/filerepository/view/1800268	IMG_6923.JPG			PlutoF	http://creativecommons.org/licenses/by-nc-sa/4.0	Alexander Ordynets
1170160	Image	image/jpeg	https://files.plutof.ut.ee/public/large/1A/09/1A09C6834E352621E8BD663CEF4D9CAA4599313CB4058642B4284706D79A157C.jpg	https://plutof.ut.ee/#/filerepository/view/1800267	Leptosporomyces mundus_003-23_basidia.jpg			PlutoF	http://creativecommons.org/licenses/by-nc-sa/4.0	Alexander Ordynets
1170162	Image	image/jpeg	https://files.plutof.ut.ee/public/large/35/CF/35CF9A5F740C1D263F4EC4F42E7D319DA9BD0717089A9C58D18516F0378D7104.jpg	https://plutof.ut.ee/#/filerepository/view/1800291	IMG_9999.JPG			PlutoF	http://creativecommons.org/licenses/by-nc-sa/4.0	Alexander Ordynets
1170162	Image	image/jpeg	https://files.plutof.ut.ee/public/large/C8/AE/C8AE06E33F1EC5D2151F291002B130C89748CEBE597D3E4059FB7F8AEC6CFFC1.jpg	https://plutof.ut.ee/#/filerepository/view/1800290	IMG_0001.JPG			PlutoF	http://creativecommons.org/licenses/by-nc-sa/4.0	Alexander Ordynets
1170175	Image	image/jpeg	https://files.plutof.ut.ee/public/large/10/4D/104DC0A33331D209361577140CFF588809B70A1F4BBC284D2E1301EFC2E37144.jpg	https://plutof.ut.ee/#/filerepository/view/1800314	IMG_6930.JPG			PlutoF	http://creativecommons.org/licenses/by-nc-sa/4.0	Alexander Ordynets
1170175	Image	image/jpeg	https://files.plutof.ut.ee/public/large/31/5C/315CAA8303DB856E152DD9D0860B72D103EBF12BC03FB9CEB681B7838EF8A22C.jpg	https://plutof.ut.ee/#/filerepository/view/1800313	Sistotrema porulosum_003-П52_basidia.jpg			PlutoF	http://creativecommons.org/licenses/by-nc-sa/4.0	Alexander Ordynets
1170175	Image	image/jpeg	https://files.plutof.ut.ee/public/large/6C/D3/6CD3763F5FB02C37965E2A5F955A17D540EC3E2DB31EB4BD4D4592AB92BC2D17.jpg	https://plutof.ut.ee/#/filerepository/view/1800312	Sistotrema porulosum_003-П52_spores.jpg			PlutoF	http://creativecommons.org/licenses/by-nc-sa/4.0	Alexander Ordynets
1170177	Image	image/jpeg	https://files.plutof.ut.ee/public/large/83/FD/83FD19B6C6368D28E7DCA292C170341FC86C532A02A9B3989754563FC78C8C06.jpg	https://plutof.ut.ee/#/filerepository/view/1800310	IMG_6935b.JPG			PlutoF	http://creativecommons.org/licenses/by-nc-sa/4.0	Alexander Ordynets
1170177	Image	image/jpeg	https://files.plutof.ut.ee/public/large/CC/3B/CC3BAB63BE767397C7095BA238068ECCC839BC4F80CA7DF8F017018142016CC6.jpg	https://plutof.ut.ee/#/filerepository/view/1800309	Sistotrema porulosum_003-65_spores.jpg			PlutoF	http://creativecommons.org/licenses/by-nc-sa/4.0	Alexander Ordynets
1170178	Image	image/jpeg	https://files.plutof.ut.ee/public/large/86/91/86912E35F04AE5B421F54EE3AC97E1AA845F778A44AFB340C1A354B02031E187.jpg	https://plutof.ut.ee/#/filerepository/view/1800311	IMG_6935c.JPG			PlutoF	http://creativecommons.org/licenses/by-nc-sa/4.0	Alexander Ordynets
1170179	Image	image/jpeg	https://files.plutof.ut.ee/public/large/08/65/0865F9D4D2625AD523832F58E93C29B7BEC976BD7031747FFFC4913A0485D64E.jpg	https://plutof.ut.ee/#/filerepository/view/1800316	Sistotremastrum suecicum_003-K75_spores.jpg			PlutoF	http://creativecommons.org/licenses/by-nc-sa/4.0	Alexander Ordynets
1170179	Image	image/jpeg	https://files.plutof.ut.ee/public/large/3F/D4/3FD416B6C595928C8D940AF8FA5E49AE6D38D3C15B10FC885A1FF1D687871CB7.jpg	https://plutof.ut.ee/#/filerepository/view/1800317	IMG_6939.JPG			PlutoF	http://creativecommons.org/licenses/by-nc-sa/4.0	Alexander Ordynets
1170179	Image	image/jpeg	https://files.plutof.ut.ee/public/large/66/BD/66BD30B5B47AAE46C035696F82795FFC8D876180B100B09D9B997B946A5CD266.jpg	https://plutof.ut.ee/#/filerepository/view/1800315	Sistotremastrum suecicum_003-K75_basidia.jpg			PlutoF	http://creativecommons.org/licenses/by-nc-sa/4.0	Alexander Ordynets
1170180	Image	image/jpeg	https://files.plutof.ut.ee/public/large/2F/0A/2F0ABBEABD5F2DD9CE56B6DBF01BF7B2F64A52EFCDFB8DEA2DC6903A5A3FCE70.jpg	https://plutof.ut.ee/#/filerepository/view/1800308	Sistotrema oblongisporum_003-K55_spores.jpg			PlutoF	http://creativecommons.org/licenses/by-nc-sa/4.0	Alexander Ordynets
1170180	Image	image/jpeg	https://files.plutof.ut.ee/public/large/72/44/7244C44B9E85F692C38C8EBC159C0C708E58BC7873495916AD8BEC8FFE388E92.jpg	https://plutof.ut.ee/#/filerepository/view/1800307	Sistotrema oblongisporum_003-K55_basidia.jpg			PlutoF	http://creativecommons.org/licenses/by-nc-sa/4.0	Alexander Ordynets
1170181	Image	image/jpeg	https://files.plutof.ut.ee/public/large/9F/F2/9FF2B33D345B4EAE042EBCD304E6F03E1CDD1397C4E21FE3536C385FC878D260.jpg	https://plutof.ut.ee/#/filerepository/view/1800319	IMG_0202.jpg			PlutoF	http://creativecommons.org/licenses/by-nc-sa/4.0	Alexander Ordynets
1170181	Image	image/jpeg	https://files.plutof.ut.ee/public/large/36/0A/360A3E6BBEF5B4E540748441040F4C8ED3EB2262C65B7D0A71817EFC6EB07AF6.jpg	https://plutof.ut.ee/#/filerepository/view/1800318	Stecch.jpg			PlutoF	http://creativecommons.org/licenses/by-nc-sa/4.0	Alexander Ordynets
1170184	Image	image/jpeg	https://files.plutof.ut.ee/public/large/2E/F7/2EF750556B2C50BCC4B2335C9A6B89EDDB894E7CF27324CCD19E02049AD8534E.jpg	https://plutof.ut.ee/#/filerepository/view/1800329	IMG_9127.JPG			PlutoF	http://creativecommons.org/licenses/by-nc-sa/4.0	Alexander Ordynets
1170184	Image	image/jpeg	https://files.plutof.ut.ee/public/large/67/22/6722BC7B1B071FDCA208BF0F44B6F8B53763E80FAF9A4BE2537297B4D2D96A63.jpg	https://plutof.ut.ee/#/filerepository/view/1800328	Trech_aln_draw.jpg			PlutoF	http://creativecommons.org/licenses/by-nc-sa/4.0	Alexander Ordynets
1170190	Image	image/jpeg	https://files.plutof.ut.ee/public/large/F6/29/F629D2C1E3565F7A4C71D36D110EA9A6B754E6433E68C46224FFFA7C73B4C3B2.jpg	https://plutof.ut.ee/#/filerepository/view/1800349	Vuilleminia pseudocystidiata_003-K54_spores.jpg			PlutoF	http://creativecommons.org/licenses/by-nc-sa/4.0	Alexander Ordynets
1170190	Image	image/jpeg	https://files.plutof.ut.ee/public/large/F9/81/F9816F9E6821885E05E5076077D49F00C1A91FE863502E5660206D9D77F166AD.jpg	https://plutof.ut.ee/#/filerepository/view/1800350	IMG_9438.JPG			PlutoF	http://creativecommons.org/licenses/by-nc-sa/4.0	Alexander Ordynets
1170190	Image	image/jpeg	https://files.plutof.ut.ee/public/large/12/09/1209507148C15E36C0B7964670EBDC3D9D15AEFBDDD9B1C6E0BED348A28E196A.jpg	https://plutof.ut.ee/#/filerepository/view/1800348	Vuilleminia pseudocystidiata_003-K54_cystidia.jpg			PlutoF	http://creativecommons.org/licenses/by-nc-sa/4.0	Alexander Ordynets
1170196	Image	image/jpeg	https://files.plutof.ut.ee/public/large/ED/6B/ED6B9292A7E114E8718971C7AD6A137855EE3EF2CD94B0DE692FFDA0B2C53851.jpg	https://plutof.ut.ee/#/filerepository/view/1799216	Vuilleminia cystidiata_Exp1-3.JPG			PlutoF	http://creativecommons.org/licenses/by-nc-sa/4.0	Alexander Ordynets
1170200	Image	image/jpeg	https://files.plutof.ut.ee/public/large/77/A2/77A2A52523FED21E21CC1CCD0B8C03F3882CBF7F468BBA2B2D2448569C46C39A.jpg	https://plutof.ut.ee/#/filerepository/view/1800207	IMG_3242c_lq.jpg			PlutoF	http://creativecommons.org/licenses/by-nc-sa/4.0	Alexander Ordynets
1170200	Image	image/jpeg	https://files.plutof.ut.ee/public/large/3C/BF/3CBF718F31718D92F11B446518488B195E9B368ACC1D2233CB64F42E81BB4A6E.jpg	https://plutof.ut.ee/#/filerepository/view/1800206	IMG_3240a.jpg			PlutoF	http://creativecommons.org/licenses/by-nc-sa/4.0	Alexander Ordynets
1170201	Image	image/jpeg	https://files.plutof.ut.ee/public/large/5C/C0/5CC0DA3A4E37096453A8F266AACE0A27AC0F25DA7EE60BE885734E67C279572D.jpg	https://plutof.ut.ee/#/filerepository/view/1800209	IMG_3281.jpg			PlutoF	http://creativecommons.org/licenses/by-nc-sa/4.0	Alexander Ordynets
1170201	Image	image/jpeg	https://files.plutof.ut.ee/public/large/F1/53/F1536B7C2ADA9932561A2F1AD7539E099C20A965A75365F0FE1DA19BB647FB7E.jpg	https://plutof.ut.ee/#/filerepository/view/1800208	IMG_3281a.jpg			PlutoF	http://creativecommons.org/licenses/by-nc-sa/4.0	Alexander Ordynets
1170202	Image	image/jpeg	https://files.plutof.ut.ee/public/large/E2/77/E277AE04329011AE16A189C02E97D4EBC138ED082F110FE72A5FFA7EA0DB35C7.jpg	https://plutof.ut.ee/#/filerepository/view/1800211	IMG_3297.jpg			PlutoF	http://creativecommons.org/licenses/by-nc-sa/4.0	Alexander Ordynets
1170202	Image	image/jpeg	https://files.plutof.ut.ee/public/large/0B/A4/0BA4227B81780D3BC83C992773BD833CD86336CE2218C5357EDB1E0824CE762B.jpg	https://plutof.ut.ee/#/filerepository/view/1800210	IMG_3304a.jpg			PlutoF	http://creativecommons.org/licenses/by-nc-sa/4.0	Alexander Ordynets
1170227	Image	image/jpeg	https://files.plutof.ut.ee/public/large/B5/C7/B5C77E309BB744B4D3B1E9964810D757E9C41B3227EC7DC65843461300B492AA.jpg	https://plutof.ut.ee/#/filerepository/view/1800231	IMG_4785 pf.JPG			PlutoF	http://creativecommons.org/licenses/by-nc-sa/4.0	Alexander Ordynets
1170227	Image	image/jpeg	https://files.plutof.ut.ee/public/large/1D/49/1D4984461520D62AF601F4FB4FD5FB9BEE5CBF92EEAD6962FB6534BDFCDA6686.jpg	https://plutof.ut.ee/#/filerepository/view/1800230	IMG_4771 pf.JPG			PlutoF	http://creativecommons.org/licenses/by-nc-sa/4.0	Alexander Ordynets
1170228	Image	image/jpeg	https://files.plutof.ut.ee/public/large/AA/9D/AA9D4E59AD692431C2A4A14B0317E9CC8BEEA20CD144EF17D908B60824EFECBF.jpg	https://plutof.ut.ee/#/filerepository/view/1799360	IMG_0081 pf.jpg			PlutoF	http://creativecommons.org/licenses/by-nc-sa/4.0	Alexander Ordynets
1170287	Image	image/jpeg	https://files.plutof.ut.ee/public/large/6C/9B/6C9BD0A4BED6669E7EF07B73BA0B2D0F946595A6F48BF037DF2754463D6472C9.jpg	https://plutof.ut.ee/#/filerepository/view/1799217	Hericium coralloides_2007_10_06_cut.jpg		Artem Bogatkov	PlutoF	http://creativecommons.org/licenses/by-nc-sa/4.0	Artem Bogatkov
1170409	Image	image/jpeg	https://files.plutof.ut.ee/public/large/94/BD/94BD598D1054F5D789E8081564584C8F6AA3E87C945272A500AD453A48703F13.jpg	https://plutof.ut.ee/#/filerepository/view/1799353	IMG_9173pf.JPG			PlutoF	http://creativecommons.org/licenses/by-nc-sa/4.0	Alexander Ordynets
1170409	Image	image/jpeg	https://files.plutof.ut.ee/public/large/AA/40/AA40D6913EE086D799CB589F7E1883573ABFE5300765B58EA6DF41532C296D32.jpg	https://plutof.ut.ee/#/filerepository/view/1799352	IMG_9193a copy pf.jpg			PlutoF	http://creativecommons.org/licenses/by-nc-sa/4.0	Alexander Ordynets
1170409	Image	image/jpeg	https://files.plutof.ut.ee/public/large/ED/A0/EDA0B8E19E7FFA17B92E2A91F241C28516DEC08052BB0600750B4C733DD3B5CF.jpg	https://plutof.ut.ee/#/filerepository/view/1799351	Antrodia radiculosa_pf.jpg			PlutoF	http://creativecommons.org/licenses/by-nc-sa/4.0	Alexander Ordynets
1170412	Image	image/jpeg	https://files.plutof.ut.ee/public/large/61/F0/61F054CEE798B06A4F1B1BBCE4134924667829F2E970C5607CC6E10BDC0B624D.jpg	https://plutof.ut.ee/#/filerepository/view/1799350	cwu5025-b.jpg			PlutoF	http://creativecommons.org/licenses/by-nc-sa/4.0	Alexander Ordynets
1170412	Image	image/jpeg	https://files.plutof.ut.ee/public/large/14/72/14721F30F33973B34BA8DB09F40ED35CE9A53C39AE7E89C5B86D9EBEC8CBC57F.jpg	https://plutof.ut.ee/#/filerepository/view/1799348	IMG_4581.jpg			PlutoF	http://creativecommons.org/licenses/by-nc-sa/4.0	Alexander Ordynets
1170550	Image	image/jpeg	https://files.plutof.ut.ee/public/large/26/41/2641025990930B1B2646E55B82A9871C847BF943593027BD5219080944A909BE.jpg	https://plutof.ut.ee/#/filerepository/view/1800306	Risunok 2_Scytinostroma hemidichophyticum.jpg			PlutoF	http://creativecommons.org/licenses/by-nc-sa/4.0	Alexander Ordynets
1170550	Image	image/jpeg	https://files.plutof.ut.ee/public/large/12/FD/12FDBFA0CE3F0E0DED0E4F2EBBB6B25478A6AA86504AA44DF717A821B0E4F3C5.jpg	https://plutof.ut.ee/#/filerepository/view/1800305	IMG_9958.JPG			PlutoF	http://creativecommons.org/licenses/by-nc-sa/4.0	Alexander Ordynets
1170550	Image	image/jpeg	https://files.plutof.ut.ee/public/large/56/77/56772AB75EF01A6626E72C48FBCF1E52175D34C622D5D28CCC05A48DBA357BD1.jpg	https://plutof.ut.ee/#/filerepository/view/1800304	IMG_9958a copy.jpg			PlutoF	http://creativecommons.org/licenses/by-nc-sa/4.0	Alexander Ordynets
1170555	Image	image/jpeg	https://files.plutof.ut.ee/public/large/C9/08/C9088B203ECDC9C3153154B59101B87A0C38F974220037E2CB5F1B6F4F5327B1.jpg	https://plutof.ut.ee/#/filerepository/view/1800334	IMG_9156.JPG			PlutoF	http://creativecommons.org/licenses/by-nc-sa/4.0	Alexander Ordynets
1170555	Image	image/jpeg	https://files.plutof.ut.ee/public/large/DA/BD/DABD980B5EDED9B21B1D74EDC66C32B5879A2A5AC80A237CAB1FAC8924E9139D.jpg	https://plutof.ut.ee/#/filerepository/view/1800333	IMG_9156a copy.jpg			PlutoF	http://creativecommons.org/licenses/by-nc-sa/4.0	Alexander Ordynets
1170555	Image	image/jpeg	https://files.plutof.ut.ee/public/large/CA/35/CA35EC7B6BD47324E6CB66AE8A4696CF86F7072DB286222B77A0AFECC8B4856D.jpg	https://plutof.ut.ee/#/filerepository/view/1800332	Trech_stev.jpg			PlutoF	http://creativecommons.org/licenses/by-nc-sa/4.0	Alexander Ordynets
1170558	Image	image/jpeg	https://files.plutof.ut.ee/public/large/2D/75/2D7526F2F119E90CE8663BB8D84E619408B40E6D888DD6C3F8756FC220595A74.jpg	https://plutof.ut.ee/#/filerepository/view/1799175	Phlebia lilascens_1_007-T123.jpg		Alexander Ordynets	PlutoF		Alexander Ordynets
1170564	Image	image/jpeg	https://files.plutof.ut.ee/public/large/D8/C1/D8C1DD75F678FEAA3686BCA7EC73FA32700DA3B6C62CEF4E2845546E59BEAE3B.jpg	https://plutof.ut.ee/#/filerepository/view/1800201	IMG_0037.JPG			PlutoF	http://creativecommons.org/licenses/by-nc-sa/4.0	Alexander Ordynets
1170564	Image	image/jpeg	https://files.plutof.ut.ee/public/large/EA/7C/EA7C0298F31B6116544879EDDD23C952E584CAE59FF5817AEFF29596C7D34392.jpg	https://plutof.ut.ee/#/filerepository/view/1800200	IMG_0213.jpg			PlutoF	http://creativecommons.org/licenses/by-nc-sa/4.0	Alexander Ordynets
1170564	Image	image/jpeg	https://files.plutof.ut.ee/public/large/23/0A/230A28B86DB10C33B4769C354287A6B2EECA7B0ECE663CBB8BF9E2013FE3DC0F.jpg	https://plutof.ut.ee/#/filerepository/view/1800199	IMG_0036.JPG			PlutoF	http://creativecommons.org/licenses/by-nc-sa/4.0	Alexander Ordynets
1170657	Image	image/jpeg	https://files.plutof.ut.ee/public/large/E3/7D/E37DDAD7D8035D871BDF245AEF17ECF5A474F7B84900651EEE391A864370E399.jpg	https://plutof.ut.ee/#/filerepository/view/1800303	DSC09036a.jpg			PlutoF	http://creativecommons.org/licenses/by-nc-sa/4.0	Alexander Ordynets
1170660	Image	image/jpeg	https://files.plutof.ut.ee/public/large/70/2A/702A24529CCE815044DD5CE995BE643D4193F39C013D15DA46E324A5A5CDF26E.jpg	https://plutof.ut.ee/#/filerepository/view/1800265	DSC09032a.jpg			PlutoF	http://creativecommons.org/licenses/by-nc-sa/4.0	Alexander Ordynets
1170661	Image	image/jpeg	https://files.plutof.ut.ee/public/large/35/2D/352DF04C98E91337CA3C6D662F219ACED34104B2ABE28DE60637F886CA36A861.jpg	https://plutof.ut.ee/#/filerepository/view/1800271	DSC09042a.jpg			PlutoF	http://creativecommons.org/licenses/by-nc-sa/4.0	Alexander Ordynets
1170673	Image	image/jpeg	https://files.plutof.ut.ee/public/large/50/FD/50FD8F5B43286DEAFFAFE8269CCB82CD13217AD07310D315B677FB9943B4C83F.jpg	https://plutof.ut.ee/#/filerepository/view/1800346	IMG_6174.JPG			PlutoF	http://creativecommons.org/licenses/by-nc-sa/4.0	Alexander Ordynets
1170673	Image	image/jpeg	https://files.plutof.ut.ee/public/large/D5/48/D54879B854A3E9275A84A744C79E3DA97A7A3B2F4F53CAE39F2516EC5083790F.jpg	https://plutof.ut.ee/#/filerepository/view/1800345	IMG_6173_ed.JPG			PlutoF	http://creativecommons.org/licenses/by-nc-sa/4.0	Alexander Ordynets
1170675	Image	image/jpeg	https://files.plutof.ut.ee/public/large/EE/26/EE2671D04BE96545682F872616C3652D4DE2A6C1D3156494CA64B4A72C7BFB04.jpg	https://plutof.ut.ee/#/filerepository/view/1800344	IMG_6189.JPG			PlutoF	http://creativecommons.org/licenses/by-nc-sa/4.0	Alexander Ordynets
1170675	Image	image/jpeg	https://files.plutof.ut.ee/public/large/85/A8/85A8C281876FAA73A11666435557D2925CB2B432042A081A043762DC92308165.jpg	https://plutof.ut.ee/#/filerepository/view/1800343	IMG_6188_ed.jpg			PlutoF	http://creativecommons.org/licenses/by-nc-sa/4.0	Alexander Ordynets
1170692	Image	image/jpeg	https://files.plutof.ut.ee/public/large/39/76/397626E3E77327F277208C08C7F1E0176D4CE244789B9F872222B49D7C7519DA.jpg	https://plutof.ut.ee/#/filerepository/view/1800212	IMG_3271.jpg			PlutoF	http://creativecommons.org/licenses/by-nc-sa/4.0	Alexander Ordynets
1170694	Image	image/jpeg	https://files.plutof.ut.ee/public/large/FD/B0/FDB0E4654A48D7116536DBEC870A43F75F3A53713B58EAB0676BC4875DAF63D8.jpg	https://plutof.ut.ee/#/filerepository/view/1800215	IMG_3372 pf.jpg			PlutoF	http://creativecommons.org/licenses/by-nc-sa/4.0	Alexander Ordynets
1170694	Image	image/jpeg	https://files.plutof.ut.ee/public/large/ED/60/ED60BAA41FA4631CDC8BA1EC53500C47A1220DA4004D9208AD94AC99F9E31A47.jpg	https://plutof.ut.ee/#/filerepository/view/1800214	IMG_3312 pf+.jpg			PlutoF	http://creativecommons.org/licenses/by-nc-sa/4.0	Alexander Ordynets
1170694	Image	image/jpeg	https://files.plutof.ut.ee/public/large/F3/00/F30097BD33F7592947F9BBE6C3C9094867F2F544B65897BB375A8AC5BF161BB0.jpg	https://plutof.ut.ee/#/filerepository/view/1800213	IMG_3312a pf.jpg			PlutoF	http://creativecommons.org/licenses/by-nc-sa/4.0	Alexander Ordynets
1170701	Image	image/jpeg	https://files.plutof.ut.ee/public/large/55/B5/55B5629613448184A0B3F080DE597261689724DD9FC0B9348AFD76DAC90897E4.jpg	https://plutof.ut.ee/#/filerepository/view/1800342	IMG_0146.jpg			PlutoF	http://creativecommons.org/licenses/by-nc-sa/4.0	Alexander Ordynets
1170701	Image	image/jpeg	https://files.plutof.ut.ee/public/large/C0/D2/C0D2F5DAC4EC6FEE70393DCF4937E112819C0946D9C7F70FF5574F3D3C277641.jpg	https://plutof.ut.ee/#/filerepository/view/1800341	IMG_0127.jpg			PlutoF	http://creativecommons.org/licenses/by-nc-sa/4.0	Alexander Ordynets
1170702	Image	image/jpeg	https://files.plutof.ut.ee/public/large/A7/F8/A7F840223BDE435A90AA146BB36368F2E7E1E52D62F346F1068282808CB35B4A.jpg	https://plutof.ut.ee/#/filerepository/view/1800363	Tulasnella violea_CWU (Myc) 4180.jpg			PlutoF	http://creativecommons.org/licenses/by-nc-sa/4.0	Alexander Ordynets
1170885	Image	image/jpeg	https://files.plutof.ut.ee/public/large/81/30/81307292BD520AB98484ED7326A54EB0F278026B69FD6EF5F368FA640EC75A6D.jpg	https://plutof.ut.ee/#/filerepository/view/1800538	Rigidoporus sanguinolenthus CWU (Myc) 6095.jpg			PlutoF	http://creativecommons.org/licenses/by-nc-sa/4.0	Alexander Ordynets
1170945	Image	image/jpeg	https://files.plutof.ut.ee/public/large/B8/6F/B86F69C926361F23AA9338D1B50D356EF95182C5006B35E5604E12D7C13EC52B.jpg	https://plutof.ut.ee/#/filerepository/view/1800366	IMG_8300.jpg			PlutoF	http://creativecommons.org/licenses/by-nc-sa/4.0	Alexander Ordynets
1170945	Image	image/jpeg	https://files.plutof.ut.ee/public/large/44/4D/444DB74014DB01663FE3FEDA7D63EEE9D6849F83A3B6AB341987973EDA772A23.jpg	https://plutof.ut.ee/#/filerepository/view/1800367	IMG_8307.jpg			PlutoF	http://creativecommons.org/licenses/by-nc-sa/4.0	Alexander Ordynets
1170946	Image	image/jpeg	https://files.plutof.ut.ee/public/large/3D/73/3D734FD3C88629B9B2CC2A7954FB1799B24BCA89A6A93D4C12176ACC8EA92AE7.jpg	https://plutof.ut.ee/#/filerepository/view/1800364	IMG_8417.jpg			PlutoF	http://creativecommons.org/licenses/by-nc-sa/4.0	Alexander Ordynets
1170946	Image	image/jpeg	https://files.plutof.ut.ee/public/large/49/F4/49F423A5493B78854DDB16E12F1142C685629A60439C6D30BA57E0A8D5A92E55.jpg	https://plutof.ut.ee/#/filerepository/view/1800365	IMG_8419.jpg			PlutoF	http://creativecommons.org/licenses/by-nc-sa/4.0	Alexander Ordynets
1170947	Image	image/jpeg	https://files.plutof.ut.ee/public/large/C8/37/C8375872E10C21CB6311E995B22DF27020C909CE4BE8F10C919862ADF80EF267.jpg	https://plutof.ut.ee/#/filerepository/view/1800371	IMG_8386.jpg			PlutoF	http://creativecommons.org/licenses/by-nc-sa/4.0	Alexander Ordynets
1170947	Image	image/jpeg	https://files.plutof.ut.ee/public/large/91/30/9130D69EC47FD1A67EAB042CEFBBDF6979B1855B24F4AFB2AB193285F9DCE4E3.jpg	https://plutof.ut.ee/#/filerepository/view/1800370	IMG_8382.jpg			PlutoF	http://creativecommons.org/licenses/by-nc-sa/4.0	Alexander Ordynets
1170947	Image	image/jpeg	https://files.plutof.ut.ee/public/large/95/DD/95DD5A10C0F4443A83FFCFB87197828A14BA53C441CAE947C7DFC17391F75641.jpg	https://plutof.ut.ee/#/filerepository/view/1800368	IMG_8380.jpg			PlutoF	http://creativecommons.org/licenses/by-nc-sa/4.0	Alexander Ordynets
1170947	Image	image/jpeg	https://files.plutof.ut.ee/public/large/D6/D3/D6D3F9AB3A2B6B11952ABA16ADF9A8E48059AF9D9235E10ED7D47D578793E976.jpg	https://plutof.ut.ee/#/filerepository/view/1800369	IMG_8375.jpg			PlutoF	http://creativecommons.org/licenses/by-nc-sa/4.0	Alexander Ordynets
1170949	Image	image/jpeg	https://files.plutof.ut.ee/public/large/F8/17/F817BEE927F28B4D57A6C16A9F3D6C2B510C2FCF2DD7E1316133B9A312DBED1A.jpg	https://plutof.ut.ee/#/filerepository/view/1809790	Dichomit Jarem Plutof+.jpg			PlutoF	http://creativecommons.org/licenses/by-nc-sa/4.0	Alexander Ordynets
1171019	Image	image/jpeg	https://files.plutof.ut.ee/public/large/CD/73/CD739C991641BDC8D948CEE2A6AB3C8A0403FE05833F6645A210DE8BF6A1990F.jpg	https://plutof.ut.ee/#/filerepository/view/1800359	Stypella grilletii_CWU (Myc) 4197.jpg			PlutoF	http://creativecommons.org/licenses/by-nc-sa/4.0	Alexander Ordynets
1171034	Image	image/jpeg	https://files.plutof.ut.ee/public/large/A3/14/A3149E9655409C2D6A99022080BF80E4CE1B1AC3EE904F85E057EC0E3F22C52A.jpg	https://plutof.ut.ee/#/filerepository/view/1800353	Basidiodendron rimulentum_CWU (Myc) 4196.jpg			PlutoF	http://creativecommons.org/licenses/by-nc-sa/4.0	Alexander Ordynets
1171063	Image	image/jpeg	https://files.plutof.ut.ee/public/large/DF/B8/DFB8D68713522AD8D85EEAEB5D6E100C37AF376726A0DAA4C678A5F0A623C02B.jpg	https://plutof.ut.ee/#/filerepository/view/1800355	Eichleriella deglubens_CWU (Myc) 4226.jpg			PlutoF	http://creativecommons.org/licenses/by-nc-sa/4.0	Alexander Ordynets
1171454	Image	image/jpeg	https://files.plutof.ut.ee/public/large/E3/59/E359FAA025E65CF930058169FDAAE4496DE42E2E46E9D8F9335311E4F8BDBBE8.jpg	https://plutof.ut.ee/#/filerepository/view/1800352	Basidiodendron eyrei_CWU (Myc) 4562.jpg			PlutoF	http://creativecommons.org/licenses/by-nc-sa/4.0	Alexander Ordynets
1171970	Image	image/jpeg	https://files.plutof.ut.ee/public/large/EF/E7/EFE796AF6BC3269B42AA10269CAA89E45654EA9B73BFBD65EC72E9B802340841.jpg	https://plutof.ut.ee/#/filerepository/view/1800302	IMG_3122.jpg			PlutoF	http://creativecommons.org/licenses/by-nc-sa/4.0	Alexander Ordynets
1171970	Image	image/jpeg	https://files.plutof.ut.ee/public/large/03/6B/036BB87950D713CF1E9CE82A530F96FE5C8CC2937A315ED330EF6680FA3D3D9B.jpg	https://plutof.ut.ee/#/filerepository/view/1800301	IMG_3117.jpg			PlutoF	http://creativecommons.org/licenses/by-nc-sa/4.0	Alexander Ordynets
1171975	Image	image/jpeg	https://files.plutof.ut.ee/public/large/89/8D/898DD1A4D6E7E2D3EBB0876D54CBC4D43C6E751104963A50DDA8FE6CEFF377FE.jpg	https://plutof.ut.ee/#/filerepository/view/1800300	IMG_3016.jpg			PlutoF	http://creativecommons.org/licenses/by-nc-sa/4.0	Alexander Ordynets
1171975	Image	image/jpeg	https://files.plutof.ut.ee/public/large/28/1E/281E1A2A2B855E327F12A3A87B066849F92FD8444E9F96B772C085CB211762C2.jpg	https://plutof.ut.ee/#/filerepository/view/1800299	IMG_3009.jpg			PlutoF	http://creativecommons.org/licenses/by-nc-sa/4.0	Alexander Ordynets
1172260	Image	image/jpeg	https://files.plutof.ut.ee/public/large/DB/32/DB32DA9766E473B05412019C07BBCBBB0F28CB143C80B0818354644C7F2FB5E6.jpg	https://plutof.ut.ee/#/filerepository/view/1800360	Thanatephorus fuslisporus_CWU (Myc) 4708.jpg			PlutoF	http://creativecommons.org/licenses/by-nc-sa/4.0	Alexander Ordynets
1172457	Image	image/jpeg	https://files.plutof.ut.ee/public/large/4E/DB/4EDB18B1BBAC59CB59578BF8630F1E461A775D826653813633B505C621EF0845.jpg	https://plutof.ut.ee/#/filerepository/view/1800335	IMG_7910.JPG			PlutoF	http://creativecommons.org/licenses/by-nc-sa/4.0	Alexander Ordynets
1172459	Image	image/jpeg	https://files.plutof.ut.ee/public/large/17/0F/170F189B4F3CC10E5DF6C4D065A07BBA4FF79F6262621D968D42E44C1F1D61AE.jpg	https://plutof.ut.ee/#/filerepository/view/1800233	IMG_7990.JPG			PlutoF	http://creativecommons.org/licenses/by-nc-sa/4.0	Alexander Ordynets
1172460	Image	image/jpeg	https://files.plutof.ut.ee/public/large/CA/3E/CA3E217D5C6DF09DD734FDCFA417BD05EA03D11D0B78C2282E54D23DB40810D1.jpg	https://plutof.ut.ee/#/filerepository/view/1800264	IMG_7869.JPG			PlutoF	http://creativecommons.org/licenses/by-nc-sa/4.0	Alexander Ordynets
1172463	Image	image/jpeg	https://files.plutof.ut.ee/public/large/8B/0D/8B0D2C9E0CF41B9F82333A698B1A91D4DBE5653ED4D5B3D3124414A0CCF19471.jpg	https://plutof.ut.ee/#/filerepository/view/1800292	IMG_7861.JPG			PlutoF	http://creativecommons.org/licenses/by-nc-sa/4.0	Alexander Ordynets
1172464	Image	image/jpeg	https://files.plutof.ut.ee/public/large/14/1C/141C63A6C9598C3E2AFBE1CF3583A0C20B1C02E3B5C1A1FB50363BD1A22142C4.jpg	https://plutof.ut.ee/#/filerepository/view/1800293	IMG_7867.JPG			PlutoF	http://creativecommons.org/licenses/by-nc-sa/4.0	Alexander Ordynets
1172467	Image	image/jpeg	https://files.plutof.ut.ee/public/large/58/DA/58DACF4F8A04CA0E2F37C5EB27EBFA91AF44F0D2D073BA8437909CB237767F07.jpg	https://plutof.ut.ee/#/filerepository/view/1800298	IMG_7993.JPG			PlutoF	http://creativecommons.org/licenses/by-nc-sa/4.0	Alexander Ordynets
1172470	Image	image/jpeg	https://files.plutof.ut.ee/public/large/83/BD/83BD10D1B883C54DC80AEA1F274A5BC2E99C20F714DB2E856C90B571C7963BEA.jpg	https://plutof.ut.ee/#/filerepository/view/1800321	IMG_8033.JPG			PlutoF	http://creativecommons.org/licenses/by-nc-sa/4.0	Alexander Ordynets
1172470	Image	image/jpeg	https://files.plutof.ut.ee/public/large/9C/DC/9CDC1952DBBC3F712887F66095E7B9379F975D632D25B36F86D17638FBE910B0.jpg	https://plutof.ut.ee/#/filerepository/view/1800320	IMG_8029.JPG			PlutoF	http://creativecommons.org/licenses/by-nc-sa/4.0	Alexander Ordynets
1172473	Image	image/jpeg	https://files.plutof.ut.ee/public/large/17/6F/176FD0572B41CB4D74A91389E8615F3E12346F6892245ED9920B4C6389BFEE11.jpg	https://plutof.ut.ee/#/filerepository/view/1800194	Fig_Acanthophysellum minor_spores.jpg			PlutoF	http://creativecommons.org/licenses/by-nc-sa/4.0	Alexander Ordynets
1172473	Image	image/jpeg	https://files.plutof.ut.ee/public/large/5B/0E/5B0ECC939F51345C12FD0536FB0D4B329599D01DC70FD35417FA784F9AE1161D.jpg	https://plutof.ut.ee/#/filerepository/view/1800193	Fig_Acanthophysellum minor_hymenium1.jpg			PlutoF	http://creativecommons.org/licenses/by-nc-sa/4.0	Alexander Ordynets
1172473	Image	image/jpeg	https://files.plutof.ut.ee/public/large/62/29/6229E10FB2A88BFC7A015C107F5ADD5E028102A95052DCF5275AD40F1A61F223.jpg	https://plutof.ut.ee/#/filerepository/view/1800192	Fig_Acanthophysellum minor_basidioma.jpg			PlutoF	http://creativecommons.org/licenses/by-nc-sa/4.0	Alexander Ordynets
1172499	Image	image/jpeg	https://files.plutof.ut.ee/public/large/AE/CB/AECBA3771110642A541A7712DF880A1E07F1C1FBF0FFF72F435DB34D3F21ED42.jpg	https://plutof.ut.ee/#/filerepository/view/1800249	Fig13_Hyphodontia microspora.jpg			PlutoF	http://creativecommons.org/licenses/by-nc-sa/4.0	Alexander Ordynets
1172499	Image	image/jpeg	https://files.plutof.ut.ee/public/large/AF/46/AF46305B6FB6A147C6BE6B3BA465E80939DDA0CF100456FA04BD982E228DFD99.jpg	https://plutof.ut.ee/#/filerepository/view/1800248	Fig_Hyphodontia microspora_spores.jpg			PlutoF	http://creativecommons.org/licenses/by-nc-sa/4.0	Alexander Ordynets
1172499	Image	image/jpeg	https://files.plutof.ut.ee/public/large/24/FD/24FD4ADE0D9FF611F79B2AFA402CA006CE615D56D6E30B3E146732E4DEA71074.jpg	https://plutof.ut.ee/#/filerepository/view/1800247	Fig_Hyphodontia microspora_hymenium.jpg			PlutoF	http://creativecommons.org/licenses/by-nc-sa/4.0	Alexander Ordynets
1172499	Image	image/jpeg	https://files.plutof.ut.ee/public/large/C9/04/C9046B7CD422AAA46187FA8E9728CF9ED3320D000E7109638BA924B80EB41ED3.jpg	https://plutof.ut.ee/#/filerepository/view/1800246	Fig_Hyphodontia microspora_basidioma.jpg			PlutoF	http://creativecommons.org/licenses/by-nc-sa/4.0	Alexander Ordynets
1172505	Image	image/jpeg	https://files.plutof.ut.ee/public/large/34/16/3416CF1CB8F42034C4621F44622B3D0F6EA204FC91BAA1258399E989DCE8F826.jpg	https://plutof.ut.ee/#/filerepository/view/1800270	IMG_7942.JPG			PlutoF	http://creativecommons.org/licenses/by-nc-sa/4.0	Alexander Ordynets
1172533	Image	image/jpeg	https://files.plutof.ut.ee/public/large/37/48/37483E4177640CBBFE8FA592B12A4FFD978F79315FD8DE91E6939313D1A76AB6.jpg	https://plutof.ut.ee/#/filerepository/view/1800260	IMG_8076.JPG			PlutoF	http://creativecommons.org/licenses/by-nc-sa/4.0	Alexander Ordynets
1172533	Image	image/jpeg	https://files.plutof.ut.ee/public/large/7B/FF/7BFF1CD67F64E4DE2A315A14DF67EB4BB3FCBC0143B0DCF6D38EDABB75F19C2A.jpg	https://plutof.ut.ee/#/filerepository/view/1800259	IMG_8063.JPG			PlutoF	http://creativecommons.org/licenses/by-nc-sa/4.0	Alexander Ordynets
1172534	Image	image/jpeg	https://files.plutof.ut.ee/public/large/86/29/862979355A5EC1E9E91045F68050C6921F09A0D21876C650201B4F1D2DDD2997.jpg	https://plutof.ut.ee/#/filerepository/view/1800263	IMG_8097.JPG			PlutoF	http://creativecommons.org/licenses/by-nc-sa/4.0	Alexander Ordynets
1172534	Image	image/jpeg	https://files.plutof.ut.ee/public/large/64/43/6443BFBE5376E401AB539EFCA7BC7ABA394EED401DD7649FA3E573F0A788D758.jpg	https://plutof.ut.ee/#/filerepository/view/1800262	IMG_8089.JPG			PlutoF	http://creativecommons.org/licenses/by-nc-sa/4.0	Alexander Ordynets
1172534	Image	image/jpeg	https://files.plutof.ut.ee/public/large/BD/17/BD17A7CACC330E93FF3ED67C49286A82E706D57754B94C0AC1FC7CFB40240895.jpg	https://plutof.ut.ee/#/filerepository/view/1800261	IMG_8098.JPG			PlutoF	http://creativecommons.org/licenses/by-nc-sa/4.0	Alexander Ordynets
1172564	Image	image/jpeg	https://files.plutof.ut.ee/public/large/1A/37/1A3718DAC8B72EA10D5F2313646EF336E3F0EDF01769C7C5B62DF23673198C60.jpg	https://plutof.ut.ee/#/filerepository/view/1800338	Fig_Tulasnella brinkmannii_spores.jpg			PlutoF	http://creativecommons.org/licenses/by-nc-sa/4.0	Alexander Ordynets
1172564	Image	image/jpeg	https://files.plutof.ut.ee/public/large/4D/C6/4DC624C5F9F0A38E78B42645F5BCB0C9F9D78798B39BAB2D4A8F3C69766B7475.jpg	https://plutof.ut.ee/#/filerepository/view/1800337	Fig_Tulasnella brinkmannii_basidioma.jpg			PlutoF	http://creativecommons.org/licenses/by-nc-sa/4.0	Alexander Ordynets
1172564	Image	image/jpeg	https://files.plutof.ut.ee/public/large/56/25/56254B083327DC03C2BEFE6D7CE70B692B06E6B42308BA8B141B64CE5B76A8FB.jpg	https://plutof.ut.ee/#/filerepository/view/1800336	Fig_Tulasnella brinkmannii_hymenium1.jpg			PlutoF	http://creativecommons.org/licenses/by-nc-sa/4.0	Alexander Ordynets
1172571	Image	image/jpeg	https://files.plutof.ut.ee/public/large/96/49/9649EEFE4A71AF5C067C5C06924EB94ED850A63027477FC39614FD9DF93EF3D9.jpg	https://plutof.ut.ee/#/filerepository/view/1800357	Lagarobasidium detriticum_CWU5989.jpg			PlutoF	http://creativecommons.org/licenses/by-nc-sa/4.0	Alexander Ordynets
1172572	Image	image/jpeg	https://files.plutof.ut.ee/public/large/E8/FB/E8FB03EE39E49B39F53BB65A79C0851DD431438C3534740B020E6E7F1C06F43D.jpg	https://plutof.ut.ee/#/filerepository/view/1800362	Tulasnella hyalina_CWU6067.jpg			PlutoF	http://creativecommons.org/licenses/by-nc-sa/4.0	Alexander Ordynets
1172581	Image	image/jpeg	https://files.plutof.ut.ee/public/large/65/31/6531C8646C1BA53973F01E7F80C3E8BA16A083DCAAE818300BCFC7C9029B2C7C.jpg	https://plutof.ut.ee/#/filerepository/view/1800273	IMG_7918.JPG			PlutoF	http://creativecommons.org/licenses/by-nc-sa/4.0	Alexander Ordynets
1172581	Image	image/jpeg	https://files.plutof.ut.ee/public/large/F4/17/F417DDBACE011501F26C3DC53E14D92D4DBD4577CA0F8EE781C39027375B38CC.jpg	https://plutof.ut.ee/#/filerepository/view/1800272	IMG_7919.JPG			PlutoF	http://creativecommons.org/licenses/by-nc-sa/4.0	Alexander Ordynets
1172583	Image	image/jpeg	https://files.plutof.ut.ee/public/large/27/8C/278CD14D07780B67ED50678D455CA9EF154A67E5BA792C15D3FF430F9DCFAC6E.jpg	https://plutof.ut.ee/#/filerepository/view/1800205	CWU6148_Eichleriella_deglubens_1.JPG			PlutoF	http://creativecommons.org/licenses/by-nc-sa/4.0	Alexander Ordynets
1172585	Image	image/jpeg	https://files.plutof.ut.ee/public/large/1B/85/1B85D7059A4B1534C1219F7D16DD89DA25CA70E6A19AC795F20E30338178EC81.jpg	https://plutof.ut.ee/#/filerepository/view/1800356	Eichleriella_deglubens CWU6150_.JPG			PlutoF	http://creativecommons.org/licenses/by-nc-sa/4.0	Alexander Ordynets
1181436	Image	image/jpeg	https://files.plutof.ut.ee/public/large/41/07/41071EC0C08B0686C86A78B6B4D4D8611B43E1025FDF69B06554ABCB0B956853.jpg	https://plutof.ut.ee/#/filerepository/view/1800378	IMG_4486.JPG			PlutoF	http://creativecommons.org/licenses/by-nc-sa/4.0	Alexander Ordynets
1181436	Image	image/jpeg	https://files.plutof.ut.ee/public/large/77/EB/77EB9D14517DF900E9DA93512A32E9CD75AC66665BEC7F910F54BCCC32BDDCCC.jpg	https://plutof.ut.ee/#/filerepository/view/1800377	Botryobasidium arachnoideum.jpg			PlutoF	http://creativecommons.org/licenses/by-nc-sa/4.0	Alexander Ordynets
1181437	Image	image/jpeg	https://files.plutof.ut.ee/public/large/19/C6/19C6C9D35D5EAFE00FF846B3ED99B19B439BF5F68E92149D8EFC01B673D865BB.jpg	https://plutof.ut.ee/#/filerepository/view/1800381	IMG_0180.jpg			PlutoF	http://creativecommons.org/licenses/by-nc-sa/4.0	Alexander Ordynets
1181437	Image	image/jpeg	https://files.plutof.ut.ee/public/large/6E/1C/6E1CCB4A3A92521E972F4896BA039A395299C1687D2ECE48ADFFA2573279BD9F.jpg	https://plutof.ut.ee/#/filerepository/view/1800379	Bulbillomyces farinosus_resize.jpg			PlutoF	http://creativecommons.org/licenses/by-nc-sa/4.0	Alexander Ordynets
1181437	Image	image/jpeg	https://files.plutof.ut.ee/public/large/59/79/5979B2458B01DBC153CB6D756F65F5590DDF51D4AB5FEF78375D4A3EDA4E8DB2.jpg	https://plutof.ut.ee/#/filerepository/view/1800380	Bulb.jpg			PlutoF	http://creativecommons.org/licenses/by-nc-sa/4.0	Alexander Ordynets
