# Supplementary material for: Aphyllophoroid fungi in insular woodlands of eastern Ukraine
Source: Biodivers Data J. 2017 Dec 22;(5):e22426. doi: 10.3897/BDJ.5.e22426 (PMC5769729; doi:10.3897/BDJ.5.e22426)
Supplement: Supplementary material 1 — Data resources: Aphyllophoroid fungi in insular woodlands of eastern Ukraine [file bdj-05-e22426-s001.zip › Ordynets DwC eastern Ukraine specimens 2007-2011 ver1.3/meta.xml]

<?xml version='1.0' encoding='utf-8'?>
<archive xmlns="http://rs.tdwg.org/dwc/text/"><core encoding="UTF-8" fieldsEnclosedBy="&quot;" fieldsTerminatedBy="," ignoreHeaderLines="1" linesTerminatedBy="\r\n" rowType="http://rs.tdwg.org/dwc/terms/Occurrence"><files><location>occurrences.csv</location></files>
<id index="0" />
<field index="1" term="http://purl.org/dc/terms/type" />
<field index="2" term="http://purl.org/dc/terms/modified" />
<field index="3" term="http://purl.org/dc/terms/references" />
<field index="4" term="http://rs.tdwg.org/dwc/terms/occurrenceID" />
<field index="5" term="http://rs.tdwg.org/dwc/terms/basisOfRecord" />
<field index="6" term="http://rs.tdwg.org/dwc/terms/catalogNumber" />
<field index="7" term="http://rs.tdwg.org/dwc/terms/occurrenceRemarks" />
<field index="8" term="http://rs.tdwg.org/dwc/terms/recordedBy" />
<field index="9" term="http://rs.tdwg.org/dwc/terms/eventDate" />
<field index="10" term="http://rs.tdwg.org/dwc/terms/identificationID" />
<field index="11" term="http://rs.tdwg.org/dwc/terms/identifiedBy" />
<field index="12" term="http://rs.tdwg.org/dwc/terms/dateIdentified" />
<field index="13" term="http://rs.tdwg.org/dwc/terms/identificationRemarks" />
<field index="14" term="http://rs.tdwg.org/dwc/terms/scientificName" />
<field index="15" term="http://rs.tdwg.org/dwc/terms/associatedMedia" />
<field index="16" term="http://rs.tdwg.org/dwc/terms/associatedSequences" />
<field index="17" term="http://rs.tdwg.org/dwc/terms/country" />
<field index="18" term="http://rs.tdwg.org/dwc/terms/county" />
<field index="19" term="http://rs.tdwg.org/dwc/terms/municipality" />
<field index="20" term="http://rs.tdwg.org/dwc/terms/locality" />
<field index="21" term="http://rs.tdwg.org/dwc/terms/decimalLatitude" />
<field index="22" term="http://rs.tdwg.org/dwc/terms/decimalLongitude" />
<field index="23" term="http://rs.tdwg.org/dwc/terms/kingdom" />
<field index="24" term="http://rs.tdwg.org/dwc/terms/phylum" />
<field index="25" term="http://rs.tdwg.org/dwc/terms/class" />
<field index="26" term="http://rs.tdwg.org/dwc/terms/order" />
<field index="27" term="http://rs.tdwg.org/dwc/terms/family" />
<field index="28" term="http://rs.tdwg.org/dwc/terms/genus" />
<field index="29" term="http://rs.tdwg.org/dwc/terms/specificEpithet" />
<field index="30" term="http://rs.tdwg.org/dwc/terms/taxonRank" />
<field index="31" term="http://rs.tdwg.org/dwc/terms/institutionCode" />
<field index="32" term="http://rs.tdwg.org/dwc/terms/associatedReferences" />
<field index="33" term="http://rs.tdwg.org/dwc/terms/datasetName" />
</core>
<extension encoding="UTF-8" fieldsEnclosedBy="&quot;" fieldsTerminatedBy="," ignoreHeaderLines="1" linesTerminatedBy="\r\n" rowType="http://rs.gbif.org/terms/1.0/Multimedia">
<files>
<location>media.csv</location>
</files>
<coreid index="0" />
<field index="1" term="http://purl.org/dc/terms/type" />
<field index="2" term="http://purl.org/dc/terms/format" />
<field index="3" term="http://purl.org/dc/terms/identifier" />
<field index="4" term="http://purl.org/dc/terms/references" />
<field index="5" term="http://purl.org/dc/terms/title" />
<field index="6" term="http://purl.org/dc/terms/created" />
<field index="7" term="http://purl.org/dc/terms/creator" />
<field index="8" term="http://purl.org/dc/terms/publisher" />
<field index="9" term="http://purl.org/dc/terms/license" />
<field index="10" term="http://purl.org/dc/terms/rightsHolder" />
</extension>
</archive>
