# Supplementary material for: Aphyllophoroid fungi in insular woodlands of eastern Ukraine
Source: Biodivers Data J. 2017 Dec 22;(5):e22426. doi: 10.3897/BDJ.5.e22426 (PMC5769729; doi:10.3897/BDJ.5.e22426)
Supplement: Supplementary material 1 — Data resources: Aphyllophoroid fungi in insular woodlands of eastern Ukraine [file bdj-05-e22426-s001.zip › Ordynets DwC eastern Ukraine specimens 2007-2011 ver1.3/occurrences.csv]

ID	type	modified	references	occurrenceID	basisOfRecord	catalogNumber	occurrenceRemarks	recordedBy	eventDate	identificationID	identifiedBy	dateIdentified	identificationRemarks	scientificName	associatedMedia	associatedSequences	country	county	municipality	locality	decimalLatitude	decimalLongitude	kingdom	phylum	class	order	family	genus	specificEpithet	taxonRank	institutionCode	associatedReferences	datasetName
713314	PhysicalObject	2017-08-17 19:04:03.109528+00:00		713314	PreservedSpecimen	TU115218	Field number: 007-K37	Alexander Ordynets | Alexander Akulov | Olga Ternovska	2009-10-19	226949	Alexander Ordynets	2010-04-23	Some spores red!!! in KOH. U. Kõlljalg, 05.2010. Tomentellopsis cf. pusilla complex in opinion of E.O. Yurchenko (2010-03)	Tomentellopsis pulchella Kõljalg & Bernicchia, 2009	https://files.plutof.ut.ee/large/A6/18/A618A566641B30F697455A2F36AD86915B2AC886F9BE890AF65F4D28FF7D4E70.jpg		Ukraine	Donetsk	Lyman	Sviati Hory National Nature Park, floodplain south of Brusivka and Dibrova villages	48.89730922	37.81535399	Fungi	Basidiomycota	Agaricomycetes	Thelephorales	Thelephoraceae	Tomentellopsis	pulchella	Species	TU(M)		Ordynets 2007-2011 eastern Ukraine
713315	PhysicalObject	2017-08-17 19:06:05.606491+00:00		713315	PreservedSpecimen	TU115219		Alexander Ordynets | Alexander Akulov | Olga Ternovska	2009-10-18	226950	Alexander Ordynets	2010-04-23	Confirmed by U. Kõlljalg 05.2010. Earlier checked by E.O. Yurchenko who named the specimen "Tomentellopsis cf. pusilla complex" in 2010-03	Tomentellopsis pulchella Kõljalg & Bernicchia, 2009	https://files.plutof.ut.ee/large/BA/66/BA66DF4217EA8E879A78B84D78873A5EE095828946406FE6CAB92FFE461C8E3E.jpg | https://files.plutof.ut.ee/large/B0/E6/B0E631522DA84AE7D802A90FA76A6D951C4E7997D280AEE7E3A96487AA3706FA.jpg	https://unite.ut.ee/bl_forw.php?nimi=UDB017802 | https://unite.ut.ee/bl_forw.php?nimi=UDB019357	Ukraine	Donetsk	Lyman	Sviati Hory National Nature Park, floodplain south of Brusivka and Dibrova villages	48.89730922	37.81535399	Fungi	Basidiomycota	Agaricomycetes	Thelephorales	Thelephoraceae	Tomentellopsis	pulchella	Species	TU(M)		Ordynets 2007-2011 eastern Ukraine
713316	PhysicalObject	2017-08-17 19:00:00.749330+00:00		713316	PreservedSpecimen	TU115220	Field number: 007-T45	Alexander Ordynets | Alexander Akulov | Olga Ternovska	2009-10-20	226951	Alexander Ordynets | Eugene Yurchenko	2010-04-23	The same species as finnish specimens RS09494 (ENA: AJ410779) and RS04299 (ENA: AJ410778)	Tomentellopsis Hjortstam, 1970	https://files.plutof.ut.ee/large/4C/7C/4C7C3D5C3407DB03A9412F48B0479BC9F6E487256A5D19AB79C756B12067088B.jpg | https://files.plutof.ut.ee/large/B7/3C/B73CCC1D9A89F0993400F30D93AAF31661EE236A9A9851260DE7A4251E637CB5.jpg | https://files.plutof.ut.ee/large/6A/AF/6AAF8BC143F9557D4E72EEF517E30A1B4D65475C7D52E1CBDC6B80E4E945D670.JPG | https://files.plutof.ut.ee/large/9E/07/9E071A8FFF85001D4A4BB90B86B150…	https://unite.ut.ee/bl_forw.php?nimi=UDB018494	Ukraine	Donetsk	Sloviansk	Sviati Hory National Nature Park, west of Bogorodychne village	49.037527	37.4294835	Fungi	Basidiomycota	Agaricomycetes	Thelephorales	Thelephoraceae	Tomentellopsis		Genus	TU(M)		Ordynets 2007-2011 eastern Ukraine
713317	PhysicalObject	2017-08-17 19:08:51.883933+00:00		713317	PreservedSpecimen	TU115221	Clamps! U. Kõljalg 05.2010. Field number: 007-K67. Hyphal strands composed of olivaceous-brownish hyphae (in 5% KOH) present.	Alexander Ordynets | Alexander Akulov	2009-10-19	3101669	Urmas Kõljalg | Alexander Ordynets	2014	unknown resupinate Bankeraceae!	Thelephorales	https://files.plutof.ut.ee/large/30/AD/30ADBAFC62BCDE8771DAC055208F3FF251A5380B43E7C6318C9B5BD4571FFD0D.JPG | https://files.plutof.ut.ee/large/29/4C/294CEE245A38D9BBDBDD4C1B5F4BBD7664C884C7225581D9B08B03BFFE2FD709.JPG | https://files.plutof.ut.ee/large/AA/A0/AAA0233D9F2027A3CD1C900DEC02216655990AC466F7E167C20009AB84BD57AD.JPG | https://files.plutof.ut.ee/large/B7/D8/B7D851A737F88E428FCB7A6625D36F…	https://unite.ut.ee/bl_forw.php?nimi=UDB018495 | https://plutof.ut.ee/#/sequence/view/383499	Ukraine	Donetsk	Lyman	Sviati Hory National Nature Park, floodplain south of Brusivka and Dibrova villages	48.89730922	37.81535399	Fungi	Basidiomycota	Agaricomycetes	Thelephorales				Order	TU(M)		Ordynets 2007-2011 eastern Ukraine
713318	PhysicalObject	2017-07-21 11:52:46.404398+00:00		713318	PreservedSpecimen	TU115222	Field number: 008-T83.	Alexander Ordynets | Alexander Akulov	2009-11-19	226954	Alexander Ordynets	2010-04-23		Tomentellopsis Hjortstam, 1970		https://unite.ut.ee/bl_forw.php?nimi=UDB018496 | https://unite.ut.ee/bl_forw.php?nimi=UDB019358	Ukraine	Donetsk	Sloviansk	Sviati Hory National Nature Park, west of Bogorodychne village	49.037527	37.4294835	Fungi	Basidiomycota	Agaricomycetes	Thelephorales	Thelephoraceae	Tomentellopsis		Genus	TU(M)		Ordynets 2007-2011 eastern Ukraine
713319	PhysicalObject	2017-07-18 13:38:36.394316+00:00		713319	PreservedSpecimen	TU115223	Field number: 007-D36	Alexander Ordynets | Alexander Akulov | Olga Ternovska	2009-10-18	226955	Alexander Ordynets	2010-04-23		Tomentellopsis bresadolana (Sacc. & Trotter) Jülich & Stalpers, 1980			Ukraine	Donetsk	Lyman	Sviati Hory National Nature Park, floodplain south of Brusivka and Dibrova villages	48.89730922	37.81535399	Fungi	Basidiomycota	Agaricomycetes	Thelephorales	Thelephoraceae	Tomentellopsis	bresadolana	Species	TU(M)		Ordynets 2007-2011 eastern Ukraine
713320	PhysicalObject	2017-07-18 13:44:51.661302+00:00		713320	PreservedSpecimen	TU115224	Field number: 008-T96.	Alexander Ordynets | Alexander Akulov	2009-11-19	226956	Alexander Ordynets	2010-04-23		Tomentellopsis bresadolana (Sacc. & Trotter) Jülich & Stalpers, 1980	https://files.plutof.ut.ee/large/29/10/2910BB947B7F2F13C21C24A0F20EDCB555DCDD4A22ECF027163AFAAB7B215D6A.jpg	https://unite.ut.ee/bl_forw.php?nimi=UDB018497	Ukraine	Donetsk	Sloviansk	Sviati Hory National Nature Park, west of Bogorodychne village	49.037527	37.4294835	Fungi	Basidiomycota	Agaricomycetes	Thelephorales	Thelephoraceae	Tomentellopsis	bresadolana	Species	TU(M)		Ordynets 2007-2011 eastern Ukraine
713551	PhysicalObject	2017-07-24 12:10:15.156522+00:00		713551	PreservedSpecimen	TU115374		Alexander Ordynets | Alexander Akulov	2009-10-20	493619	Urmas Kõljalg | Alexander Ordynets	2013-06-13	If to compare cystidia description for T. subtestacea and T. viridula from Koljalg (1996), the cystidia of this specimen fit better to T. viridula (however, illustration for cystidia of T. subtestacea is not available). Cystidia in the specimen are never acuminate but hyphoid, with slightly broadened base, and often slightly capitate apex.However, basidiocarp is isabelline-colored, without any gr…	Tomentella subtestacea Bourdot & Galzin, 1924		https://unite.ut.ee/bl_forw.php?nimi=UDB016180	Ukraine	Donetsk	Sloviansk	Sviati Hory National Nature Park, west of Bogorodychne village	49.037527	37.4294835	Fungi	Basidiomycota	Agaricomycetes	Thelephorales	Thelephoraceae	Tomentella	subtestacea	Species	TU(M)		Ordynets 2007-2011 eastern Ukraine
713557	PhysicalObject	2017-07-24 12:03:48.776550+00:00		713557	PreservedSpecimen	TU115375		Alexander Ordynets | Alexander Akulov	2009-10-20	302721	Alexander Ordynets	2010-09-09		Tomentella pilosa (Burt) Bourdot & Galzin, 1924			Ukraine	Donetsk	Sloviansk	Sviati Hory National Nature Park, west of Bogorodychne village	49.037527	37.4294835	Fungi	Basidiomycota	Agaricomycetes	Thelephorales	Thelephoraceae	Tomentella	pilosa	Species	TU(M)		Ordynets 2007-2011 eastern Ukraine
713558	PhysicalObject	2017-07-24 11:57:04.697514+00:00		713558	PreservedSpecimen	TU115376		Alexander Ordynets | Alexander Akulov | Olga Ternovska	2008-10-19	302722	Alexander Ordynets	2010-09-08		Tomentella ferruginea (Pers.) Pat., 1887			Ukraine	Donetsk	Sloviansk	Sviati Hory National Nature Park, high steep hills south of the Syverskyi Donets River	49.01704834	37.53963561	Fungi	Basidiomycota	Agaricomycetes	Thelephorales	Thelephoraceae	Tomentella	ferruginea	Species	TU(M)		Ordynets 2007-2011 eastern Ukraine
713560	PhysicalObject	2017-07-24 12:06:01.843304+00:00		713560	PreservedSpecimen	TU115378		Alexander Ordynets | Alexander Akulov	2009-11-18	302724	Alexander Ordynets	2010-09-10		Tomentella radiosa (P. Karst.) Rick, 1934			Ukraine	Donetsk	Lyman	Sviati Hory National Nature Park, pinery with inclusion of deciduous forest patches to the north and east of Sviatohirsk town	49.07603497	37.56701577	Fungi	Basidiomycota	Agaricomycetes	Thelephorales	Thelephoraceae	Tomentella	radiosa	Species	TU(M)		Ordynets 2007-2011 eastern Ukraine
713561	PhysicalObject	2017-07-24 12:21:39.004627+00:00		713561	PreservedSpecimen	TU115379	Basidospores are light-coloured. some spines of basidospores are bifurcated. Acuminate to hyphoid brownish cystidia present	Alexander Ordynets | Alexander Akulov	2009-10-18	302726	Alexander Ordynets	2010-09-11		Tomentella Pers. ex Pat., 1887			Ukraine	Donetsk	Lyman	Sviati Hory National Nature Park, forest south-west of Drobyshevo village	48.99813616	37.66848667	Fungi	Basidiomycota	Agaricomycetes	Thelephorales	Thelephoraceae	Tomentella		Genus	TU(M)		Ordynets 2007-2011 eastern Ukraine
713562	PhysicalObject	2017-07-21 12:05:27.514714+00:00		713562	PreservedSpecimen	TU115380		Alexander Ordynets | Alexander Akulov	2009-11-20	3100366	Alexander Ordynets	2014	corticioid	Tomentellopsis echinospora (Ellis) Hjortstam, 1970		https://unite.ut.ee/bl_forw.php?nimi=UDB016094	Ukraine	Donetsk	Lyman	Sviati Hory National Nature Park, pinery with inclusion of deciduous forest patches to the north and east of Sviatohirsk town	49.07603497	37.56701577	Fungi	Basidiomycota	Agaricomycetes	Thelephorales	Thelephoraceae	Tomentellopsis	echinospora	Species	TU(M)		Ordynets 2007-2011 eastern Ukraine
713563	PhysicalObject	2017-07-24 12:13:50.679754+00:00		713563	PreservedSpecimen	TU115381		Alexander Ordynets | Alexander Akulov	2009-10-18	302728	Alexander Ordynets	2010-09-19		Tomentella italica (Sacc.) M.J. Larsen, 1967		https://unite.ut.ee/bl_forw.php?nimi=UDB016099	Ukraine	Donetsk	Lyman	Sviati Hory National Nature Park, forest south-west of Drobyshevo village	48.99813616	37.66848667	Fungi	Basidiomycota	Agaricomycetes	Thelephorales	Thelephoraceae	Tomentella	italica	Species	TU(M)		Ordynets 2007-2011 eastern Ukraine
713564	PhysicalObject	2017-07-24 12:01:23.137422+00:00		713564	PreservedSpecimen	TU115382		Alexander Ordynets | Alexander Akulov | Olga Ternovska	2009-10-19	302729	Alexander Ordynets	2010-09-09		Tomentella sublilacina (Ellis & Holw.) Wakef., 1962			Ukraine	Donetsk	Lyman	Sviati Hory National Nature Park, floodplain south of Brusivka and Dibrova villages	48.89730922	37.81535399	Fungi	Basidiomycota	Agaricomycetes	Thelephorales	Thelephoraceae	Tomentella	sublilacina	Species	TU(M)		Ordynets 2007-2011 eastern Ukraine
713978	PhysicalObject	2017-07-19 07:51:09.522957+00:00		713978	PreservedSpecimen	TU108826		Alexander Ordynets | Alexander Akulov	2010-11-06	463784	Alexander Ordynets	2012-01-23		Tomentellopsis bresadolana (Sacc. & Trotter) Jülich & Stalpers, 1980			Ukraine	Kharkiv	Balaklea	Iziumska Luka Regional Landscape Park, floodplain of the Siverskyi Donets River	49.18195628	36.97924349	Fungi	Basidiomycota	Agaricomycetes	Thelephorales	Thelephoraceae	Tomentellopsis	bresadolana	Species	TU(M)	Alexander Ordynets, Alexander Akulov, Andrey Usichenko. 2012. Aphyllophoroid fungi of the Regional landscape park “Iziumska luka” and adjacent territories (Kharkiv region, Ukraine).	Ordynets 2007-2011 eastern Ukraine
713995	PhysicalObject	2017-07-24 10:57:43.768446+00:00		713995	PreservedSpecimen	TU108704		Alexander Akulov | Olga Ternovska	2010-11-20	469366	Alexander Ordynets	2011-07-04		Tomentellopsis pulchella Kõljalg & Bernicchia, 2009	https://files.plutof.ut.ee/public/orig/DC/BA/DCBAB67EC67DE8A697FBCB18CEBF38D501B7F008B7A2620766D96CF1A6163D47.ZIP | https://files.plutof.ut.ee/large/45/9B/459B91EFE19F9F4AD292DE0BA1DFF4AB06707D62B38958FFFC6B1C3C6A984D8A.JPG | https://files.plutof.ut.ee/large/62/0E/620E4EE29B4C474F5AE003E7858E3FF529037A1049FDAC685B322CEB95A8EE55.JPG	https://unite.ut.ee/bl_forw.php?nimi=UDB018369	Ukraine	Donetsk	Sloviansk	Floodplain of the Syverskyi Donets River near Kryva Luka village	48.88503635	37.89345776	Fungi	Basidiomycota	Agaricomycetes	Thelephorales	Thelephoraceae	Tomentellopsis	pulchella	Species	TU(M)	Alexander Ordynets, Alexander Akulov. 2011. Aphyllophoroid fungi of the “Cretaceous flora” division of Ukrainian Steppe Nature Reserve.	Ordynets 2007-2011 eastern Ukraine
714120	PhysicalObject	2017-07-19 07:30:06.135358+00:00		714120	PreservedSpecimen	TU108588		Alexander Akulov	2010-11-20	476694	Alexander Ordynets	2011-06-16		Tomentellopsis bresadolana (Sacc. & Trotter) Jülich & Stalpers, 1980	https://files.plutof.ut.ee/large/98/44/9844FA79C7915E477BA058072AB7C078CBCDDCE109CB69CE2680AB5E81C2AF12.JPG | https://files.plutof.ut.ee/large/73/91/7391CD6845D9D6E53F36214EF579601155630B539C386ABA969BCD8C598209B2.JPG | https://files.plutof.ut.ee/large/F4/E5/F4E5C6EAA20C6D009E32B2F356C6478676B3A7970441074AAA0AB6373726D3BC.JPG | https://files.plutof.ut.ee/large/14/98/1498AB718EA4BADA7264B683102DEA…	https://unite.ut.ee/bl_forw.php?nimi=UDB018368	Ukraine	Donetsk	Sloviansk	Floodplain of the Syverskyi Donets River near Kryva Luka village	48.88503635	37.89345776	Fungi	Basidiomycota	Agaricomycetes	Thelephorales	Thelephoraceae	Tomentellopsis	bresadolana	Species	TU(M)	Alexander Ordynets, Alexander Akulov. 2011. Aphyllophoroid fungi of the “Cretaceous flora” division of Ukrainian Steppe Nature Reserve.	Ordynets 2007-2011 eastern Ukraine
714121	PhysicalObject	2017-07-21 12:12:15.592284+00:00		714121	PreservedSpecimen	TU108760		Alexander Ordynets | Alexander Akulov	2010-11-06	476698	Alexander Ordynets	2012-01-04		Tomentellopsis Hjortstam, 1970	https://files.plutof.ut.ee/public/orig/24/06/2406AB0DD3487C0E4A17457EAFCB666FA257A0153AB8BC180D99A9566A03717D.ZIP	https://unite.ut.ee/bl_forw.php?nimi=UDB018370	Ukraine	Kharkiv	Balaklea	Iziumska Luka Regional Landscape Park, floodplain of the Siverskyi Donets River	49.18195628	36.97924349	Fungi	Basidiomycota	Agaricomycetes	Thelephorales	Thelephoraceae	Tomentellopsis		Genus	TU(M)	Alexander Ordynets, Alexander Akulov, Andrey Usichenko. 2012. Aphyllophoroid fungi of the Regional landscape park “Iziumska luka” and adjacent territories (Kharkiv region, Ukraine).	Ordynets 2007-2011 eastern Ukraine
714122	PhysicalObject	2017-07-24 09:45:01.344360+00:00		714122	PreservedSpecimen	TU108843		Alexander Ordynets | Alexander Akulov | Olga Ternovska	2010-11-06	476700	Alexander Ordynets	2012-01-04		Tomentellopsis Hjortstam, 1970	https://files.plutof.ut.ee/large/15/33/1533F74BBCC9063EA3884BDE08C09F5847A320BA0069419624F13CD7595D1936.JPG | https://files.plutof.ut.ee/public/orig/93/1C/931C581943033DF9E090809BB5A8AA9ADFB1D058B59FAEC6A9D549511F1AFA47.ZIP | https://files.plutof.ut.ee/large/53/0C/530CB98DC7CCB0778DA6046C3548171965E52A7AA988A4ED3AAABA6EFB1586A6.JPG | https://files.plutof.ut.ee/large/0A/A1/0AA12BD04A96A83C15A260E1…	https://unite.ut.ee/bl_forw.php?nimi=UDB018371	Ukraine	Kharkiv	Balaklea	Iziumska Luka Regional Landscape Park, floodplain of the Siverskyi Donets River	49.18195628	36.97924349	Fungi	Basidiomycota	Agaricomycetes	Thelephorales	Thelephoraceae	Tomentellopsis		Genus	TU(M)	Alexander Ordynets, Alexander Akulov, Andrey Usichenko. 2012. Aphyllophoroid fungi of the Regional landscape park “Iziumska luka” and adjacent territories (Kharkiv region, Ukraine).	Ordynets 2007-2011 eastern Ukraine
714123	PhysicalObject	2017-07-21 12:24:57.084287+00:00		714123	PreservedSpecimen	TU108837	The same species as TU115220 (=CWU4095)	Alexander Ordynets | Alexander Akulov	2010-11-06	476703	Alexander Ordynets	2012-01-04		Tomentellopsis Hjortstam, 1970	https://files.plutof.ut.ee/public/orig/3B/C4/3BC46877AE2A07A7616DF3B256BB4E891FA48E6DEF2B3766BE59A315100621EB.ZIP	https://unite.ut.ee/bl_forw.php?nimi=UDB018372	Ukraine	Kharkiv	Balaklea	Iziumska Luka Regional Landscape Park, floodplain of the Siverskyi Donets River	49.18195628	36.97924349	Fungi	Basidiomycota	Agaricomycetes	Thelephorales	Thelephoraceae	Tomentellopsis		Genus	TU(M)	Alexander Ordynets, Alexander Akulov, Andrey Usichenko. 2012. Aphyllophoroid fungi of the Regional landscape park “Iziumska luka” and adjacent territories (Kharkiv region, Ukraine).	Ordynets 2007-2011 eastern Ukraine
714124	PhysicalObject	2017-07-19 08:06:28.268139+00:00		714124	PreservedSpecimen	TU108839		Alexander Ordynets | Alexander Akulov	2010-11-06	476704	Alexander Ordynets	2012-01-23		Tomentellopsis bresadolana (Sacc. & Trotter) Jülich & Stalpers, 1980	https://files.plutof.ut.ee/public/orig/0A/AB/0AAB9B0BFB2B6AB6CB0B68F3A1B1BB35F2962A8A6B37D2EBC5E0DFA41FEC9F79.ZIP	https://unite.ut.ee/bl_forw.php?nimi=UDB018373	Ukraine	Kharkiv	Balaklea	Iziumska Luka Regional Landscape Park, floodplain of the Siverskyi Donets River	49.18195628	36.97924349	Fungi	Basidiomycota	Agaricomycetes	Thelephorales	Thelephoraceae	Tomentellopsis	bresadolana	Species	TU(M)	Alexander Ordynets, Alexander Akulov, Andrey Usichenko. 2012. Aphyllophoroid fungi of the Regional landscape park “Iziumska luka” and adjacent territories (Kharkiv region, Ukraine).	Ordynets 2007-2011 eastern Ukraine
714753	PhysicalObject	2017-08-31 11:34:35.126684+00:00		714753	PreservedSpecimen	CWU6142		Alexander Akulov	2010-11-20	528663	Alexander Ordynets	2011-06-16		Tomentellopsis bresadolana (Sacc. & Trotter) Jülich & Stalpers, 1980			Ukraine	Donetsk	Sloviansk	Floodplain of the Syverskyi Donets River near Kryva Luka village	48.88503635	37.89345776	Fungi	Basidiomycota	Agaricomycetes	Thelephorales	Thelephoraceae	Tomentellopsis	bresadolana	Species	CWU		Ordynets 2007-2011 eastern Ukraine
715269	PhysicalObject	2017-12-11 09:51:00.430410+00:00		715269	PreservedSpecimen	CWU4705		Alexander Akulov	2010-11-20	606225	Alexander Ordynets	2010-11-20		Sistotremastrum suecicum Litsch. ex J. Erikss., 1958			Ukraine	Donetsk	Sloviansk	Floodplain of the Syverskyi Donets River near Kryva Luka village	48.88503635	37.89345776	Fungi	Basidiomycota	Agaricomycetes	Trechisporales	Trechisporales fam Incertae sedis	Sistotremastrum	suecicum	Species	CWU		Ordynets 2007-2011 eastern Ukraine
715270	PhysicalObject	2017-12-11 09:52:44.791020+00:00		715270	PreservedSpecimen	CWU4704		Alexander Akulov	2010-11-20	606226	Alexander Ordynets	2010-11-20		Sistotremastrum suecicum Litsch. ex J. Erikss., 1958			Ukraine	Donetsk	Sloviansk	Floodplain of the Syverskyi Donets River near Kryva Luka village	48.88503635	37.89345776	Fungi	Basidiomycota	Agaricomycetes	Trechisporales	Trechisporales fam Incertae sedis	Sistotremastrum	suecicum	Species	CWU		Ordynets 2007-2011 eastern Ukraine
715456	PhysicalObject	2017-07-24 12:18:28.017124+00:00		715456	PreservedSpecimen	CWU4127	Field number: 008-T53	Alexander Ordynets | Alexander Akulov	2009-11-19	628059	Alexander Ordynets	2010-09-13	The same as TU115221(=CWU4097) - unknown resupinate Bankeraceae!	Thelephorales			Ukraine	Donetsk	Sloviansk	Sviati Hory National Nature Park, west of Bogorodychne village	49.037527	37.4294835	Fungi	Basidiomycota	Agaricomycetes	Thelephorales				Order	CWU		Ordynets 2007-2011 eastern Ukraine
715457	PhysicalObject	2017-07-18 13:16:31.893278+00:00		715457	PreservedSpecimen	Ordynets00001	Field number: 007-D26	Alexander Ordynets | Alexander Akulov	2009-10-19	628067	Alexander Ordynets	2010-04-23		Tomentellopsis bresadolana (Sacc. & Trotter) Jülich & Stalpers, 1980			Ukraine	Donetsk	Lyman	Sviati Hory National Nature Park, floodplain south of Brusivka and Dibrova villages	48.89730922	37.81535399	Fungi	Basidiomycota	Agaricomycetes	Thelephorales	Thelephoraceae	Tomentellopsis	bresadolana	Species	CWU		Ordynets 2007-2011 eastern Ukraine
715458	PhysicalObject	2017-12-11 09:30:18.938145+00:00		715458	PreservedSpecimen	Ordynets00002		Alexander Ordynets | Alexander Akulov	2009-10-20	628068	Alexander Ordynets	2010-04-23	The same species as finnish specimens RS09494 (ENA: AJ410779) and RS04299 (ENA: AJ410778)	Tomentellopsis Hjortstam, 1970			Ukraine	Donetsk	Sloviansk	Sviati Hory National Nature Park, west of Bogorodychne village	49.037527	37.4294835	Fungi	Basidiomycota	Agaricomycetes	Thelephorales	Thelephoraceae	Tomentellopsis		Genus	CWU		Ordynets 2007-2011 eastern Ukraine
715459	PhysicalObject	2017-12-11 09:37:35.014476+00:00		715459	PreservedSpecimen	Ordynets00003		Alexander Ordynets | Alexander Akulov	2009-10-20	628069	Alexander Ordynets	2010-04-23	The same species as finnish specimens RS09494 (ENA: AJ410779) and RS04299 (ENA: AJ410778)	Tomentellopsis Hjortstam, 1970			Ukraine	Donetsk	Sloviansk	Sviati Hory National Nature Park, west of Bogorodychne village	49.037527	37.4294835	Fungi	Basidiomycota	Agaricomycetes	Thelephorales	Thelephoraceae	Tomentellopsis		Genus	CWU		Ordynets 2007-2011 eastern Ukraine
715460	PhysicalObject	2017-12-11 09:37:35.014476+00:00		715460	PreservedSpecimen	Ordynets00004		Alexander Ordynets | Alexander Akulov	2009-10-20	628071	Alexander Ordynets	2010-04-23	The same species as finnish specimens RS09494 (ENA: AJ410779) and RS04299 (ENA: AJ410778)	Tomentellopsis Hjortstam, 1970			Ukraine	Donetsk	Sloviansk	Sviati Hory National Nature Park, west of Bogorodychne village	49.037527	37.4294835	Fungi	Basidiomycota	Agaricomycetes	Thelephorales	Thelephoraceae	Tomentellopsis		Genus	CWU		Ordynets 2007-2011 eastern Ukraine
715461	PhysicalObject	2017-12-11 09:38:53.041644+00:00		715461	PreservedSpecimen	Ordynets00007		Alexander Ordynets | Alexander Akulov	2009-10-20	628072	Alexander Ordynets	2010-04-23	The same species as finnish specimens RS09494 (ENA: AJ410779) and RS04299 (ENA: AJ410778)	Tomentellopsis Hjortstam, 1970			Ukraine	Donetsk	Sloviansk	Sviati Hory National Nature Park, west of Bogorodychne village	49.037527	37.4294835	Fungi	Basidiomycota	Agaricomycetes	Thelephorales	Thelephoraceae	Tomentellopsis		Genus	CWU		Ordynets 2007-2011 eastern Ukraine
715462	PhysicalObject	2017-12-11 09:37:35.014476+00:00		715462	PreservedSpecimen	Ordynets00008		Alexander Ordynets | Alexander Akulov	2009-10-20	628073	Alexander Ordynets	2010-04-23	The same species as finnish specimens RS09494 (ENA: AJ410779) and RS04299 (ENA: AJ410778)	Tomentellopsis Hjortstam, 1970			Ukraine	Donetsk	Sloviansk	Sviati Hory National Nature Park, west of Bogorodychne village	49.037527	37.4294835	Fungi	Basidiomycota	Agaricomycetes	Thelephorales	Thelephoraceae	Tomentellopsis		Genus	CWU		Ordynets 2007-2011 eastern Ukraine
715463	PhysicalObject	2017-07-18 13:28:06.291033+00:00		715463	PreservedSpecimen	Ordynets00009	hymenium collapsed	Alexander Ordynets | Alexander Akulov	2009-11-18	628075	Alexander Ordynets	2010-04-23		Tomentellopsis bresadolana (Sacc. & Trotter) Jülich & Stalpers, 1980			Ukraine	Donetsk	Sloviansk	Sviati Hory National Nature Park, floodplain to the south of Sviatohirsk town	49.02655121	37.53378789	Fungi	Basidiomycota	Agaricomycetes	Thelephorales	Thelephoraceae	Tomentellopsis	bresadolana	Species	CWU		Ordynets 2007-2011 eastern Ukraine
715464	PhysicalObject	2017-07-18 13:28:06.291033+00:00		715464	PreservedSpecimen	Ordynets00011	hymenium collapsed	Alexander Ordynets | Alexander Akulov	2009-11-18	628077	Alexander Ordynets	2010-04-23		Tomentellopsis bresadolana (Sacc. & Trotter) Jülich & Stalpers, 1980			Ukraine	Donetsk	Sloviansk	Sviati Hory National Nature Park, floodplain to the south of Sviatohirsk town	49.02655121	37.53378789	Fungi	Basidiomycota	Agaricomycetes	Thelephorales	Thelephoraceae	Tomentellopsis	bresadolana	Species	CWU		Ordynets 2007-2011 eastern Ukraine
715465	PhysicalObject	2017-12-11 09:37:35.014476+00:00		715465	PreservedSpecimen	Ordynets00012		Alexander Ordynets | Alexander Akulov	2009-11-19	628080	Alexander Ordynets	2010-04-23	The same species as finnish specimens RS09494 (ENA: AJ410779) and RS04299 (ENA: AJ410778)	Tomentellopsis Hjortstam, 1970			Ukraine	Donetsk	Sloviansk	Sviati Hory National Nature Park, west of Bogorodychne village	49.037527	37.4294835	Fungi	Basidiomycota	Agaricomycetes	Thelephorales	Thelephoraceae	Tomentellopsis		Genus	CWU		Ordynets 2007-2011 eastern Ukraine
715466	PhysicalObject	2017-12-11 09:33:24.143136+00:00		715466	PreservedSpecimen	Ordynets00013		Alexander Ordynets | Alexander Akulov	2009-11-19	628082	Alexander Ordynets	2010-04-23	'Ukrainian_Populus'	Tomentellopsis Hjortstam, 1970			Ukraine	Donetsk	Sloviansk	Sviati Hory National Nature Park, west of Bogorodychne village	49.037527	37.4294835	Fungi	Basidiomycota	Agaricomycetes	Thelephorales	Thelephoraceae	Tomentellopsis		Genus	CWU		Ordynets 2007-2011 eastern Ukraine
715467	PhysicalObject	2017-12-11 09:37:35.014476+00:00		715467	PreservedSpecimen	Ordynets00014		Alexander Ordynets | Alexander Akulov	2009-11-19	628084	Alexander Ordynets	2010-04-23	The same species as Finnish specimens RS09494 (ENA: AJ410779) and RS04299 (ENA: AJ410778)	Tomentellopsis Hjortstam, 1970			Ukraine	Donetsk	Sloviansk	Sviati Hory National Nature Park, west of Bogorodychne village	49.037527	37.4294835	Fungi	Basidiomycota	Agaricomycetes	Thelephorales	Thelephoraceae	Tomentellopsis		Genus	CWU		Ordynets 2007-2011 eastern Ukraine
715468	PhysicalObject	2017-07-18 13:31:43.088928+00:00		715468	PreservedSpecimen	Ordynets00015		Alexander Ordynets | Alexander Akulov	2009-11-19	628085	Alexander Ordynets	2010-04-23		Tomentellopsis bresadolana (Sacc. & Trotter) Jülich & Stalpers, 1980			Ukraine	Donetsk	Sloviansk	Sviati Hory National Nature Park, west of Bogorodychne village	49.037527	37.4294835	Fungi	Basidiomycota	Agaricomycetes	Thelephorales	Thelephoraceae	Tomentellopsis	bresadolana	Species	CWU		Ordynets 2007-2011 eastern Ukraine
715469	PhysicalObject	2017-07-18 13:31:43.088928+00:00		715469	PreservedSpecimen	Ordynets00016		Alexander Ordynets | Alexander Akulov	2010-10-17	628088	Alexander Ordynets	2013-04-23		Tomentellopsis bresadolana (Sacc. & Trotter) Jülich & Stalpers, 1980			Ukraine	Donetsk	Sloviansk	Sviati Hory National Nature Park, west of Bogorodychne village	49.037527	37.4294835	Fungi	Basidiomycota	Agaricomycetes	Thelephorales	Thelephoraceae	Tomentellopsis	bresadolana	Species	CWU		Ordynets 2007-2011 eastern Ukraine
715470	PhysicalObject	2017-07-18 13:31:43.088928+00:00		715470	PreservedSpecimen	Ordynets00017		Alexander Ordynets | Alexander Akulov	2010-10-17	628090	Alexander Ordynets	2013-04-23		Tomentellopsis bresadolana (Sacc. & Trotter) Jülich & Stalpers, 1980			Ukraine	Donetsk	Sloviansk	Sviati Hory National Nature Park, west of Bogorodychne village	49.037527	37.4294835	Fungi	Basidiomycota	Agaricomycetes	Thelephorales	Thelephoraceae	Tomentellopsis	bresadolana	Species	CWU		Ordynets 2007-2011 eastern Ukraine
715471	PhysicalObject	2017-12-11 09:37:35.014476+00:00		715471	PreservedSpecimen	Ordynets00005		Alexander Ordynets | Alexander Akulov	2009-10-20	628091	Alexander Ordynets	2010-04-23	The same species as finnish specimens RS09494 (ENA: AJ410779) and RS04299 (ENA: AJ410778)	Tomentellopsis Hjortstam, 1970			Ukraine	Donetsk	Sloviansk	Sviati Hory National Nature Park, west of Bogorodychne village	49.037527	37.4294835	Fungi	Basidiomycota	Agaricomycetes	Thelephorales	Thelephoraceae	Tomentellopsis		Genus	CWU		Ordynets 2007-2011 eastern Ukraine
715472	PhysicalObject	2017-12-11 09:37:35.014476+00:00		715472	PreservedSpecimen	Ordynets00006		Alexander Ordynets | Alexander Akulov	2009-10-20	628093	Alexander Ordynets	2010-04-23	The same species as finnish specimens RS09494 (ENA: AJ410779) and RS04299 (ENA: AJ410778)	Tomentellopsis Hjortstam, 1970			Ukraine	Donetsk	Sloviansk	Sviati Hory National Nature Park, west of Bogorodychne village	49.037527	37.4294835	Fungi	Basidiomycota	Agaricomycetes	Thelephorales	Thelephoraceae	Tomentellopsis		Genus	CWU		Ordynets 2007-2011 eastern Ukraine
715473	PhysicalObject	2017-07-18 13:28:06.291033+00:00		715473	PreservedSpecimen	Ordynets00010	hymenium collapsed	Alexander Ordynets | Alexander Akulov	2009-11-18	628105	Alexander Ordynets	2010-04-23		Tomentellopsis bresadolana (Sacc. & Trotter) Jülich & Stalpers, 1980			Ukraine	Donetsk	Sloviansk	Sviati Hory National Nature Park, floodplain to the south of Sviatohirsk town	49.02655121	37.53378789	Fungi	Basidiomycota	Agaricomycetes	Thelephorales	Thelephoraceae	Tomentellopsis	bresadolana	Species	CWU		Ordynets 2007-2011 eastern Ukraine
1131615	PhysicalObject	2017-07-24 09:40:21.265240+00:00		1131615	PreservedSpecimen	TU100995		Alexander Ordynets	2010-11-06	2826564	Alexander Ordynets	2012-01-04	echinospora	Tomentellopsis Hjortstam, 1970			Ukraine	Kharkiv	Balaklea	Iziumska Luka Regional Landscape Park, floodplain of the Siverskyi Donets River	49.18195628	36.97924349	Fungi	Basidiomycota	Agaricomycetes	Thelephorales	Thelephoraceae	Tomentellopsis		Genus	TU(M)	Alexander Ordynets, Alexander Akulov, Andrey Usichenko. 2012. Aphyllophoroid fungi of the Regional landscape park “Iziumska luka” and adjacent territories (Kharkiv region, Ukraine).	Ordynets 2007-2011 eastern Ukraine
1132364	PhysicalObject	2017-07-19 08:22:51.679893+00:00		1132364	PreservedSpecimen	TU100998		Alexander Akulov	2010-10-22	2828776	Alexander Ordynets	2010-12-09		Tomentellopsis bresadolana (Sacc. & Trotter) Jülich & Stalpers, 1980			Ukraine	Luhansk	Stanytsia Luhanska	Stanychno-Luhanske division of the Luhansk Nature Reserve, east of Stanytsia Luhanska town	48.73595352	39.36959236	Fungi	Basidiomycota	Agaricomycetes	Thelephorales	Thelephoraceae	Tomentellopsis	bresadolana	Species	TU(M)	Alexander Ordynets, Alexander Akulov. 2011. Aphyllophoroid fungi of Stanychno-Luhanske division of Luhansk Nature Reserve.	Ordynets 2007-2011 eastern Ukraine
1132388	PhysicalObject	2017-07-19 07:21:15.475665+00:00		1132388	PreservedSpecimen	TU100999		Alexander Akulov	2010-11-20	2828800	Alexander Ordynets	2011-06-07		Tomentellopsis bresadolana (Sacc. & Trotter) Jülich & Stalpers, 1980			Ukraine	Donetsk	Sloviansk	Floodplain of the Syverskyi Donets River near Kryva Luka village	48.88503635	37.89345776	Fungi	Basidiomycota	Agaricomycetes	Thelephorales	Thelephoraceae	Tomentellopsis	bresadolana	Species	TU(M)	Alexander Ordynets, Alexander Akulov. 2011. Aphyllophoroid fungi of the “Cretaceous flora” division of Ukrainian Steppe Nature Reserve.	Ordynets 2007-2011 eastern Ukraine
1132394	PhysicalObject	2017-07-19 07:25:34.389607+00:00		1132394	PreservedSpecimen	TU101000		Alexander Akulov	2010-11-20	2828806	Alexander Ordynets	2011-06-07		Tomentellopsis bresadolana (Sacc. & Trotter) Jülich & Stalpers, 1980			Ukraine	Donetsk	Sloviansk	Floodplain of the Syverskyi Donets River near Kryva Luka village	48.88503635	37.89345776	Fungi	Basidiomycota	Agaricomycetes	Thelephorales	Thelephoraceae	Tomentellopsis	bresadolana	Species	TU(M)	Alexander Ordynets, Alexander Akulov. 2011. Aphyllophoroid fungi of the “Cretaceous flora” division of Ukrainian Steppe Nature Reserve.	Ordynets 2007-2011 eastern Ukraine
1132399	PhysicalObject	2017-07-19 08:10:36.489632+00:00		1132399	PreservedSpecimen	TU108581		Alexander Akulov | Alexander Ordynets	2010-11-06	2828811	Alexander Ordynets	2012-01-23		Tomentellopsis bresadolana (Sacc. & Trotter) Jülich & Stalpers, 1980			Ukraine	Kharkiv	Balaklea	Iziumska Luka Regional Landscape Park, floodplain of the Siverskyi Donets River	49.18195628	36.97924349	Fungi	Basidiomycota	Agaricomycetes	Thelephorales	Thelephoraceae	Tomentellopsis	bresadolana	Species	TU(M)	Alexander Ordynets, Alexander Akulov, Andrey Usichenko. 2012. Aphyllophoroid fungi of the Regional landscape park “Iziumska luka” and adjacent territories (Kharkiv region, Ukraine).	Ordynets 2007-2011 eastern Ukraine
1132407	PhysicalObject	2017-07-19 08:16:10.497206+00:00		1132407	PreservedSpecimen	TU108582		Alexander Akulov | Alexander Ordynets | Olga Ternovska	2010-11-06	2828819	Alexander Ordynets	2012-01-03		Tomentellopsis bresadolana (Sacc. & Trotter) Jülich & Stalpers, 1980			Ukraine	Kharkiv	Balaklea	Iziumska Luka Regional Landscape Park, floodplain of the Siverskyi Donets River	49.18195628	36.97924349	Fungi	Basidiomycota	Agaricomycetes	Thelephorales	Thelephoraceae	Tomentellopsis	bresadolana	Species	TU(M)	Alexander Ordynets, Alexander Akulov, Andrey Usichenko. 2012. Aphyllophoroid fungi of the Regional landscape park “Iziumska luka” and adjacent territories (Kharkiv region, Ukraine).	Ordynets 2007-2011 eastern Ukraine
1169674	PhysicalObject	2017-06-29 10:33:23.615526+00:00		1169674	PreservedSpecimen	CWU3482		Artem Bogatkov | Olga Ternovska | Alexander Ordynets | Alexander Akulov	2007-03-11	3017103	Alexander Ordynets	2008-01	corticioid	Amphinema byssoides (Pers.) J. Erikss., 1958			Ukraine	Donetsk	Sloviansk	Sviati Hory National Nature Park, high steep hills south of the Syverskyi Donets River	49.01704834	37.53963561	Fungi	Basidiomycota	Agaricomycetes	Atheliales	Atheliaceae	Amphinema	byssoides	Species	CWU		Ordynets 2007-2011 eastern Ukraine
1169675	PhysicalObject	2017-06-29 10:30:00.378544+00:00		1169675	PreservedSpecimen	CWU3483		Artem Bogatkov | Olga Ternovska | Alexander Ordynets | Alexander Akulov	2007-03-11	3017104	Alexander Ordynets	2008-01	polypore	Antrodia hyalina Spirin, Miettinen & Kotir., 2013			Ukraine	Donetsk	Sloviansk	Sviati Hory National Nature Park, floodplain to the south of Sviatohirsk town	49.02655121	37.53378789	Fungi	Basidiomycota	Agaricomycetes	Polyporales	Fomitopsidaceae	Antrodia	hyalina	Species	CWU		Ordynets 2007-2011 eastern Ukraine
1169676	PhysicalObject	2017-06-29 11:29:08.464952+00:00		1169676	PreservedSpecimen	CWU3484		Artem Bogatkov | Olga Ternovska | Alexander Ordynets | Alexander Akulov	2007-03-11	3017105	Alexander Ordynets	2008-01	corticioid	Athelia decipiens (Höhn. & Litsch.) J. Erikss., 1958	https://files.plutof.ut.ee/large/B2/D1/B2D181B072EB8C228797FBD65FF74394F2929598DAAE9E3EB8E070B30F53E1BE.jpg		Ukraine	Donetsk	Lyman	Sviati Hory National Nature Park, pinery with inclusion of deciduous forest patches to the north and east of Sviatohirsk town	49.07603497	37.56701577	Fungi	Basidiomycota	Agaricomycetes	Atheliales	Atheliaceae	Athelia	decipiens	Species	CWU		Ordynets 2007-2011 eastern Ukraine
1169677	PhysicalObject	2017-06-29 11:29:08.464952+00:00		1169677	PreservedSpecimen	CWU3485		Artem Bogatkov | Olga Ternovska | Alexander Ordynets | Alexander Akulov	2007-03-11	3017106	Alexander Ordynets	2008-01	corticioid	Athelia epiphylla Pers., 1822			Ukraine	Donetsk	Lyman	Sviati Hory National Nature Park, pinery with inclusion of deciduous forest patches to the north and east of Sviatohirsk town	49.07603497	37.56701577	Fungi	Basidiomycota	Agaricomycetes	Atheliales	Atheliaceae	Athelia	epiphylla	Species	CWU		Ordynets 2007-2011 eastern Ukraine
1169678	PhysicalObject	2017-06-29 10:33:23.615526+00:00		1169678	PreservedSpecimen	CWU3486		Artem Bogatkov | Olga Ternovska | Alexander Ordynets | Alexander Akulov	2007-03-10	3017107	Alexander Ordynets	2008-01	corticioid	Sistotrema brinkmannii (Bres.) J. Erikss., 1948			Ukraine	Donetsk	Sloviansk	Sviati Hory National Nature Park, high steep hills south of the Syverskyi Donets River	49.01704834	37.53963561	Fungi	Basidiomycota	Agaricomycetes	Cantharellales	Cantharellales fam Incertae sedis	Sistotrema	brinkmannii	Species	CWU		Ordynets 2007-2011 eastern Ukraine
1169679	PhysicalObject	2017-06-29 10:33:23.615526+00:00		1169679	PreservedSpecimen	CWU3487		Artem Bogatkov | Olga Ternovska | Alexander Ordynets | Alexander Akulov	2007-03-10	3017113	Alexander Ordynets	2008-01	polypore	Bjerkandera adusta (Willd.) P. Karst., 1879			Ukraine	Donetsk	Sloviansk	Sviati Hory National Nature Park, high steep hills south of the Syverskyi Donets River	49.01704834	37.53963561	Fungi	Basidiomycota	Agaricomycetes	Polyporales	Meruliaceae	Bjerkandera	adusta	Species	CWU		Ordynets 2007-2011 eastern Ukraine
1169680	PhysicalObject	2017-06-29 10:33:23.615526+00:00		1169680	PreservedSpecimen	CWU3488		Artem Bogatkov | Olga Ternovska | Alexander Ordynets | Alexander Akulov	2007-03-11	3017114	Alexander Ordynets	2008-01	polypore	Bjerkandera adusta (Willd.) P. Karst., 1879			Ukraine	Donetsk	Sloviansk	Sviati Hory National Nature Park, high steep hills south of the Syverskyi Donets River	49.01704834	37.53963561	Fungi	Basidiomycota	Agaricomycetes	Polyporales	Meruliaceae	Bjerkandera	adusta	Species	CWU		Ordynets 2007-2011 eastern Ukraine
1169681	PhysicalObject	2017-06-29 11:29:08.464952+00:00		1169681	PreservedSpecimen	CWU3489		Artem Bogatkov | Olga Ternovska | Alexander Ordynets | Alexander Akulov	2007-03-11	3017115	Alexander Ordynets	2008-01	polypore	Bjerkandera adusta (Willd.) P. Karst., 1879			Ukraine	Donetsk	Lyman	Sviati Hory National Nature Park, pinery with inclusion of deciduous forest patches to the north and east of Sviatohirsk town	49.07603497	37.56701577	Fungi	Basidiomycota	Agaricomycetes	Polyporales	Meruliaceae	Bjerkandera	adusta	Species	CWU		Ordynets 2007-2011 eastern Ukraine
1169682	PhysicalObject	2017-06-29 11:29:08.464952+00:00		1169682	PreservedSpecimen	CWU3490		Artem Bogatkov | Olga Ternovska | Alexander Ordynets | Alexander Akulov	2007-03-11	3017116	Alexander Ordynets	2008-01	polypore	Bjerkandera adusta (Willd.) P. Karst., 1879			Ukraine	Donetsk	Lyman	Sviati Hory National Nature Park, pinery with inclusion of deciduous forest patches to the north and east of Sviatohirsk town	49.07603497	37.56701577	Fungi	Basidiomycota	Agaricomycetes	Polyporales	Meruliaceae	Bjerkandera	adusta	Species	CWU		Ordynets 2007-2011 eastern Ukraine
1169683	PhysicalObject	2017-06-29 11:29:08.464952+00:00		1169683	PreservedSpecimen	CWU3491		Artem Bogatkov | Olga Ternovska | Alexander Ordynets | Alexander Akulov	2007-03-11	3017117	Alexander Ordynets	2008-01	polypore	Bjerkandera adusta (Willd.) P. Karst., 1879			Ukraine	Donetsk	Lyman	Sviati Hory National Nature Park, pinery with inclusion of deciduous forest patches to the north and east of Sviatohirsk town	49.07603497	37.56701577	Fungi	Basidiomycota	Agaricomycetes	Polyporales	Meruliaceae	Bjerkandera	adusta	Species	CWU		Ordynets 2007-2011 eastern Ukraine
1169684	PhysicalObject	2017-06-29 11:29:08.464952+00:00		1169684	PreservedSpecimen	CWU3492		Artem Bogatkov | Olga Ternovska | Alexander Ordynets | Alexander Akulov	2007-03-11	3017118	Alexander Ordynets	2008-01	polypore	Bjerkandera adusta (Willd.) P. Karst., 1879			Ukraine	Donetsk	Lyman	Sviati Hory National Nature Park, pinery with inclusion of deciduous forest patches to the north and east of Sviatohirsk town	49.07603497	37.56701577	Fungi	Basidiomycota	Agaricomycetes	Polyporales	Meruliaceae	Bjerkandera	adusta	Species	CWU		Ordynets 2007-2011 eastern Ukraine
1169685	PhysicalObject	2017-06-29 11:29:08.464952+00:00		1169685	PreservedSpecimen	CWU3493		Artem Bogatkov | Olga Ternovska | Alexander Ordynets | Alexander Akulov	2007-03-11	3017119	Alexander Ordynets	2008-01	corticioid	Byssomerulius corium (Pers.) Parmasto, 1967			Ukraine	Donetsk	Lyman	Sviati Hory National Nature Park, pinery with inclusion of deciduous forest patches to the north and east of Sviatohirsk town	49.07603497	37.56701577	Fungi	Basidiomycota	Agaricomycetes	Polyporales	Meruliaceae	Byssomerulius	corium	Species	CWU		Ordynets 2007-2011 eastern Ukraine
1169686	PhysicalObject	2017-06-29 10:33:23.615526+00:00		1169686	PreservedSpecimen	CWU3494		Artem Bogatkov | Olga Ternovska | Alexander Ordynets | Alexander Akulov	2007-03-11	3017120	Alexander Ordynets	2008-01	corticioid	Byssomerulius corium (Pers.) Parmasto, 1967			Ukraine	Donetsk	Sloviansk	Sviati Hory National Nature Park, high steep hills south of the Syverskyi Donets River	49.01704834	37.53963561	Fungi	Basidiomycota	Agaricomycetes	Polyporales	Meruliaceae	Byssomerulius	corium	Species	CWU		Ordynets 2007-2011 eastern Ukraine
1169687	PhysicalObject	2017-06-29 11:29:08.464952+00:00		1169687	PreservedSpecimen	CWU3495		Artem Bogatkov | Olga Ternovska | Alexander Ordynets | Alexander Akulov	2007-03-11	3017121	Alexander Ordynets	2008-01	corticioid	Ceraceomyces serpens (Tode) Ginns, 1976			Ukraine	Donetsk	Lyman	Sviati Hory National Nature Park, pinery with inclusion of deciduous forest patches to the north and east of Sviatohirsk town	49.07603497	37.56701577	Fungi	Basidiomycota	Agaricomycetes	Polyporales	Meruliaceae	Ceraceomyces	serpens	Species	CWU		Ordynets 2007-2011 eastern Ukraine
1169688	PhysicalObject	2017-06-29 10:33:23.615526+00:00		1169688	PreservedSpecimen	CWU3496		Artem Bogatkov | Olga Ternovska | Alexander Ordynets | Alexander Akulov	2007-03-10	3017122	Alexander Ordynets	2008-01	polypore	Ceriporia purpurea (Fr.) Donk, 1971			Ukraine	Donetsk	Sloviansk	Sviati Hory National Nature Park, high steep hills south of the Syverskyi Donets River	49.01704834	37.53963561	Fungi	Basidiomycota	Agaricomycetes	Polyporales	Meruliaceae	Ceriporia	purpurea	Species	CWU		Ordynets 2007-2011 eastern Ukraine
1169689	PhysicalObject	2017-06-29 10:33:23.615526+00:00		1169689	PreservedSpecimen	CWU3497		Artem Bogatkov | Olga Ternovska | Alexander Ordynets | Alexander Akulov	2007-03-11	3017123	Alexander Ordynets	2008-01	polypore	Ceriporia reticulata (Hoffm.) Domanski			Ukraine	Donetsk	Sloviansk	Sviati Hory National Nature Park, high steep hills south of the Syverskyi Donets River	49.01704834	37.53963561	Fungi	Basidiomycota	Agaricomycetes	Polyporales	Meruliaceae	Ceriporia	reticulata	Species	CWU		Ordynets 2007-2011 eastern Ukraine
1169690	PhysicalObject	2017-06-29 11:29:08.464952+00:00		1169690	PreservedSpecimen	CWU3498		Artem Bogatkov | Olga Ternovska | Alexander Ordynets | Alexander Akulov	2007-03-11	3017124	Alexander Ordynets	2008-01	polypore	Ceriporiopsis mucida (Pers.) Gilb. & Ryvarden, 1985			Ukraine	Donetsk	Lyman	Sviati Hory National Nature Park, pinery with inclusion of deciduous forest patches to the north and east of Sviatohirsk town	49.07603497	37.56701577	Fungi	Basidiomycota	Agaricomycetes	Polyporales	Steccherinaceae	Ceriporiopsis	mucida	Species	CWU		Ordynets 2007-2011 eastern Ukraine
1169691	PhysicalObject	2017-06-29 10:33:23.615526+00:00		1169691	PreservedSpecimen	CWU3499		Artem Bogatkov | Olga Ternovska | Alexander Ordynets | Alexander Akulov	2007-03-10	3017125	Alexander Ordynets	2008-01	corticioid	Coniophora puteana (Schumach.) P. Karst., 1868			Ukraine	Donetsk	Sloviansk	Sviati Hory National Nature Park, high steep hills south of the Syverskyi Donets River	49.01704834	37.53963561	Fungi	Basidiomycota	Agaricomycetes	Boletales	Coniophoraceae	Coniophora	puteana	Species	CWU		Ordynets 2007-2011 eastern Ukraine
1169692	PhysicalObject	2017-06-29 10:33:23.615526+00:00		1169692	PreservedSpecimen	CWU3500		Artem Bogatkov | Olga Ternovska | Alexander Ordynets | Alexander Akulov	2007-03-10	3017126	Alexander Ordynets	2008-01	corticioid	Coniophora puteana (Schumach.) P. Karst., 1868			Ukraine	Donetsk	Sloviansk	Sviati Hory National Nature Park, high steep hills south of the Syverskyi Donets River	49.01704834	37.53963561	Fungi	Basidiomycota	Agaricomycetes	Boletales	Coniophoraceae	Coniophora	puteana	Species	CWU		Ordynets 2007-2011 eastern Ukraine
1169693	PhysicalObject	2017-06-29 11:29:08.464952+00:00		1169693	PreservedSpecimen	CWU3501		Artem Bogatkov | Olga Ternovska | Alexander Ordynets | Alexander Akulov	2007-03-11	3017127	Alexander Ordynets	2008-01	corticioid	Cylindrobasidium evolvens (Fr.) Jülich, 1974			Ukraine	Donetsk	Lyman	Sviati Hory National Nature Park, pinery with inclusion of deciduous forest patches to the north and east of Sviatohirsk town	49.07603497	37.56701577	Fungi	Basidiomycota	Agaricomycetes	Agaricales	Physalacriaceae	Cylindrobasidium	evolvens	Species	CWU		Ordynets 2007-2011 eastern Ukraine
1169694	PhysicalObject	2017-06-29 10:30:00.378544+00:00		1169694	PreservedSpecimen	CWU3502		Artem Bogatkov | Olga Ternovska | Alexander Ordynets | Alexander Akulov	2007-03-11	3017128	Alexander Ordynets	2008-01	polypore	Daedalea quercina (L.) Pers., 1801			Ukraine	Donetsk	Sloviansk	Sviati Hory National Nature Park, floodplain to the south of Sviatohirsk town	49.02655121	37.53378789	Fungi	Basidiomycota	Agaricomycetes	Polyporales	Fomitopsidaceae	Daedalea	quercina	Species	CWU		Ordynets 2007-2011 eastern Ukraine
1169695	PhysicalObject	2017-06-29 11:29:08.464952+00:00		1169695	PreservedSpecimen	CWU3503		Artem Bogatkov | Olga Ternovska | Alexander Ordynets | Alexander Akulov	2007-03-11	3017129	Alexander Ordynets	2008-01	polypore	Diplomitoporus flavescens (Bres.) Domanski			Ukraine	Donetsk	Lyman	Sviati Hory National Nature Park, pinery with inclusion of deciduous forest patches to the north and east of Sviatohirsk town	49.07603497	37.56701577	Fungi	Basidiomycota	Agaricomycetes	Polyporales	Meripilaceae	Diplomitoporus	flavescens	Species	CWU		Ordynets 2007-2011 eastern Ukraine
1169696	PhysicalObject	2017-06-29 11:29:08.464952+00:00		1169696	PreservedSpecimen	CWU3504		Artem Bogatkov | Olga Ternovska | Alexander Ordynets | Alexander Akulov	2007-03-11	3017130	Alexander Ordynets	2008-01	polypore	Diplomitoporus flavescens (Bres.) Domanski			Ukraine	Donetsk	Lyman	Sviati Hory National Nature Park, pinery with inclusion of deciduous forest patches to the north and east of Sviatohirsk town	49.07603497	37.56701577	Fungi	Basidiomycota	Agaricomycetes	Polyporales	Meripilaceae	Diplomitoporus	flavescens	Species	CWU		Ordynets 2007-2011 eastern Ukraine
1169697	PhysicalObject	2017-06-29 10:33:23.615526+00:00		1169697	PreservedSpecimen	CWU3505		Artem Bogatkov | Olga Ternovska | Alexander Ordynets | Alexander Akulov	2007-03-10	3017131	Alexander Ordynets	2008-01	polypore	Antrodia hyalina Spirin, Miettinen & Kotir., 2013			Ukraine	Donetsk	Sloviansk	Sviati Hory National Nature Park, high steep hills south of the Syverskyi Donets River	49.01704834	37.53963561	Fungi	Basidiomycota	Agaricomycetes	Polyporales	Fomitopsidaceae	Antrodia	hyalina	Species	CWU		Ordynets 2007-2011 eastern Ukraine
1169699	PhysicalObject	2017-07-13 13:48:51.333275+00:00		1169699	PreservedSpecimen	CWU3506		Artem Bogatkov | Olga Ternovska | Alexander Ordynets | Alexander Akulov	2007-03-11	3017133	Alexander Ordynets	2008-01	corticioid	Erythricium hypnophilum (P. Karst.) J. Erikss. & Hjortstam, 1970	https://files.plutof.ut.ee/large/CF/C8/CFC88302C6C0153005CAFED03E3B44BD69D456CA3D07EC54867C5B926C2F37A2.jpg | https://files.plutof.ut.ee/large/34/9C/349CE27F351B3D390AAE03D8BE7AF9D1EEAB10A0843C6A981447DAC337E29784.jpg | https://files.plutof.ut.ee/large/94/DC/94DC282C3218A2CAEDDC84BDBB09F37F16A2607521D93714672AF36BD0D899FB.jpg		Ukraine	Donetsk	Lyman	Sviati Hory National Nature Park, pinery with inclusion of deciduous forest patches to the north and east of Sviatohirsk town	49.07603497	37.56701577	Fungi	Basidiomycota	Agaricomycetes	Corticiales	Corticiaceae	Erythricium	hypnophilum	Species	CWU	Alexander Ordynets. 2009. New for Ukraine species of corticioid fungi from “Svyaty Gory” National Nature Park.	Ordynets 2007-2011 eastern Ukraine
1169700	PhysicalObject	2017-06-29 10:33:23.615526+00:00		1169700	PreservedSpecimen	CWU3507		Artem Bogatkov | Olga Ternovska | Alexander Ordynets | Alexander Akulov	2007-03-11	3017134	Alexander Ordynets	2008-01	polypore	Fomes fomentarius (L.) J.J. Kickx			Ukraine	Donetsk	Sloviansk	Sviati Hory National Nature Park, high steep hills south of the Syverskyi Donets River	49.01704834	37.53963561	Fungi	Basidiomycota	Agaricomycetes	Polyporales	Polyporaceae	Fomes	fomentarius	Species	CWU		Ordynets 2007-2011 eastern Ukraine
1169701	PhysicalObject	2017-06-29 10:33:23.615526+00:00		1169701	PreservedSpecimen	CWU3508		Artem Bogatkov | Olga Ternovska | Alexander Ordynets | Alexander Akulov	2007-03-10	3017135	Alexander Ordynets	2008-01	polypore	Trametes trogii Berk., 1850			Ukraine	Donetsk	Sloviansk	Sviati Hory National Nature Park, high steep hills south of the Syverskyi Donets River	49.01704834	37.53963561	Fungi	Basidiomycota	Agaricomycetes	Polyporales	Coriolaceae	Trametes	trogii	Species	CWU		Ordynets 2007-2011 eastern Ukraine
1169702	PhysicalObject	2017-06-29 10:33:23.615526+00:00		1169702	PreservedSpecimen	CWU3509		Artem Bogatkov | Olga Ternovska | Alexander Ordynets | Alexander Akulov	2007-03-10	3017136	Alexander Ordynets	2008-01	polypore	Antrodia malicola (Berk. & M.A. Curtis) Donk, 1966			Ukraine	Donetsk	Sloviansk	Sviati Hory National Nature Park, high steep hills south of the Syverskyi Donets River	49.01704834	37.53963561	Fungi	Basidiomycota	Agaricomycetes	Polyporales	Fomitopsidaceae	Antrodia	malicola	Species	CWU		Ordynets 2007-2011 eastern Ukraine
1169703	PhysicalObject	2017-06-29 11:29:08.464952+00:00		1169703	PreservedSpecimen	CWU3510		Artem Bogatkov | Olga Ternovska | Alexander Ordynets | Alexander Akulov	2007-03-11	3017137	Alexander Ordynets	2008-01	polypore	Trametes trogii Berk., 1850			Ukraine	Donetsk	Lyman	Sviati Hory National Nature Park, pinery with inclusion of deciduous forest patches to the north and east of Sviatohirsk town	49.07603497	37.56701577	Fungi	Basidiomycota	Agaricomycetes	Polyporales	Coriolaceae	Trametes	trogii	Species	CWU		Ordynets 2007-2011 eastern Ukraine
1169704	PhysicalObject	2017-06-29 11:29:08.464952+00:00		1169704	PreservedSpecimen	CWU3511		Artem Bogatkov | Olga Ternovska | Alexander Ordynets | Alexander Akulov	2007-03-11	3017138	Alexander Ordynets	2008-01	polypore	Ganoderma applanatum (Pers.) Pat., 1887			Ukraine	Donetsk	Lyman	Sviati Hory National Nature Park, pinery with inclusion of deciduous forest patches to the north and east of Sviatohirsk town	49.07603497	37.56701577	Fungi	Basidiomycota	Agaricomycetes	Polyporales	Ganodermataceae	Ganoderma	applanatum	Species	CWU		Ordynets 2007-2011 eastern Ukraine
1169706	PhysicalObject	2017-06-29 10:33:23.615526+00:00		1169706	PreservedSpecimen	CWU3512		Artem Bogatkov | Olga Ternovska | Alexander Ordynets | Alexander Akulov	2007-03-10	3017139	Alexander Ordynets	2008-01	polypore	Gloeoporus dichrous (Fr.) Bres., 1913			Ukraine	Donetsk	Sloviansk	Sviati Hory National Nature Park, high steep hills south of the Syverskyi Donets River	49.01704834	37.53963561	Fungi	Basidiomycota	Agaricomycetes	Polyporales	Meruliaceae	Gloeoporus	dichrous	Species	CWU		Ordynets 2007-2011 eastern Ukraine
1169707	PhysicalObject	2017-06-29 10:33:23.615526+00:00		1169707	PreservedSpecimen	CWU3513		Artem Bogatkov | Olga Ternovska | Alexander Ordynets | Alexander Akulov	2007-03-10	3017141	Alexander Ordynets	2008-01	polypore	Gloeoporus dichrous (Fr.) Bres., 1913			Ukraine	Donetsk	Sloviansk	Sviati Hory National Nature Park, high steep hills south of the Syverskyi Donets River	49.01704834	37.53963561	Fungi	Basidiomycota	Agaricomycetes	Polyporales	Meruliaceae	Gloeoporus	dichrous	Species	CWU		Ordynets 2007-2011 eastern Ukraine
1169708	PhysicalObject	2017-06-29 11:29:08.464952+00:00		1169708	PreservedSpecimen	CWU3514		Artem Bogatkov | Olga Ternovska | Alexander Ordynets | Alexander Akulov	2007-03-10	3017142	Alexander Ordynets	2008-01	polypore	Gloeoporus dichrous (Fr.) Bres., 1913			Ukraine	Donetsk	Lyman	Sviati Hory National Nature Park, pinery with inclusion of deciduous forest patches to the north and east of Sviatohirsk town	49.07603497	37.56701577	Fungi	Basidiomycota	Agaricomycetes	Polyporales	Meruliaceae	Gloeoporus	dichrous	Species	CWU		Ordynets 2007-2011 eastern Ukraine
1169709	PhysicalObject	2017-06-29 11:29:08.464952+00:00		1169709	PreservedSpecimen	CWU3515		Artem Bogatkov | Olga Ternovska | Alexander Ordynets | Alexander Akulov	2007-03-11	3017143	Alexander Ordynets	2008-01	polypore	Gloeoporus dichrous (Fr.) Bres., 1913			Ukraine	Donetsk	Lyman	Sviati Hory National Nature Park, pinery with inclusion of deciduous forest patches to the north and east of Sviatohirsk town	49.07603497	37.56701577	Fungi	Basidiomycota	Agaricomycetes	Polyporales	Meruliaceae	Gloeoporus	dichrous	Species	CWU		Ordynets 2007-2011 eastern Ukraine
1169710	PhysicalObject	2017-06-29 10:33:23.615526+00:00		1169710	PreservedSpecimen	CWU3516		Artem Bogatkov | Olga Ternovska | Alexander Ordynets | Alexander Akulov	2007-03-10	3017144	Alexander Ordynets	2008-01	polypore	Hapalopilus nidulans (Fr.) P. Karst., 1881			Ukraine	Donetsk	Sloviansk	Sviati Hory National Nature Park, high steep hills south of the Syverskyi Donets River	49.01704834	37.53963561	Fungi	Basidiomycota	Agaricomycetes	Polyporales	Meruliaceae	Hapalopilus	nidulans	Species	CWU		Ordynets 2007-2011 eastern Ukraine
1169711	PhysicalObject	2017-06-29 10:33:23.615526+00:00		1169711	PreservedSpecimen	CWU3517		Artem Bogatkov | Olga Ternovska | Alexander Ordynets | Alexander Akulov	2007-03-10	3017150	Alexander Ordynets	2008-01	corticioid	Hymenochaete fuliginosa (Pers.) Lév., 1846			Ukraine	Donetsk	Sloviansk	Sviati Hory National Nature Park, high steep hills south of the Syverskyi Donets River	49.01704834	37.53963561	Fungi	Basidiomycota	Agaricomycetes	Hymenochaetales	Hymenochaetaceae	Hymenochaete	fuliginosa	Species	CWU		Ordynets 2007-2011 eastern Ukraine
1169713	PhysicalObject	2017-06-29 10:33:23.615526+00:00		1169713	PreservedSpecimen	CWU3518		Artem Bogatkov | Olga Ternovska | Alexander Ordynets | Alexander Akulov	2007-03-10	3017151	Alexander Ordynets	2008-01	corticioid	Hymenochaete fuliginosa (Pers.) Lév., 1846			Ukraine	Donetsk	Sloviansk	Sviati Hory National Nature Park, high steep hills south of the Syverskyi Donets River	49.01704834	37.53963561	Fungi	Basidiomycota	Agaricomycetes	Hymenochaetales	Hymenochaetaceae	Hymenochaete	fuliginosa	Species	CWU		Ordynets 2007-2011 eastern Ukraine
1169714	PhysicalObject	2017-06-29 10:30:00.378544+00:00		1169714	PreservedSpecimen	CWU3519		Artem Bogatkov | Olga Ternovska | Alexander Ordynets | Alexander Akulov	2007-03-11	3017153	Alexander Ordynets	2008-01	corticioid	Hymenochaete rubiginosa (Dicks.) Lév., 1846			Ukraine	Donetsk	Sloviansk	Sviati Hory National Nature Park, floodplain to the south of Sviatohirsk town	49.02655121	37.53378789	Fungi	Basidiomycota	Agaricomycetes	Hymenochaetales	Hymenochaetaceae	Hymenochaete	rubiginosa	Species	CWU		Ordynets 2007-2011 eastern Ukraine
1169715	PhysicalObject	2017-06-29 11:29:08.464952+00:00		1169715	PreservedSpecimen	CWU3520		Artem Bogatkov | Olga Ternovska | Alexander Ordynets | Alexander Akulov	2007-03-11	3017154	Alexander Ordynets	2008-01	corticioid	Peniophorella pubera (Fr.) P. Karst., 1889			Ukraine	Donetsk	Lyman	Sviati Hory National Nature Park, pinery with inclusion of deciduous forest patches to the north and east of Sviatohirsk town	49.07603497	37.56701577	Fungi	Basidiomycota	Agaricomycetes	Hymenochaetales	Hymenochaetales fam Incertae sedis	Peniophorella	pubera	Species	CWU		Ordynets 2007-2011 eastern Ukraine
1169716	PhysicalObject	2017-06-29 11:29:08.464952+00:00		1169716	PreservedSpecimen	CWU3521		Artem Bogatkov | Olga Ternovska | Alexander Ordynets | Alexander Akulov	2007-03-11	3017155	Alexander Ordynets	2008-01	corticioid	Hyphoderma setigerum (Fr.) Donk, 1957			Ukraine	Donetsk	Lyman	Sviati Hory National Nature Park, pinery with inclusion of deciduous forest patches to the north and east of Sviatohirsk town	49.07603497	37.56701577	Fungi	Basidiomycota	Agaricomycetes	Polyporales	Hyphodermataceae	Hyphoderma	setigerum	Species	CWU		Ordynets 2007-2011 eastern Ukraine
1169717	PhysicalObject	2017-06-29 11:29:08.464952+00:00		1169717	PreservedSpecimen	CWU3522		Artem Bogatkov | Olga Ternovska | Alexander Ordynets | Alexander Akulov	2007-03-11	3017156	Alexander Ordynets	2008-01	corticioid	Hyphoderma setigerum (Fr.) Donk, 1957			Ukraine	Donetsk	Lyman	Sviati Hory National Nature Park, pinery with inclusion of deciduous forest patches to the north and east of Sviatohirsk town	49.07603497	37.56701577	Fungi	Basidiomycota	Agaricomycetes	Polyporales	Hyphodermataceae	Hyphoderma	setigerum	Species	CWU		Ordynets 2007-2011 eastern Ukraine
1169719	PhysicalObject	2017-06-29 11:29:08.464952+00:00		1169719	PreservedSpecimen	CWU3523		Artem Bogatkov | Olga Ternovska | Alexander Ordynets | Alexander Akulov	2007-03-11	3017158	Alexander Ordynets	2008-01	corticioid	Hyphoderma setigerum (Fr.) Donk, 1957			Ukraine	Donetsk	Lyman	Sviati Hory National Nature Park, pinery with inclusion of deciduous forest patches to the north and east of Sviatohirsk town	49.07603497	37.56701577	Fungi	Basidiomycota	Agaricomycetes	Polyporales	Hyphodermataceae	Hyphoderma	setigerum	Species	CWU		Ordynets 2007-2011 eastern Ukraine
1169720	PhysicalObject	2017-06-29 11:29:08.464952+00:00		1169720	PreservedSpecimen	CWU3524		Artem Bogatkov | Olga Ternovska | Alexander Ordynets | Alexander Akulov	2007-03-11	3017159	Alexander Ordynets	2008-01	corticioid	Hyphoderma setigerum (Fr.) Donk, 1957			Ukraine	Donetsk	Lyman	Sviati Hory National Nature Park, pinery with inclusion of deciduous forest patches to the north and east of Sviatohirsk town	49.07603497	37.56701577	Fungi	Basidiomycota	Agaricomycetes	Polyporales	Hyphodermataceae	Hyphoderma	setigerum	Species	CWU		Ordynets 2007-2011 eastern Ukraine
1169721	PhysicalObject	2017-06-29 10:33:23.615526+00:00		1169721	PreservedSpecimen	CWU3525		Artem Bogatkov | Olga Ternovska | Alexander Ordynets | Alexander Akulov	2007-03-10	3017160	Alexander Ordynets	2008-01	corticioid	Hyphodontia arguta (Fr.) J. Erikss., 1958			Ukraine	Donetsk	Sloviansk	Sviati Hory National Nature Park, high steep hills south of the Syverskyi Donets River	49.01704834	37.53963561	Fungi	Basidiomycota	Agaricomycetes	Hymenochaetales	Schizoporaceae	Hyphodontia	arguta	Species	CWU		Ordynets 2007-2011 eastern Ukraine
1169722	PhysicalObject	2017-06-29 10:33:23.615526+00:00		1169722	PreservedSpecimen	CWU3526		Artem Bogatkov | Olga Ternovska | Alexander Ordynets | Alexander Akulov	2007-03-10	3017161	Alexander Ordynets	2008-01	corticioid	Hyphodontia crustosa (Pers.) J. Erikss., 1958			Ukraine	Donetsk	Sloviansk	Sviati Hory National Nature Park, high steep hills south of the Syverskyi Donets River	49.01704834	37.53963561	Fungi	Basidiomycota	Agaricomycetes	Hymenochaetales	Schizoporaceae	Hyphodontia	crustosa	Species	CWU		Ordynets 2007-2011 eastern Ukraine
1169724	PhysicalObject	2017-06-29 10:33:23.615526+00:00		1169724	PreservedSpecimen	CWU3527		Artem Bogatkov | Olga Ternovska | Alexander Ordynets | Alexander Akulov	2007-03-10	3017163	Alexander Ordynets	2008-01	corticioid	Hyphodontia quercina (Pers.) J. Erikss., 1958			Ukraine	Donetsk	Sloviansk	Sviati Hory National Nature Park, high steep hills south of the Syverskyi Donets River	49.01704834	37.53963561	Fungi	Basidiomycota	Agaricomycetes	Hymenochaetales	Schizoporaceae	Hyphodontia	quercina	Species	CWU		Ordynets 2007-2011 eastern Ukraine
1169725	PhysicalObject	2017-06-29 10:33:23.615526+00:00		1169725	PreservedSpecimen	CWU3528		Artem Bogatkov | Olga Ternovska | Alexander Ordynets | Alexander Akulov	2007-03-10	3017164	Alexander Ordynets	2008-01	corticioid	Botryobasidium candicans J. Erikss., 1958	https://files.plutof.ut.ee/large/24/1C/241C5404507E8F80D65A3460443E11B260390D31E15E04E758A383CAA4467B74.jpg | https://files.plutof.ut.ee/large/39/11/39113E8A64EBE89ED81C2610589101E8A3B39BF3A5179BBDA4C807AEEA79A1F0.jpg		Ukraine	Donetsk	Sloviansk	Sviati Hory National Nature Park, high steep hills south of the Syverskyi Donets River	49.01704834	37.53963561	Fungi	Basidiomycota	Agaricomycetes	Cantharellales	Botryobasidiaceae	Botryobasidium	candicans	Species	CWU	Alexander Ordynets. 2009. New for Ukraine species of corticioid fungi from “Svyaty Gory” National Nature Park.	Ordynets 2007-2011 eastern Ukraine
1169726	PhysicalObject	2017-06-29 11:29:08.464952+00:00		1169726	PreservedSpecimen	CWU3529		Artem Bogatkov | Olga Ternovska | Alexander Ordynets | Alexander Akulov	2007-03-11	3017165	Alexander Ordynets	2008-01	polypore	Mensularia radiata (Sowerby) Lázaro Ibiza, 1916			Ukraine	Donetsk	Lyman	Sviati Hory National Nature Park, pinery with inclusion of deciduous forest patches to the north and east of Sviatohirsk town	49.07603497	37.56701577	Fungi	Basidiomycota	Agaricomycetes	Hymenochaetales	Hymenochaetaceae	Xanthoporia	radiata	Species	CWU		Ordynets 2007-2011 eastern Ukraine
1169727	PhysicalObject	2017-06-29 10:30:00.378544+00:00		1169727	PreservedSpecimen	CWU3530		Artem Bogatkov | Olga Ternovska | Alexander Ordynets | Alexander Akulov	2007-03-11	3017166	Alexander Ordynets	2008-01	polypore	Mensularia radiata (Sowerby) Lázaro Ibiza, 1916			Ukraine	Donetsk	Sloviansk	Sviati Hory National Nature Park, floodplain to the south of Sviatohirsk town	49.02655121	37.53378789	Fungi	Basidiomycota	Agaricomycetes	Hymenochaetales	Hymenochaetaceae	Xanthoporia	radiata	Species	CWU		Ordynets 2007-2011 eastern Ukraine
1169728	PhysicalObject	2017-06-29 10:33:23.615526+00:00		1169728	PreservedSpecimen	CWU3531		Artem Bogatkov | Olga Ternovska | Alexander Ordynets | Alexander Akulov	2007-03-10	3017167	Alexander Ordynets	2008-01	polypore	Irpex lacteus (Fr.) Fr., 1828			Ukraine	Donetsk	Sloviansk	Sviati Hory National Nature Park, high steep hills south of the Syverskyi Donets River	49.01704834	37.53963561	Fungi	Basidiomycota	Agaricomycetes	Polyporales	Meruliaceae	Irpex	lacteus	Species	CWU		Ordynets 2007-2011 eastern Ukraine
1169729	PhysicalObject	2017-06-29 11:29:08.464952+00:00		1169729	PreservedSpecimen	CWU3532		Artem Bogatkov | Olga Ternovska | Alexander Ordynets | Alexander Akulov	2007-03-11	3017168	Alexander Ordynets	2008-01	polypore	Irpex lacteus (Fr.) Fr., 1828			Ukraine	Donetsk	Lyman	Sviati Hory National Nature Park, pinery with inclusion of deciduous forest patches to the north and east of Sviatohirsk town	49.07603497	37.56701577	Fungi	Basidiomycota	Agaricomycetes	Polyporales	Meruliaceae	Irpex	lacteus	Species	CWU		Ordynets 2007-2011 eastern Ukraine
1169730	PhysicalObject	2017-07-13 14:15:57.248040+00:00		1169730	PreservedSpecimen	CWU3533		Artem Bogatkov | Olga Ternovska | Alexander Ordynets | Alexander Akulov	2007-03-11	3017169	Alexander Ordynets	2008-01	corticioid	Galzinia incrustans Parmasto	https://files.plutof.ut.ee/large/33/9C/339C9C71D567FF3BFB15578CB990905C218B9FB5BCE1C91066CE62FF99369033.jpg | https://files.plutof.ut.ee/large/31/C7/31C70D560B40759C52233F29BD9056325F38D7EF5239B86C0D78B35D52D14B6A.jpg		Ukraine	Donetsk	Lyman	Sviati Hory National Nature Park, pinery with inclusion of deciduous forest patches to the north and east of Sviatohirsk town	49.07603497	37.56701577	Fungi	Basidiomycota	Agaricomycetes	Corticiales	Corticiaceae	Galzinia	incrustans	Species	CWU	Alexander Ordynets, Eugene Yurchenko. 2010. New and little known for Ukraine species of corticioid fungi.	Ordynets 2007-2011 eastern Ukraine
1169731	PhysicalObject	2017-08-17 19:19:12.164678+00:00		1169731	PreservedSpecimen	CWU3534		Artem Bogatkov | Olga Ternovska | Alexander Ordynets | Alexander Akulov	2007-03-10	3017170	Eugene Yurchenko	2008-01	corticioid	Phlebia lilascens (Bourdot) J. Erikss. & Hjortstam, 1981	https://files.plutof.ut.ee/large/1A/49/1A497F0A54B95D8979C94CCF5ECECD9B4EA1AB39A5431177180E573CC395CE50.jpg | https://files.plutof.ut.ee/large/F8/DB/F8DB73A0BE635DF0E91E11A383B9C17DCE648EF2570894A9FB514E365A3A5559.jpg		Ukraine	Donetsk	Sloviansk	Sviati Hory National Nature Park, high steep hills south of the Syverskyi Donets River	49.01704834	37.53963561	Fungi	Basidiomycota	Agaricomycetes	Polyporales	Meruliaceae	Phlebia	lilascens	Species	CWU	Alexander Ordynets, Eugene Yurchenko. 2010. New and little known for Ukraine species of corticioid fungi.	Ordynets 2007-2011 eastern Ukraine
1169732	PhysicalObject	2017-06-29 10:33:23.615526+00:00		1169732	PreservedSpecimen	CWU3535		Artem Bogatkov | Olga Ternovska | Alexander Ordynets | Alexander Akulov	2007-03-10	3017172	Alexander Ordynets	2008-01	corticioid	Merulius tremellosus Schrad., 1794			Ukraine	Donetsk	Sloviansk	Sviati Hory National Nature Park, high steep hills south of the Syverskyi Donets River	49.01704834	37.53963561	Fungi	Basidiomycota	Agaricomycetes	Polyporales	Meruliaceae	Phlebia	tremellosus	Species	CWU		Ordynets 2007-2011 eastern Ukraine
1169733	PhysicalObject	2017-06-29 10:30:00.378544+00:00		1169733	PreservedSpecimen	CWU3536		Artem Bogatkov | Olga Ternovska | Alexander Ordynets | Alexander Akulov	2007-03-11	3017173	Alexander Ordynets	2008-01	corticioid	Merulius tremellosus Schrad., 1794			Ukraine	Donetsk	Sloviansk	Sviati Hory National Nature Park, floodplain to the south of Sviatohirsk town	49.02655121	37.53378789	Fungi	Basidiomycota	Agaricomycetes	Polyporales	Meruliaceae	Phlebia	tremellosus	Species	CWU		Ordynets 2007-2011 eastern Ukraine
1169734	PhysicalObject	2017-06-29 11:29:08.464952+00:00		1169734	PreservedSpecimen	CWU3537		Artem Bogatkov | Olga Ternovska | Alexander Ordynets | Alexander Akulov	2007-03-11	3017174	Alexander Ordynets	2008-01	polypore	Oxyporus corticola (Fr.) Ryvarden, 1972			Ukraine	Donetsk	Lyman	Sviati Hory National Nature Park, pinery with inclusion of deciduous forest patches to the north and east of Sviatohirsk town	49.07603497	37.56701577	Fungi	Basidiomycota	Agaricomycetes	Hymenochaetales	Schizoporaceae	Oxyporus	corticola	Species	CWU		Ordynets 2007-2011 eastern Ukraine
1169735	PhysicalObject	2017-06-29 11:29:08.464952+00:00		1169735	PreservedSpecimen	CWU3538		Artem Bogatkov | Olga Ternovska | Alexander Ordynets | Alexander Akulov	2007-03-11	3017175	Alexander Ordynets	2008-01	corticioid	Peniophora cinerea (Pers.) Cooke, 1879			Ukraine	Donetsk	Lyman	Sviati Hory National Nature Park, pinery with inclusion of deciduous forest patches to the north and east of Sviatohirsk town	49.07603497	37.56701577	Fungi	Basidiomycota	Agaricomycetes	Russulales	Peniophoraceae	Peniophora	cinerea	Species	CWU		Ordynets 2007-2011 eastern Ukraine
1169736	PhysicalObject	2017-06-29 11:29:08.464952+00:00		1169736	PreservedSpecimen	CWU3539		Artem Bogatkov | Olga Ternovska | Alexander Ordynets | Alexander Akulov	2007-03-11	3017176	Alexander Ordynets	2008-01	corticioid	Peniophora cinerea (Pers.) Cooke, 1879			Ukraine	Donetsk	Lyman	Sviati Hory National Nature Park, pinery with inclusion of deciduous forest patches to the north and east of Sviatohirsk town	49.07603497	37.56701577	Fungi	Basidiomycota	Agaricomycetes	Russulales	Peniophoraceae	Peniophora	cinerea	Species	CWU		Ordynets 2007-2011 eastern Ukraine
1169737	PhysicalObject	2017-06-29 10:33:23.615526+00:00		1169737	PreservedSpecimen	CWU3540		Artem Bogatkov | Olga Ternovska | Alexander Ordynets | Alexander Akulov	2007-03-11	3017177	Alexander Ordynets	2008-01	corticioid	Peniophora cinerea (Pers.) Cooke, 1879			Ukraine	Donetsk	Sloviansk	Sviati Hory National Nature Park, high steep hills south of the Syverskyi Donets River	49.01704834	37.53963561	Fungi	Basidiomycota	Agaricomycetes	Russulales	Peniophoraceae	Peniophora	cinerea	Species	CWU		Ordynets 2007-2011 eastern Ukraine
1169738	PhysicalObject	2017-06-29 10:33:23.615526+00:00		1169738	PreservedSpecimen	CWU3541		Artem Bogatkov | Olga Ternovska | Alexander Ordynets | Alexander Akulov	2007-03-10	3017178	Alexander Ordynets	2008-01	corticioid	Peniophora incarnata (Pers.) P. Karst., 1889			Ukraine	Donetsk	Sloviansk	Sviati Hory National Nature Park, high steep hills south of the Syverskyi Donets River	49.01704834	37.53963561	Fungi	Basidiomycota	Agaricomycetes	Russulales	Peniophoraceae	Peniophora	incarnata	Species	CWU		Ordynets 2007-2011 eastern Ukraine
1169739	PhysicalObject	2017-06-29 10:33:23.615526+00:00		1169739	PreservedSpecimen	CWU3542		Artem Bogatkov | Olga Ternovska | Alexander Ordynets | Alexander Akulov	2007-03-10	3017179	Alexander Ordynets	2008-01	corticioid	Peniophora incarnata (Pers.) P. Karst., 1889			Ukraine	Donetsk	Sloviansk	Sviati Hory National Nature Park, high steep hills south of the Syverskyi Donets River	49.01704834	37.53963561	Fungi	Basidiomycota	Agaricomycetes	Russulales	Peniophoraceae	Peniophora	incarnata	Species	CWU		Ordynets 2007-2011 eastern Ukraine
1169740	PhysicalObject	2017-06-29 11:29:08.464952+00:00		1169740	PreservedSpecimen	CWU3543		Artem Bogatkov | Olga Ternovska | Alexander Ordynets | Alexander Akulov	2007-03-11	3017180	Alexander Ordynets	2008-01	corticioid	Peniophora incarnata (Pers.) P. Karst., 1889			Ukraine	Donetsk	Lyman	Sviati Hory National Nature Park, pinery with inclusion of deciduous forest patches to the north and east of Sviatohirsk town	49.07603497	37.56701577	Fungi	Basidiomycota	Agaricomycetes	Russulales	Peniophoraceae	Peniophora	incarnata	Species	CWU		Ordynets 2007-2011 eastern Ukraine
1169741	PhysicalObject	2017-06-29 10:33:23.615526+00:00		1169741	PreservedSpecimen	CWU3545		Artem Bogatkov | Olga Ternovska | Alexander Ordynets | Alexander Akulov	2007-03-10	3017181	Alexander Ordynets	2008-01	corticioid	Peniophora limitata (Chaillet ex Fr.) Cooke, 1879			Ukraine	Donetsk	Sloviansk	Sviati Hory National Nature Park, high steep hills south of the Syverskyi Donets River	49.01704834	37.53963561	Fungi	Basidiomycota	Agaricomycetes	Russulales	Peniophoraceae	Peniophora	limitata	Species	CWU		Ordynets 2007-2011 eastern Ukraine
1169742	PhysicalObject	2017-06-29 10:33:23.615526+00:00		1169742	PreservedSpecimen	CWU3546		Artem Bogatkov | Olga Ternovska | Alexander Ordynets | Alexander Akulov	2007-03-10	3017182	Alexander Ordynets	2008-01	corticioid	Peniophora nuda (DFr.) Bres.			Ukraine	Donetsk	Sloviansk	Sviati Hory National Nature Park, high steep hills south of the Syverskyi Donets River	49.01704834	37.53963561	Fungi	Basidiomycota	Agaricomycetes	Russulales	Peniophoraceae	Peniophora	nuda	Species	CWU		Ordynets 2007-2011 eastern Ukraine
1169743	PhysicalObject	2017-06-29 11:29:08.464952+00:00		1169743	PreservedSpecimen	CWU3547		Artem Bogatkov | Olga Ternovska | Alexander Ordynets | Alexander Akulov	2007-03-11	3017183	Alexander Ordynets	2008-01	corticioid	Peniophora polygonia (Pers.) Bourdot & Galzin, 1928			Ukraine	Donetsk	Lyman	Sviati Hory National Nature Park, pinery with inclusion of deciduous forest patches to the north and east of Sviatohirsk town	49.07603497	37.56701577	Fungi	Basidiomycota	Agaricomycetes	Russulales	Peniophoraceae	Peniophora	polygonia	Species	CWU		Ordynets 2007-2011 eastern Ukraine
1169744	PhysicalObject	2017-06-29 10:33:23.615526+00:00		1169744	PreservedSpecimen	CWU3548		Artem Bogatkov | Olga Ternovska | Alexander Ordynets | Alexander Akulov	2007-03-10	3017184	Alexander Ordynets	2008-01	corticioid	Peniophora quercina (Pers.) Cooke, 1879			Ukraine	Donetsk	Sloviansk	Sviati Hory National Nature Park, high steep hills south of the Syverskyi Donets River	49.01704834	37.53963561	Fungi	Basidiomycota	Agaricomycetes	Russulales	Peniophoraceae	Peniophora	quercina	Species	CWU		Ordynets 2007-2011 eastern Ukraine
1169745	PhysicalObject	2017-06-29 10:33:23.615526+00:00		1169745	PreservedSpecimen	CWU3549		Artem Bogatkov | Olga Ternovska | Alexander Ordynets | Alexander Akulov	2007-03-11	3017185	Alexander Ordynets	2008-01	corticioid	Peniophora quercina (Pers.) Cooke, 1879			Ukraine	Donetsk	Sloviansk	Sviati Hory National Nature Park, high steep hills south of the Syverskyi Donets River	49.01704834	37.53963561	Fungi	Basidiomycota	Agaricomycetes	Russulales	Peniophoraceae	Peniophora	quercina	Species	CWU		Ordynets 2007-2011 eastern Ukraine
1169746	PhysicalObject	2017-06-29 10:33:23.615526+00:00		1169746	PreservedSpecimen	CWU3550		Artem Bogatkov | Olga Ternovska | Alexander Ordynets | Alexander Akulov	2007-03-11	3017186	Alexander Ordynets	2008-01	corticioid	Peniophora quercina (Pers.) Cooke, 1879			Ukraine	Donetsk	Sloviansk	Sviati Hory National Nature Park, high steep hills south of the Syverskyi Donets River	49.01704834	37.53963561	Fungi	Basidiomycota	Agaricomycetes	Russulales	Peniophoraceae	Peniophora	quercina	Species	CWU		Ordynets 2007-2011 eastern Ukraine
1169747	PhysicalObject	2017-06-29 10:33:23.615526+00:00		1169747	PreservedSpecimen	CWU3551		Artem Bogatkov | Olga Ternovska | Alexander Ordynets | Alexander Akulov	2007-03-10	3017187	Alexander Ordynets	2008-01	corticioid	Peniophora violaceolivida (Sommerf.) Massee, 1890			Ukraine	Donetsk	Sloviansk	Sviati Hory National Nature Park, high steep hills south of the Syverskyi Donets River	49.01704834	37.53963561	Fungi	Basidiomycota	Agaricomycetes	Russulales	Peniophoraceae	Peniophora	violaceolivida	Species	CWU		Ordynets 2007-2011 eastern Ukraine
1169748	PhysicalObject	2017-06-29 10:30:00.378544+00:00		1169748	PreservedSpecimen	CWU3544		Artem Bogatkov | Olga Ternovska | Alexander Ordynets | Alexander Akulov	2007-03-11	3017188	Alexander Ordynets	2008-01	corticioid	Peniophora incarnata (Pers.) P. Karst., 1889			Ukraine	Donetsk	Sloviansk	Sviati Hory National Nature Park, floodplain to the south of Sviatohirsk town	49.02655121	37.53378789	Fungi	Basidiomycota	Agaricomycetes	Russulales	Peniophoraceae	Peniophora	incarnata	Species	CWU		Ordynets 2007-2011 eastern Ukraine
1169749	PhysicalObject	2017-06-29 10:33:23.615526+00:00		1169749	PreservedSpecimen	CWU3553		Artem Bogatkov | Olga Ternovska | Alexander Ordynets | Alexander Akulov	2007-03-10	3017189	Alexander Ordynets	2008-01	polypore	Fuscoporia contigua (Pers.) G. Cunn., 1948			Ukraine	Donetsk	Sloviansk	Sviati Hory National Nature Park, high steep hills south of the Syverskyi Donets River	49.01704834	37.53963561	Fungi	Basidiomycota	Agaricomycetes	Hymenochaetales	Hymenochaetaceae	Fuscoporia	contigua	Species	CWU		Ordynets 2007-2011 eastern Ukraine
1169750	PhysicalObject	2017-06-29 10:33:23.615526+00:00		1169750	PreservedSpecimen	CWU3554		Artem Bogatkov | Olga Ternovska | Alexander Ordynets | Alexander Akulov	2007-03-11	3017190	Alexander Ordynets	2008-01	polypore	Fuscoporia contigua (Pers.) G. Cunn., 1948			Ukraine	Donetsk	Sloviansk	Sviati Hory National Nature Park, high steep hills south of the Syverskyi Donets River	49.01704834	37.53963561	Fungi	Basidiomycota	Agaricomycetes	Hymenochaetales	Hymenochaetaceae	Fuscoporia	contigua	Species	CWU		Ordynets 2007-2011 eastern Ukraine
1169751	PhysicalObject	2017-06-29 10:33:23.615526+00:00		1169751	PreservedSpecimen	CWU3555		Artem Bogatkov | Olga Ternovska | Alexander Ordynets | Alexander Akulov	2007-03-10	3017191	Alexander Ordynets	2008-01	polypore	Fuscoporia ferruginosa (Schrad.) Murrill, 1907			Ukraine	Donetsk	Sloviansk	Sviati Hory National Nature Park, high steep hills south of the Syverskyi Donets River	49.01704834	37.53963561	Fungi	Basidiomycota	Agaricomycetes	Hymenochaetales	Hymenochaetaceae	Fuscoporia	ferruginosa	Species	CWU		Ordynets 2007-2011 eastern Ukraine
1169752	PhysicalObject	2017-06-29 10:33:23.615526+00:00		1169752	PreservedSpecimen	CWU3556		Artem Bogatkov | Olga Ternovska | Alexander Ordynets | Alexander Akulov	2007-03-10	3017192	Alexander Ordynets	2008-01	polypore	Fuscoporia ferruginosa (Schrad.) Murrill, 1907			Ukraine	Donetsk	Sloviansk	Sviati Hory National Nature Park, high steep hills south of the Syverskyi Donets River	49.01704834	37.53963561	Fungi	Basidiomycota	Agaricomycetes	Hymenochaetales	Hymenochaetaceae	Fuscoporia	ferruginosa	Species	CWU		Ordynets 2007-2011 eastern Ukraine
1169753	PhysicalObject	2017-06-29 10:33:23.615526+00:00		1169753	PreservedSpecimen	CWU3557		Artem Bogatkov | Olga Ternovska | Alexander Ordynets | Alexander Akulov	2007-03-11	3017193	Alexander Ordynets	2008-01	polypore	Fuscoporia ferruginosa (Schrad.) Murrill, 1907			Ukraine	Donetsk	Sloviansk	Sviati Hory National Nature Park, high steep hills south of the Syverskyi Donets River	49.01704834	37.53963561	Fungi	Basidiomycota	Agaricomycetes	Hymenochaetales	Hymenochaetaceae	Fuscoporia	ferruginosa	Species	CWU		Ordynets 2007-2011 eastern Ukraine
1169754	PhysicalObject	2017-06-29 10:33:23.615526+00:00		1169754	PreservedSpecimen	CWU3558		Artem Bogatkov | Olga Ternovska | Alexander Ordynets | Alexander Akulov	2007-03-10	3017194	Alexander Ordynets	2008-01	polypore	Fuscoporia ferruginosa (Schrad.) Murrill, 1907			Ukraine	Donetsk	Sloviansk	Sviati Hory National Nature Park, high steep hills south of the Syverskyi Donets River	49.01704834	37.53963561	Fungi	Basidiomycota	Agaricomycetes	Hymenochaetales	Hymenochaetaceae	Fuscoporia	ferruginosa	Species	CWU		Ordynets 2007-2011 eastern Ukraine
1169755	PhysicalObject	2017-06-29 10:33:23.615526+00:00		1169755	PreservedSpecimen	CWU3559		Artem Bogatkov | Olga Ternovska | Alexander Ordynets | Alexander Akulov	2007-03-10	3017195	Alexander Ordynets	2008-01	polypore	Fuscoporia ferruginosa (Schrad.) Murrill, 1907			Ukraine	Donetsk	Sloviansk	Sviati Hory National Nature Park, high steep hills south of the Syverskyi Donets River	49.01704834	37.53963561	Fungi	Basidiomycota	Agaricomycetes	Hymenochaetales	Hymenochaetaceae	Fuscoporia	ferruginosa	Species	CWU		Ordynets 2007-2011 eastern Ukraine
1169756	PhysicalObject	2017-06-29 10:30:00.378544+00:00		1169756	PreservedSpecimen	CWU3560		Artem Bogatkov | Olga Ternovska | Alexander Ordynets | Alexander Akulov	2007-03-11	3017196	Alexander Ordynets	2008-01	polypore	Phellinus igniarius (L.) Quél., 1886			Ukraine	Donetsk	Sloviansk	Sviati Hory National Nature Park, floodplain to the south of Sviatohirsk town	49.02655121	37.53378789	Fungi	Basidiomycota	Agaricomycetes	Hymenochaetales	Hymenochaetaceae	Phellinus	igniarius	Species	CWU		Ordynets 2007-2011 eastern Ukraine
1169757	PhysicalObject	2017-06-29 10:30:00.378544+00:00		1169757	PreservedSpecimen	CWU3561		Artem Bogatkov | Olga Ternovska | Alexander Ordynets | Alexander Akulov	2007-03-11	3017197	Alexander Ordynets	2008-01	polypore	Phellinus populicola Niemelä, 1975			Ukraine	Donetsk	Sloviansk	Sviati Hory National Nature Park, floodplain to the south of Sviatohirsk town	49.02655121	37.53378789	Fungi	Basidiomycota	Agaricomycetes	Hymenochaetales	Hymenochaetaceae	Phellinus	populicola	Species	CWU		Ordynets 2007-2011 eastern Ukraine
1169760	PhysicalObject	2017-06-29 10:33:23.615526+00:00		1169760	PreservedSpecimen	CWU3552		Artem Bogatkov | Olga Ternovska | Alexander Ordynets | Alexander Akulov	2007-03-11	3017203	Alexander Ordynets	2008-01	corticioid	Phanerochaete P. Karst., 1889			Ukraine	Donetsk	Sloviansk	Sviati Hory National Nature Park, high steep hills south of the Syverskyi Donets River	49.01704834	37.53963561	Fungi	Basidiomycota	Agaricomycetes	Polyporales	Meruliaceae	Phanerochaete		Genus	CWU		Ordynets 2007-2011 eastern Ukraine
1169762	PhysicalObject	2017-06-29 10:30:00.378544+00:00		1169762	PreservedSpecimen	CWU3562		Artem Bogatkov | Olga Ternovska | Alexander Ordynets | Alexander Akulov	2007-03-11	3017204	Alexander Ordynets	2008-01	polypore	Fomitiporia punctata (Fr.) Murrill			Ukraine	Donetsk	Sloviansk	Sviati Hory National Nature Park, floodplain to the south of Sviatohirsk town	49.02655121	37.53378789	Fungi	Basidiomycota	Agaricomycetes	Hymenochaetales	Hymenochaetaceae	Fomitiporia	punctata	Species	CWU		Ordynets 2007-2011 eastern Ukraine
1169763	PhysicalObject	2017-06-29 11:29:08.464952+00:00		1169763	PreservedSpecimen	CWU3563		Artem Bogatkov | Olga Ternovska | Alexander Ordynets | Alexander Akulov	2007-03-11	3017206	Alexander Ordynets	2008-01	polypore	Fomitiporia punctata (Fr.) Murrill			Ukraine	Donetsk	Lyman	Sviati Hory National Nature Park, pinery with inclusion of deciduous forest patches to the north and east of Sviatohirsk town	49.07603497	37.56701577	Fungi	Basidiomycota	Agaricomycetes	Hymenochaetales	Hymenochaetaceae	Fomitiporia	punctata	Species	CWU		Ordynets 2007-2011 eastern Ukraine
1169764	PhysicalObject	2017-06-29 10:30:00.378544+00:00		1169764	PreservedSpecimen	CWU3564		Artem Bogatkov | Olga Ternovska | Alexander Ordynets | Alexander Akulov	2007-03-11	3017207	Alexander Ordynets	2008-01	polypore	Fomitiporia punctata (Fr.) Murrill			Ukraine	Donetsk	Sloviansk	Sviati Hory National Nature Park, floodplain to the south of Sviatohirsk town	49.02655121	37.53378789	Fungi	Basidiomycota	Agaricomycetes	Hymenochaetales	Hymenochaetaceae	Fomitiporia	punctata	Species	CWU		Ordynets 2007-2011 eastern Ukraine
1169765	PhysicalObject	2017-06-29 10:30:00.378544+00:00		1169765	PreservedSpecimen	CWU3565		Artem Bogatkov | Olga Ternovska | Alexander Ordynets | Alexander Akulov	2007-03-11	3017208	Alexander Ordynets	2008-01	polypore	Phylloporia ribis (Schumach.) Ryvarden, 1978			Ukraine	Donetsk	Sloviansk	Sviati Hory National Nature Park, floodplain to the south of Sviatohirsk town	49.02655121	37.53378789	Fungi	Basidiomycota	Agaricomycetes	Hymenochaetales	Hymenochaetaceae	Phylloporia	ribis	Species	CWU		Ordynets 2007-2011 eastern Ukraine
1169766	PhysicalObject	2017-06-29 10:33:23.615526+00:00		1169766	PreservedSpecimen	CWU3566		Artem Bogatkov | Olga Ternovska | Alexander Ordynets | Alexander Akulov	2007-03-11	3017209	Alexander Ordynets	2008-01	polypore	Fomitiporia robusta (P. Karst.) Fiasson & Niemelä, 1984			Ukraine	Donetsk	Sloviansk	Sviati Hory National Nature Park, high steep hills south of the Syverskyi Donets River	49.01704834	37.53963561	Fungi	Basidiomycota	Agaricomycetes	Hymenochaetales	Hymenochaetaceae	Fomitiporia	robusta	Species	CWU		Ordynets 2007-2011 eastern Ukraine
1169768	PhysicalObject	2017-06-29 10:33:23.615526+00:00		1169768	PreservedSpecimen	CWU3568		Artem Bogatkov | Olga Ternovska | Alexander Ordynets | Alexander Akulov	2007-03-10	3017211	Alexander Ordynets	2008-01	polypore	Phellinus pomaceus (Pers.) Maire, 1933			Ukraine	Donetsk	Sloviansk	Sviati Hory National Nature Park, high steep hills south of the Syverskyi Donets River	49.01704834	37.53963561	Fungi	Basidiomycota	Agaricomycetes	Hymenochaetales	Hymenochaetaceae	Phellinus	pomaceus	Species	CWU		Ordynets 2007-2011 eastern Ukraine
1169769	PhysicalObject	2017-06-29 10:33:23.615526+00:00		1169769	PreservedSpecimen	CWU3569		Artem Bogatkov | Olga Ternovska | Alexander Ordynets | Alexander Akulov	2007-03-11	3017212	Alexander Ordynets	2008-01	corticioid	Basidioradulum tuberculatum (Berk. & M.A. Curtis) Hjortstam, 1995			Ukraine	Donetsk	Sloviansk	Sviati Hory National Nature Park, high steep hills south of the Syverskyi Donets River	49.01704834	37.53963561	Fungi	Basidiomycota	Agaricomycetes	Polyporales	Meruliaceae	Phlebia	tuberculatum	Species	CWU		Ordynets 2007-2011 eastern Ukraine
1169770	PhysicalObject	2017-06-29 11:29:08.464952+00:00		1169770	PreservedSpecimen	CWU3570		Artem Bogatkov | Olga Ternovska | Alexander Ordynets | Alexander Akulov	2007-03-11	3017213	Alexander Ordynets	2008-01	corticioid	Phlebia radiata Fr., 1821			Ukraine	Donetsk	Lyman	Sviati Hory National Nature Park, pinery with inclusion of deciduous forest patches to the north and east of Sviatohirsk town	49.07603497	37.56701577	Fungi	Basidiomycota	Agaricomycetes	Polyporales	Meruliaceae	Phlebia	radiata	Species	CWU		Ordynets 2007-2011 eastern Ukraine
1169771	PhysicalObject	2017-06-29 10:30:00.378544+00:00		1169771	PreservedSpecimen	CWU3571		Artem Bogatkov | Olga Ternovska | Alexander Ordynets | Alexander Akulov	2007-03-11	3017214	Alexander Ordynets	2008-01	corticioid	Porostereum spadiceum (Pers.) Hjortstam & Ryvarden, 1990			Ukraine	Donetsk	Sloviansk	Sviati Hory National Nature Park, floodplain to the south of Sviatohirsk town	49.02655121	37.53378789	Fungi	Basidiomycota	Agaricomycetes	Polyporales	Meruliaceae	Porostereum	spadiceum	Species	CWU		Ordynets 2007-2011 eastern Ukraine
1169799	PhysicalObject	2017-06-29 10:33:23.615526+00:00		1169799	PreservedSpecimen	CWU3567		Artem Bogatkov | Olga Ternovska | Alexander Ordynets | Alexander Akulov	2007-03-10	3017276	Alexander Ordynets	2008-01	polypore	Phellinus pomaceus (Pers.) Maire, 1933			Ukraine	Donetsk	Sloviansk	Sviati Hory National Nature Park, high steep hills south of the Syverskyi Donets River	49.01704834	37.53963561	Fungi	Basidiomycota	Agaricomycetes	Hymenochaetales	Hymenochaetaceae	Phellinus	pomaceus	Species	CWU		Ordynets 2007-2011 eastern Ukraine
1169801	PhysicalObject	2017-06-29 10:33:23.615526+00:00		1169801	PreservedSpecimen	CWU3572		Artem Bogatkov | Olga Ternovska | Alexander Ordynets | Alexander Akulov	2007-03-11	3017277	Alexander Ordynets	2008-01	corticioid	Porostereum spadiceum (Pers.) Hjortstam & Ryvarden, 1990			Ukraine	Donetsk	Sloviansk	Sviati Hory National Nature Park, high steep hills south of the Syverskyi Donets River	49.01704834	37.53963561	Fungi	Basidiomycota	Agaricomycetes	Polyporales	Meruliaceae	Porostereum	spadiceum	Species	CWU		Ordynets 2007-2011 eastern Ukraine
1169802	PhysicalObject	2017-06-29 10:33:23.615526+00:00		1169802	PreservedSpecimen	CWU3573		Artem Bogatkov | Olga Ternovska | Alexander Ordynets | Alexander Akulov	2007-03-10	3017279	Alexander Ordynets	2008-01	polypore	Postia alni Niemelä & Vampola, 2001			Ukraine	Donetsk	Sloviansk	Sviati Hory National Nature Park, high steep hills south of the Syverskyi Donets River	49.01704834	37.53963561	Fungi	Basidiomycota	Agaricomycetes	Polyporales	Fomitopsidaceae	Postia	alni	Species	CWU		Ordynets 2007-2011 eastern Ukraine
1169803	PhysicalObject	2017-06-29 10:33:23.615526+00:00		1169803	PreservedSpecimen	CWU3574.a		Artem Bogatkov | Olga Ternovska | Alexander Ordynets | Alexander Akulov	2007-03-10	3017280	Alexander Ordynets	2008-01	corticioid	Radulomyces confluens (Fr.) M.P. Christ., 1960			Ukraine	Donetsk	Sloviansk	Sviati Hory National Nature Park, high steep hills south of the Syverskyi Donets River	49.01704834	37.53963561	Fungi	Basidiomycota	Agaricomycetes	Agaricales	Pterulaceae	Radulomyces	confluens	Species	CWU		Ordynets 2007-2011 eastern Ukraine
1169804	PhysicalObject	2017-06-29 10:33:23.615526+00:00		1169804	PreservedSpecimen	CWU3574.b		Artem Bogatkov | Olga Ternovska | Alexander Ordynets | Alexander Akulov	2007-03-10	3017281	Alexander Ordynets	2008-01	corticioid. Same as (a) but another substrate quality	Radulomyces confluens (Fr.) M.P. Christ., 1960			Ukraine	Donetsk	Sloviansk	Sviati Hory National Nature Park, high steep hills south of the Syverskyi Donets River	49.01704834	37.53963561	Fungi	Basidiomycota	Agaricomycetes	Agaricales	Pterulaceae	Radulomyces	confluens	Species	CWU		Ordynets 2007-2011 eastern Ukraine
1169805	PhysicalObject	2017-06-29 10:33:23.615526+00:00		1169805	PreservedSpecimen	CWU3575		Artem Bogatkov | Olga Ternovska | Alexander Ordynets | Alexander Akulov	2007-03-10	3017282	Alexander Ordynets	2008-01	corticioid	Radulomyces confluens (Fr.) M.P. Christ., 1960			Ukraine	Donetsk	Sloviansk	Sviati Hory National Nature Park, high steep hills south of the Syverskyi Donets River	49.01704834	37.53963561	Fungi	Basidiomycota	Agaricomycetes	Agaricales	Pterulaceae	Radulomyces	confluens	Species	CWU		Ordynets 2007-2011 eastern Ukraine
1169806	PhysicalObject	2017-06-29 10:33:23.615526+00:00		1169806	PreservedSpecimen	CWU3576		Artem Bogatkov | Olga Ternovska | Alexander Ordynets | Alexander Akulov	2007-03-10	3017283	Alexander Ordynets	2008-01	corticioid	Radulomyces confluens (Fr.) M.P. Christ., 1960			Ukraine	Donetsk	Sloviansk	Sviati Hory National Nature Park, high steep hills south of the Syverskyi Donets River	49.01704834	37.53963561	Fungi	Basidiomycota	Agaricomycetes	Agaricales	Pterulaceae	Radulomyces	confluens	Species	CWU		Ordynets 2007-2011 eastern Ukraine
1169807	PhysicalObject	2017-06-29 11:29:08.464952+00:00		1169807	PreservedSpecimen	CWU3577		Artem Bogatkov | Olga Ternovska | Alexander Ordynets | Alexander Akulov	2007-03-11	3017284	Alexander Ordynets	2008-01	corticioid	Radulomyces confluens (Fr.) M.P. Christ., 1960			Ukraine	Donetsk	Lyman	Sviati Hory National Nature Park, pinery with inclusion of deciduous forest patches to the north and east of Sviatohirsk town	49.07603497	37.56701577	Fungi	Basidiomycota	Agaricomycetes	Agaricales	Pterulaceae	Radulomyces	confluens	Species	CWU		Ordynets 2007-2011 eastern Ukraine
1169808	PhysicalObject	2017-06-29 10:33:23.615526+00:00		1169808	PreservedSpecimen	CWU3578		Artem Bogatkov | Olga Ternovska | Alexander Ordynets | Alexander Akulov	2007-03-11	3017285	Alexander Ordynets	2008-01	corticioid	Radulomyces confluens (Fr.) M.P. Christ., 1960			Ukraine	Donetsk	Sloviansk	Sviati Hory National Nature Park, high steep hills south of the Syverskyi Donets River	49.01704834	37.53963561	Fungi	Basidiomycota	Agaricomycetes	Agaricales	Pterulaceae	Radulomyces	confluens	Species	CWU		Ordynets 2007-2011 eastern Ukraine
1169809	PhysicalObject	2017-06-29 11:29:08.464952+00:00		1169809	PreservedSpecimen	CWU3579		Artem Bogatkov | Olga Ternovska | Alexander Ordynets | Alexander Akulov	2007-03-11	3017286	Alexander Ordynets	2008-01	corticioid	Radulomyces molaris (Chaillet ex Fr.) M.P. Christ., 1960			Ukraine	Donetsk	Lyman	Sviati Hory National Nature Park, pinery with inclusion of deciduous forest patches to the north and east of Sviatohirsk town	49.07603497	37.56701577	Fungi	Basidiomycota	Agaricomycetes	Agaricales	Pterulaceae	Radulomyces	molaris	Species	CWU		Ordynets 2007-2011 eastern Ukraine
1169810	PhysicalObject	2017-06-29 10:33:23.615526+00:00		1169810	PreservedSpecimen	CWU3580.a		Artem Bogatkov | Olga Ternovska | Alexander Ordynets | Alexander Akulov	2007-03-11	3017287	Alexander Ordynets	2008-01	corticioid	Radulomyces molaris (Chaillet ex Fr.) M.P. Christ., 1960			Ukraine	Donetsk	Sloviansk	Sviati Hory National Nature Park, high steep hills south of the Syverskyi Donets River	49.01704834	37.53963561	Fungi	Basidiomycota	Agaricomycetes	Agaricales	Pterulaceae	Radulomyces	molaris	Species	CWU		Ordynets 2007-2011 eastern Ukraine
1169811	PhysicalObject	2017-06-29 10:33:23.615526+00:00		1169811	PreservedSpecimen	CWU3580.b		Artem Bogatkov | Olga Ternovska | Alexander Ordynets | Alexander Akulov	2007-03-11	3017288	Alexander Ordynets	2008-01	corticioid.Same as (a) but another substrate quality	Radulomyces molaris (Chaillet ex Fr.) M.P. Christ., 1960			Ukraine	Donetsk	Sloviansk	Sviati Hory National Nature Park, high steep hills south of the Syverskyi Donets River	49.01704834	37.53963561	Fungi	Basidiomycota	Agaricomycetes	Agaricales	Pterulaceae	Radulomyces	molaris	Species	CWU		Ordynets 2007-2011 eastern Ukraine
1169812	PhysicalObject	2017-06-29 11:29:08.464952+00:00		1169812	PreservedSpecimen	CWU3581		Artem Bogatkov | Olga Ternovska | Alexander Ordynets | Alexander Akulov	2007-03-11	3017289	Alexander Ordynets	2008-01	polypore	Schizopora flavipora (Berk. & M.A. Curtis ex Cooke) Ryvarden, 1985			Ukraine	Donetsk	Lyman	Sviati Hory National Nature Park, pinery with inclusion of deciduous forest patches to the north and east of Sviatohirsk town	49.07603497	37.56701577	Fungi	Basidiomycota	Agaricomycetes	Hymenochaetales	Schizoporaceae	Schizopora	flavipora	Species	CWU		Ordynets 2007-2011 eastern Ukraine
1169814	PhysicalObject	2017-06-29 11:29:08.464952+00:00		1169814	PreservedSpecimen	CWU3582		Artem Bogatkov | Olga Ternovska | Alexander Ordynets | Alexander Akulov	2007-03-11	3017291	Alexander Ordynets	2008-01	polypore	Hyphodontia radula (Pers.) Langer & Vesterh., 1996			Ukraine	Donetsk	Lyman	Sviati Hory National Nature Park, pinery with inclusion of deciduous forest patches to the north and east of Sviatohirsk town	49.07603497	37.56701577	Fungi	Basidiomycota	Agaricomycetes	Hymenochaetales	Schizoporaceae	Hyphodontia	radula	Species	CWU		Ordynets 2007-2011 eastern Ukraine
1169815	PhysicalObject	2017-06-29 11:29:08.464952+00:00		1169815	PreservedSpecimen	CWU3583		Artem Bogatkov | Olga Ternovska | Alexander Ordynets | Alexander Akulov	2007-03-11	3017292	Alexander Ordynets	2008-01	corticioid	Stereum hirsutum (Willd.) Pers., 1800			Ukraine	Donetsk	Lyman	Sviati Hory National Nature Park, pinery with inclusion of deciduous forest patches to the north and east of Sviatohirsk town	49.07603497	37.56701577	Fungi	Basidiomycota	Agaricomycetes	Russulales	Stereaceae	Stereum	hirsutum	Species	CWU		Ordynets 2007-2011 eastern Ukraine
1169816	PhysicalObject	2017-06-29 11:29:08.464952+00:00		1169816	PreservedSpecimen	CWU3584		Artem Bogatkov | Olga Ternovska | Alexander Ordynets | Alexander Akulov	2007-03-11	3017293	Alexander Ordynets	2008-01	corticioid	Stereum subtomentosum Pouzar, 1964			Ukraine	Donetsk	Lyman	Sviati Hory National Nature Park, pinery with inclusion of deciduous forest patches to the north and east of Sviatohirsk town	49.07603497	37.56701577	Fungi	Basidiomycota	Agaricomycetes	Russulales	Stereaceae	Stereum	subtomentosum	Species	CWU		Ordynets 2007-2011 eastern Ukraine
1169817	PhysicalObject	2017-06-29 11:29:08.464952+00:00		1169817	PreservedSpecimen	CWU3585		Artem Bogatkov | Olga Ternovska | Alexander Ordynets | Alexander Akulov	2007-03-11	3017294	Alexander Ordynets	2008-01	corticioid	Stereum subtomentosum Pouzar, 1964			Ukraine	Donetsk	Lyman	Sviati Hory National Nature Park, pinery with inclusion of deciduous forest patches to the north and east of Sviatohirsk town	49.07603497	37.56701577	Fungi	Basidiomycota	Agaricomycetes	Russulales	Stereaceae	Stereum	subtomentosum	Species	CWU		Ordynets 2007-2011 eastern Ukraine
1169818	PhysicalObject	2017-06-29 11:29:08.464952+00:00		1169818	PreservedSpecimen	CWU3586		Artem Bogatkov | Olga Ternovska | Alexander Ordynets | Alexander Akulov	2007-03-11	3017295	Alexander Ordynets	2008-01	corticioid	Stereum subtomentosum Pouzar, 1964			Ukraine	Donetsk	Lyman	Sviati Hory National Nature Park, pinery with inclusion of deciduous forest patches to the north and east of Sviatohirsk town	49.07603497	37.56701577	Fungi	Basidiomycota	Agaricomycetes	Russulales	Stereaceae	Stereum	subtomentosum	Species	CWU		Ordynets 2007-2011 eastern Ukraine
1169819	PhysicalObject	2017-06-29 11:29:08.464952+00:00		1169819	PreservedSpecimen	CWU3587		Artem Bogatkov | Olga Ternovska | Alexander Ordynets | Alexander Akulov	2007-03-11	3017296	Alexander Ordynets	2008-01	polypore	Trametes hirsuta (Wulfen) Pilat			Ukraine	Donetsk	Lyman	Sviati Hory National Nature Park, pinery with inclusion of deciduous forest patches to the north and east of Sviatohirsk town	49.07603497	37.56701577	Fungi	Basidiomycota	Agaricomycetes	Polyporales	Coriolaceae	Trametes	hirsuta	Species	CWU		Ordynets 2007-2011 eastern Ukraine
1169820	PhysicalObject	2017-06-29 10:30:00.378544+00:00		1169820	PreservedSpecimen	CWU3588		Artem Bogatkov | Olga Ternovska | Alexander Ordynets | Alexander Akulov	2007-03-11	3017297	Alexander Ordynets	2008-01	polypore	Trametes hirsuta (Wulfen) Pilat			Ukraine	Donetsk	Sloviansk	Sviati Hory National Nature Park, floodplain to the south of Sviatohirsk town	49.02655121	37.53378789	Fungi	Basidiomycota	Agaricomycetes	Polyporales	Coriolaceae	Trametes	hirsuta	Species	CWU		Ordynets 2007-2011 eastern Ukraine
1169821	PhysicalObject	2017-06-29 10:33:23.615526+00:00		1169821	PreservedSpecimen	CWU3589		Artem Bogatkov | Olga Ternovska | Alexander Ordynets | Alexander Akulov	2007-03-11	3017298	Alexander Ordynets	2008-01	polypore	Trametes hirsuta (Wulfen) Pilat			Ukraine	Donetsk	Sloviansk	Sviati Hory National Nature Park, high steep hills south of the Syverskyi Donets River	49.01704834	37.53963561	Fungi	Basidiomycota	Agaricomycetes	Polyporales	Coriolaceae	Trametes	hirsuta	Species	CWU		Ordynets 2007-2011 eastern Ukraine
1169822	PhysicalObject	2017-07-14 12:37:00.443625+00:00		1169822	PreservedSpecimen	CWU3590		Artem Bogatkov | Olga Ternovska | Alexander Ordynets | Alexander Akulov	2007-03-10	3017299	Alexander Ordynets	2008-01	polypore	Trametes ljubarskyi Pilát, 1937	https://files.plutof.ut.ee/large/81/CF/81CF5D50895CF605A6655E68695D2492FB2BE43CE2E4DEACE65E8A23E59C47B8.jpg | https://files.plutof.ut.ee/large/D9/59/D95943468A0079E74950C21D723B7BBC56756DB675AE8A8E9B7EF0A9852FF40A.jpg | https://files.plutof.ut.ee/large/37/8F/378F8C50083CB9CE449B675F4073088E599F5941148E8F426C326A8CBC8A554B.jpg		Ukraine	Donetsk	Sloviansk	Sviati Hory National Nature Park, high steep hills south of the Syverskyi Donets River	49.01704834	37.53963561	Fungi	Basidiomycota	Agaricomycetes	Polyporales	Coriolaceae	Trametes	ljubarskyi	Species	CWU	Alexander Ordynets. 2009. New for Ukraine species of corticioid fungi from “Svyaty Gory” National Nature Park. | Alexander Ordynets. 2009. Trametes ljubarskii Pilát – a rare polypore species firstly recorded in Ukraine.	Ordynets 2007-2011 eastern Ukraine
1169823	PhysicalObject	2017-06-29 10:33:23.615526+00:00		1169823	PreservedSpecimen	CWU3591		Artem Bogatkov | Olga Ternovska | Alexander Ordynets | Alexander Akulov	2007-03-10	3017300	Alexander Ordynets	2008-01	polypore	Trametes ochracea (Pers.) Gilb. & Ryvarden, 1987			Ukraine	Donetsk	Sloviansk	Sviati Hory National Nature Park, high steep hills south of the Syverskyi Donets River	49.01704834	37.53963561	Fungi	Basidiomycota	Agaricomycetes	Polyporales	Coriolaceae	Trametes	ochracea	Species	CWU		Ordynets 2007-2011 eastern Ukraine
1169824	PhysicalObject	2017-06-29 10:33:23.615526+00:00		1169824	PreservedSpecimen	CWU3592		Artem Bogatkov | Olga Ternovska | Alexander Ordynets | Alexander Akulov	2007-03-10	3017301	Alexander Ordynets	2008-01	polypore	Trametes ochracea (Pers.) Gilb. & Ryvarden, 1987			Ukraine	Donetsk	Sloviansk	Sviati Hory National Nature Park, high steep hills south of the Syverskyi Donets River	49.01704834	37.53963561	Fungi	Basidiomycota	Agaricomycetes	Polyporales	Coriolaceae	Trametes	ochracea	Species	CWU		Ordynets 2007-2011 eastern Ukraine
1169826	PhysicalObject	2017-06-29 11:29:08.464952+00:00		1169826	PreservedSpecimen	CWU3593		Artem Bogatkov | Olga Ternovska | Alexander Ordynets | Alexander Akulov	2007-03-11	3017303	Alexander Ordynets	2008-01	polypore	Trametes ochracea (Pers.) Gilb. & Ryvarden, 1987			Ukraine	Donetsk	Lyman	Sviati Hory National Nature Park, pinery with inclusion of deciduous forest patches to the north and east of Sviatohirsk town	49.07603497	37.56701577	Fungi	Basidiomycota	Agaricomycetes	Polyporales	Coriolaceae	Trametes	ochracea	Species	CWU		Ordynets 2007-2011 eastern Ukraine
1169827	PhysicalObject	2017-06-29 11:29:08.464952+00:00		1169827	PreservedSpecimen	CWU3594		Artem Bogatkov | Olga Ternovska | Alexander Ordynets | Alexander Akulov	2007-03-11	3017304	Alexander Ordynets	2008-01	polypore	Antrodia malicola (Berk. & M.A. Curtis) Donk, 1966			Ukraine	Donetsk	Lyman	Sviati Hory National Nature Park, pinery with inclusion of deciduous forest patches to the north and east of Sviatohirsk town	49.07603497	37.56701577	Fungi	Basidiomycota	Agaricomycetes	Polyporales	Fomitopsidaceae	Antrodia	malicola	Species	CWU		Ordynets 2007-2011 eastern Ukraine
1169828	PhysicalObject	2017-06-29 10:30:00.378544+00:00		1169828	PreservedSpecimen	CWU3595		Artem Bogatkov | Olga Ternovska | Alexander Ordynets | Alexander Akulov	2007-03-11	3017305	Alexander Ordynets	2008-01	polypore	Trametes ochracea (Pers.) Gilb. & Ryvarden, 1987			Ukraine	Donetsk	Sloviansk	Sviati Hory National Nature Park, floodplain to the south of Sviatohirsk town	49.02655121	37.53378789	Fungi	Basidiomycota	Agaricomycetes	Polyporales	Coriolaceae	Trametes	ochracea	Species	CWU		Ordynets 2007-2011 eastern Ukraine
1169829	PhysicalObject	2017-06-29 10:30:00.378544+00:00		1169829	PreservedSpecimen	CWU3596		Artem Bogatkov | Olga Ternovska | Alexander Ordynets | Alexander Akulov	2007-03-11	3017313	Alexander Ordynets	2008-01	polypore	Trametes ochracea (Pers.) Gilb. & Ryvarden, 1987			Ukraine	Donetsk	Sloviansk	Sviati Hory National Nature Park, floodplain to the south of Sviatohirsk town	49.02655121	37.53378789	Fungi	Basidiomycota	Agaricomycetes	Polyporales	Coriolaceae	Trametes	ochracea	Species	CWU		Ordynets 2007-2011 eastern Ukraine
1169831	PhysicalObject	2017-06-29 10:33:23.615526+00:00		1169831	PreservedSpecimen	CWU3597		Artem Bogatkov | Olga Ternovska | Alexander Ordynets | Alexander Akulov	2007-03-11	3017314	Alexander Ordynets	2008-01	polypore	Trametes ochracea (Pers.) Gilb. & Ryvarden, 1987			Ukraine	Donetsk	Sloviansk	Sviati Hory National Nature Park, high steep hills south of the Syverskyi Donets River	49.01704834	37.53963561	Fungi	Basidiomycota	Agaricomycetes	Polyporales	Coriolaceae	Trametes	ochracea	Species	CWU		Ordynets 2007-2011 eastern Ukraine
1169832	PhysicalObject	2017-06-29 11:29:08.464952+00:00		1169832	PreservedSpecimen	CWU3598		Artem Bogatkov | Olga Ternovska | Alexander Ordynets | Alexander Akulov	2007-03-11	3017316	Alexander Ordynets	2008-01	polypore	Trichaptum fuscoviolaceum (Ehrenb.) Ryvarden, 1972			Ukraine	Donetsk	Lyman	Sviati Hory National Nature Park, pinery with inclusion of deciduous forest patches to the north and east of Sviatohirsk town	49.07603497	37.56701577	Fungi	Basidiomycota	Agaricomycetes	Hymenochaetales	Hymenochaetales fam Incertae sedis	Trichaptum	fuscoviolaceum	Species	CWU		Ordynets 2007-2011 eastern Ukraine
1169833	PhysicalObject	2017-06-29 10:33:23.615526+00:00		1169833	PreservedSpecimen	CWU3599.a		Artem Bogatkov | Olga Ternovska | Alexander Ordynets | Alexander Akulov	2007-03-10	3017317	Alexander Ordynets	2008-01	corticioid	Vuilleminia comedens (Nees) Maire, 1902			Ukraine	Donetsk	Sloviansk	Sviati Hory National Nature Park, high steep hills south of the Syverskyi Donets River	49.01704834	37.53963561	Fungi	Basidiomycota	Agaricomycetes	Corticiales	Vuilleminiaceae	Vuilleminia	comedens	Species	CWU		Ordynets 2007-2011 eastern Ukraine
1169834	PhysicalObject	2017-06-29 10:33:23.615526+00:00		1169834	PreservedSpecimen	CWU3599.b		Artem Bogatkov | Olga Ternovska | Alexander Ordynets | Alexander Akulov	2007-03-10	3017318	Alexander Ordynets	2008-01	corticioid	Peniophora violaceolivida (Sommerf.) Massee, 1890			Ukraine	Donetsk	Sloviansk	Sviati Hory National Nature Park, high steep hills south of the Syverskyi Donets River	49.01704834	37.53963561	Fungi	Basidiomycota	Agaricomycetes	Russulales	Peniophoraceae	Peniophora	violaceolivida	Species	CWU		Ordynets 2007-2011 eastern Ukraine
1169835	PhysicalObject	2017-06-29 10:33:23.615526+00:00		1169835	PreservedSpecimen	CWU3600		Artem Bogatkov | Olga Ternovska | Alexander Ordynets | Alexander Akulov	2007-03-10	3017319	Alexander Ordynets	2008-01	corticioid	Vuilleminia coryli Boidin, Lanq. & Gilles, 1989			Ukraine	Donetsk	Sloviansk	Sviati Hory National Nature Park, high steep hills south of the Syverskyi Donets River	49.01704834	37.53963561	Fungi	Basidiomycota	Agaricomycetes	Corticiales	Vuilleminiaceae	Vuilleminia	coryli	Species	CWU		Ordynets 2007-2011 eastern Ukraine
1169836	PhysicalObject	2017-06-29 10:33:23.615526+00:00		1169836	PreservedSpecimen	CWU3601		Artem Bogatkov | Olga Ternovska | Alexander Ordynets | Alexander Akulov	2007-03-11	3017320	Alexander Ordynets	2008-01	corticioid	Vuilleminia coryli Boidin, Lanq. & Gilles, 1989			Ukraine	Donetsk	Sloviansk	Sviati Hory National Nature Park, high steep hills south of the Syverskyi Donets River	49.01704834	37.53963561	Fungi	Basidiomycota	Agaricomycetes	Corticiales	Vuilleminiaceae	Vuilleminia	coryli	Species	CWU		Ordynets 2007-2011 eastern Ukraine
1169837	PhysicalObject	2017-06-29 11:29:08.464952+00:00		1169837	PreservedSpecimen	CWU3602		Artem Bogatkov | Olga Ternovska | Alexander Ordynets | Alexander Akulov	2007-03-11	3017321	Alexander Ordynets	2008-01	cyphelloid	Schizophyllum amplum (Lév.) Nakasone, 1996			Ukraine	Donetsk	Lyman	Sviati Hory National Nature Park, pinery with inclusion of deciduous forest patches to the north and east of Sviatohirsk town	49.07603497	37.56701577	Fungi	Basidiomycota	Agaricomycetes	Agaricales	Schizophyllaceae	Schizophyllum	amplum	Species	CWU		Ordynets 2007-2011 eastern Ukraine
1169838	PhysicalObject	2017-06-29 11:29:08.464952+00:00		1169838	PreservedSpecimen	CWU3603		Artem Bogatkov | Olga Ternovska | Alexander Ordynets | Alexander Akulov	2007-03-11	3017322	Alexander Ordynets	2008-01	polypore	Trametes ochracea (Pers.) Gilb. & Ryvarden, 1987			Ukraine	Donetsk	Lyman	Sviati Hory National Nature Park, pinery with inclusion of deciduous forest patches to the north and east of Sviatohirsk town	49.07603497	37.56701577	Fungi	Basidiomycota	Agaricomycetes	Polyporales	Coriolaceae	Trametes	ochracea	Species	CWU		Ordynets 2007-2011 eastern Ukraine
1169839	PhysicalObject	2017-06-29 11:29:08.464952+00:00		1169839	PreservedSpecimen	CWU3606.a		Artem Bogatkov | Olga Ternovska | Alexander Ordynets | Alexander Akulov	2007-03-11	3017323	Alexander Ordynets	2008-01	corticioid	Botryobasidium pruinatum (Bres.) J. Erikss., 1958			Ukraine	Donetsk	Lyman	Sviati Hory National Nature Park, pinery with inclusion of deciduous forest patches to the north and east of Sviatohirsk town	49.07603497	37.56701577	Fungi	Basidiomycota	Agaricomycetes	Cantharellales	Botryobasidiaceae	Botryobasidium	pruinatum	Species	CWU		Ordynets 2007-2011 eastern Ukraine
1169840	PhysicalObject	2017-06-29 11:29:08.464952+00:00		1169840	PreservedSpecimen	CWU3606.b		Artem Bogatkov | Olga Ternovska | Alexander Ordynets | Alexander Akulov	2007-03-11	3017324	Alexander Ordynets	2008-01	heterobasidial	Tulasnella pallida Bres., 1903			Ukraine	Donetsk	Lyman	Sviati Hory National Nature Park, pinery with inclusion of deciduous forest patches to the north and east of Sviatohirsk town	49.07603497	37.56701577	Fungi	Basidiomycota	Agaricomycetes	Cantharellales	Tulasnellaceae	Tulasnella	pallida	Species	CWU		Ordynets 2007-2011 eastern Ukraine
1169841	PhysicalObject	2017-06-29 10:33:23.615526+00:00		1169841	PreservedSpecimen	CWU3607		Artem Bogatkov | Olga Ternovska | Alexander Ordynets | Alexander Akulov	2007-03-10	3017325	Alexander Ordynets	2008-01	heterobasidial	Tulasnella violea (Quél.) Bourdot & Galzin, 1909			Ukraine	Donetsk	Sloviansk	Sviati Hory National Nature Park, high steep hills south of the Syverskyi Donets River	49.01704834	37.53963561	Fungi	Basidiomycota	Agaricomycetes	Cantharellales	Tulasnellaceae	Tulasnella	violea	Species	CWU	Alexander Ordynets. 2012. New records of corticioid fungi with heterobasidia from Ukraine.	Ordynets 2007-2011 eastern Ukraine
1169842	PhysicalObject	2017-06-29 11:29:08.464952+00:00		1169842	PreservedSpecimen	CWU3611.a		Artem Bogatkov | Olga Ternovska | Alexander Ordynets | Alexander Akulov	2007-03-11	3017326	Alexander Ordynets	2008-01	corticioid	Botryobasidium laeve (J. Erikss.) Parmasto, 1965			Ukraine	Donetsk	Lyman	Sviati Hory National Nature Park, pinery with inclusion of deciduous forest patches to the north and east of Sviatohirsk town	49.07603497	37.56701577	Fungi	Basidiomycota	Agaricomycetes	Cantharellales	Botryobasidiaceae	Botryobasidium	laeve	Species	CWU		Ordynets 2007-2011 eastern Ukraine
1169843	PhysicalObject	2017-06-29 11:29:08.464952+00:00		1169843	PreservedSpecimen	CWU3611.b		Artem Bogatkov | Olga Ternovska | Alexander Ordynets | Alexander Akulov	2007-03-11	3017327	Alexander Ordynets	2008-01	corticioid	Botryobasidium sphaericosporum Boidin, Cand. & Lanq., 1989			Ukraine	Donetsk	Lyman	Sviati Hory National Nature Park, pinery with inclusion of deciduous forest patches to the north and east of Sviatohirsk town	49.07603497	37.56701577	Fungi	Basidiomycota	Agaricomycetes	Cantharellales	Botryobasidiaceae	Botryobasidium	sphaericosporum	Species	CWU		Ordynets 2007-2011 eastern Ukraine
1169844	PhysicalObject	2017-06-29 11:29:08.464952+00:00		1169844	PreservedSpecimen	CWU3611.c		Artem Bogatkov | Olga Ternovska | Alexander Ordynets | Alexander Akulov	2007-03-11	3017328	Alexander Ordynets	2008-01	heterobasidial	Tulasnella pallida Bres., 1903			Ukraine	Donetsk	Lyman	Sviati Hory National Nature Park, pinery with inclusion of deciduous forest patches to the north and east of Sviatohirsk town	49.07603497	37.56701577	Fungi	Basidiomycota	Agaricomycetes	Cantharellales	Tulasnellaceae	Tulasnella	pallida	Species	CWU		Ordynets 2007-2011 eastern Ukraine
1169845	PhysicalObject	2017-06-29 10:33:23.615526+00:00		1169845	PreservedSpecimen	CWU3776		Artem Bogatkov | Olga Ternovska | Alexander Ordynets | Alexander Akulov	2007-03-10	3017329	Alexander Ordynets	2008-01	corticioid	Chondrostereum purpureum (Pers.) Pouzar, 1959			Ukraine	Donetsk	Sloviansk	Sviati Hory National Nature Park, high steep hills south of the Syverskyi Donets River	49.01704834	37.53963561	Fungi	Basidiomycota	Agaricomycetes	Agaricales	Agaricales fam Incertae sedis	Chondrostereum	purpureum	Species	CWU		Ordynets 2007-2011 eastern Ukraine
1169846	PhysicalObject	2017-06-29 11:29:08.464952+00:00		1169846	PreservedSpecimen	CWU3604		Olga Ternovska | Alexander Ordynets | Alexander Akulov	2007-08-24	3017330	Alexander Ordynets	2009-01	corticioid	Botryobasidium sphaericosporum Boidin, Cand. & Lanq., 1989	https://files.plutof.ut.ee/large/1D/16/1D16A310D57C15DFD8C1D7824AC78D884EB74194595BD8B27AF61A163B01821E.jpg		Ukraine	Donetsk	Lyman	Sviati Hory National Nature Park, pinery with inclusion of deciduous forest patches to the north and east of Sviatohirsk town	49.07603497	37.56701577	Fungi	Basidiomycota	Agaricomycetes	Cantharellales	Botryobasidiaceae	Botryobasidium	sphaericosporum	Species	CWU		Ordynets 2007-2011 eastern Ukraine
1169847	PhysicalObject	2017-07-14 12:52:33.439566+00:00		1169847	PreservedSpecimen	CWU3608		Olga Ternovska | Alexander Ordynets | Alexander Akulov	2007-08-24	3017331	Alexander Ordynets	2009-01	heterobasidial	Tulasnella deliquescens (Juel) Juel, 1914	https://files.plutof.ut.ee/large/CB/7D/CB7D4267BE041448CFF536E471C948A6C41F07089C6A51608B62006507001B46.jpg | https://files.plutof.ut.ee/large/53/D5/53D531AA24F7AB56589FACF471EB00D40B9FF968807688B258333970A5D7E70F.jpg		Ukraine	Donetsk	Lyman	Sviati Hory National Nature Park, pinery with inclusion of deciduous forest patches to the north and east of Sviatohirsk town	49.07603497	37.56701577	Fungi	Basidiomycota	Agaricomycetes	Cantharellales	Tulasnellaceae	Tulasnella	deliquescens	Species	CWU	Alexander Ordynets. 2009. New for Ukraine species of corticioid fungi from “Svyaty Gory” National Nature Park.	Ordynets 2007-2011 eastern Ukraine
1169848	PhysicalObject	2017-07-13 15:23:10.287656+00:00		1169848	PreservedSpecimen	CWU3612		Olga Ternovska | Alexander Ordynets | Alexander Akulov	2007-08-24	3017332	Alexander Ordynets	2009-01	corticioid	Hymenochaete cinnamomea (Pers.) Bres., 1897	https://files.plutof.ut.ee/large/0C/9D/0C9D365D10FB6D21F8E5D06FA2ED144576AE57C091CFB419CD5362AD45BD400D.jpg		Ukraine	Donetsk	Lyman	Sviati Hory National Nature Park, pinery with inclusion of deciduous forest patches to the north and east of Sviatohirsk town	49.07603497	37.56701577	Fungi	Basidiomycota	Agaricomycetes	Hymenochaetales	Hymenochaetaceae	Hymenochaete	cinnamomea	Species	CWU		Ordynets 2007-2011 eastern Ukraine
1169849	PhysicalObject	2017-07-13 14:08:13.935974+00:00		1169849	PreservedSpecimen	CWU3613		Olga Ternovska | Alexander Ordynets | Alexander Akulov	2007-08-24	3017333	Alexander Ordynets	2009-01	corticioid	Galzinia incrustans Parmasto	https://files.plutof.ut.ee/large/B1/EB/B1EBCAA546032511EC6EE3FA18DAF11FB7D5C10B9FD0F59B8CCDF888C7DC9FD9.jpg | https://files.plutof.ut.ee/large/93/C0/93C004BE70517AD18896A61E5D2E962412094D89DE34D4BB325CF06AEE301EEF.jpg		Ukraine	Donetsk	Lyman	Sviati Hory National Nature Park, pinery with inclusion of deciduous forest patches to the north and east of Sviatohirsk town	49.07603497	37.56701577	Fungi	Basidiomycota	Agaricomycetes	Corticiales	Corticiaceae	Galzinia	incrustans	Species	CWU	Alexander Ordynets, Eugene Yurchenko. 2010. New and little known for Ukraine species of corticioid fungi.	Ordynets 2007-2011 eastern Ukraine
1169850	PhysicalObject	2017-12-08 13:30:53.370113+00:00		1169850	PreservedSpecimen	CWU3614		Olga Ternovska | Alexander Ordynets | Alexander Akulov	2007-08-24	3017334	Eugene Yurchenko	2009-01	corticioid	Trechispora cohaerens (Schwein.) Jülich & Stalpers, 1980	https://files.plutof.ut.ee/large/7E/05/7E0562FDF2E0C283C5DBEED959BCABBBCAA2557852F04F80D3A3DDA08D76218F.jpg | https://files.plutof.ut.ee/large/63/13/6313814A83B35AAD3E18F005BD876BCC8D0839692CEA461E4CAD130D66364384.jpg		Ukraine	Donetsk	Sloviansk	Sviati Hory National Nature Park, west of Maiaki village	48.96228401	37.55044028	Fungi	Basidiomycota	Agaricomycetes	Trechisporales	Hydnodontaceae	Trechispora	cohaerens	Species	CWU	Alexander Ordynets, Eugene Yurchenko. 2010. New and little known for Ukraine species of corticioid fungi.	Ordynets 2007-2011 eastern Ukraine
1169851	PhysicalObject	2017-06-29 11:29:08.464952+00:00		1169851	PreservedSpecimen	CWU3736		Olga Ternovska | Alexander Ordynets | Alexander Akulov	2007-08-24	3017335	Alexander Ordynets	2009-01	corticioid	Amphinema byssoides (Pers.) J. Erikss., 1958			Ukraine	Donetsk	Lyman	Sviati Hory National Nature Park, pinery with inclusion of deciduous forest patches to the north and east of Sviatohirsk town	49.07603497	37.56701577	Fungi	Basidiomycota	Agaricomycetes	Atheliales	Atheliaceae	Amphinema	byssoides	Species	CWU		Ordynets 2007-2011 eastern Ukraine
1169855	PhysicalObject	2017-06-29 11:29:08.464952+00:00		1169855	PreservedSpecimen	CWU2973.a		Olga Ternovska | Alexander Ordynets | Alexander Akulov	2007-08-24	3017339	Alexander Ordynets	2009-01	corticioid	Botryobasidium sphaericosporum Boidin, Cand. & Lanq., 1989			Ukraine	Donetsk	Lyman	Sviati Hory National Nature Park, pinery with inclusion of deciduous forest patches to the north and east of Sviatohirsk town	49.07603497	37.56701577	Fungi	Basidiomycota	Agaricomycetes	Cantharellales	Botryobasidiaceae	Botryobasidium	sphaericosporum	Species	CWU		Ordynets 2007-2011 eastern Ukraine
1169856	PhysicalObject	2017-06-29 11:29:08.464952+00:00		1169856	PreservedSpecimen	CWU3746		Olga Ternovska | Alexander Ordynets | Alexander Akulov	2007-08-24	3017340	Alexander Ordynets	2009-01	corticioid	Athelia Pers., 1822			Ukraine	Donetsk	Lyman	Sviati Hory National Nature Park, pinery with inclusion of deciduous forest patches to the north and east of Sviatohirsk town	49.07603497	37.56701577	Fungi	Basidiomycota	Agaricomycetes	Atheliales	Atheliaceae	Athelia		Genus	CWU		Ordynets 2007-2011 eastern Ukraine
1169857	PhysicalObject	2017-06-29 11:29:08.464952+00:00		1169857	PreservedSpecimen	CWU3765		Olga Ternovska | Alexander Ordynets | Alexander Akulov	2007-08-24	3017341	Alexander Ordynets	2009-01	corticioid	Athelia arachnoidea (Berk.) Jülich, 1972			Ukraine	Donetsk	Lyman	Sviati Hory National Nature Park, pinery with inclusion of deciduous forest patches to the north and east of Sviatohirsk town	49.07603497	37.56701577	Fungi	Basidiomycota	Agaricomycetes	Atheliales	Atheliaceae	Athelia	arachnoidea	Species	CWU		Ordynets 2007-2011 eastern Ukraine
1169858	PhysicalObject	2017-06-29 11:29:08.464952+00:00		1169858	PreservedSpecimen	CWU3766		Olga Ternovska | Alexander Ordynets | Alexander Akulov	2007-08-24	3017342	Alexander Ordynets	2009-01	corticioid	Botryobasidium conspersum J. Erikss., 1958			Ukraine	Donetsk	Lyman	Sviati Hory National Nature Park, pinery with inclusion of deciduous forest patches to the north and east of Sviatohirsk town	49.07603497	37.56701577	Fungi	Basidiomycota	Agaricomycetes	Cantharellales	Botryobasidiaceae	Botryobasidium	conspersum	Species	CWU		Ordynets 2007-2011 eastern Ukraine
1169859	PhysicalObject	2017-06-29 11:29:08.464952+00:00		1169859	PreservedSpecimen	CWU3767.a		Olga Ternovska | Alexander Ordynets | Alexander Akulov	2007-08-24	3017343	Alexander Ordynets	2009-01	corticioid	Botryobasidium laeve (J. Erikss.) Parmasto, 1965			Ukraine	Donetsk	Lyman	Sviati Hory National Nature Park, pinery with inclusion of deciduous forest patches to the north and east of Sviatohirsk town	49.07603497	37.56701577	Fungi	Basidiomycota	Agaricomycetes	Cantharellales	Botryobasidiaceae	Botryobasidium	laeve	Species	CWU		Ordynets 2007-2011 eastern Ukraine
1169861	PhysicalObject	2017-07-13 14:27:07.214609+00:00		1169861	PreservedSpecimen	CWU3767.b		Olga Ternovska | Alexander Ordynets | Alexander Akulov	2007-08-24	3017344	Alexander Ordynets	2009-01	cyphelloid	Henningsomyces candidus (Pers.) Kuntze, 1898	https://files.plutof.ut.ee/large/21/E8/21E8B3DAFB2EC1B24D158AFEE92C049FE0AA201AE79D169227887B8BB75BC01B.jpg		Ukraine	Donetsk	Lyman	Sviati Hory National Nature Park, pinery with inclusion of deciduous forest patches to the north and east of Sviatohirsk town	49.07603497	37.56701577	Fungi	Basidiomycota	Agaricomycetes	Agaricales	Cyphellaceae	Henningsomyces	candidus	Species	CWU		Ordynets 2007-2011 eastern Ukraine
1169862	PhysicalObject	2017-12-08 13:30:53.370113+00:00		1169862	PreservedSpecimen	CWU3768		Olga Ternovska | Alexander Ordynets | Alexander Akulov	2007-08-24	3017345	Alexander Ordynets	2009-01	corticioid	Botryobasidium laeve (J. Erikss.) Parmasto, 1965			Ukraine	Donetsk	Sloviansk	Sviati Hory National Nature Park, west of Maiaki village	48.96228401	37.55044028	Fungi	Basidiomycota	Agaricomycetes	Cantharellales	Botryobasidiaceae	Botryobasidium	laeve	Species	CWU		Ordynets 2007-2011 eastern Ukraine
1169863	PhysicalObject	2017-06-29 11:29:08.464952+00:00		1169863	PreservedSpecimen	CWU3769		Olga Ternovska | Alexander Ordynets | Alexander Akulov	2007-08-24	3017347	Alexander Ordynets	2009-01	corticioid	Botryobasidium pruinatum (Bres.) J. Erikss., 1958			Ukraine	Donetsk	Lyman	Sviati Hory National Nature Park, pinery with inclusion of deciduous forest patches to the north and east of Sviatohirsk town	49.07603497	37.56701577	Fungi	Basidiomycota	Agaricomycetes	Cantharellales	Botryobasidiaceae	Botryobasidium	pruinatum	Species	CWU		Ordynets 2007-2011 eastern Ukraine
1169864	PhysicalObject	2017-06-29 11:29:08.464952+00:00		1169864	PreservedSpecimen	CWU3770		Olga Ternovska | Alexander Ordynets | Alexander Akulov	2007-08-24	3017348	Alexander Ordynets	2009-01	corticioid	Peniophorella praetermissa (P. Karst.) K.H. Larss., 2007			Ukraine	Donetsk	Lyman	Sviati Hory National Nature Park, pinery with inclusion of deciduous forest patches to the north and east of Sviatohirsk town	49.07603497	37.56701577	Fungi	Basidiomycota	Agaricomycetes	Hymenochaetales	Hymenochaetales fam Incertae sedis	Peniophorella	praetermissa	Species	CWU		Ordynets 2007-2011 eastern Ukraine
1169865	PhysicalObject	2017-06-29 11:29:08.464952+00:00		1169865	PreservedSpecimen	CWU3772.a		Olga Ternovska | Alexander Ordynets | Alexander Akulov	2007-08-24	3017349	Alexander Ordynets	2009-01	corticioid	Botryohypochnus isabellinus (Fr.) J. Erikss., 1958			Ukraine	Donetsk	Lyman	Sviati Hory National Nature Park, pinery with inclusion of deciduous forest patches to the north and east of Sviatohirsk town	49.07603497	37.56701577	Fungi	Basidiomycota	Agaricomycetes	Cantharellales	Botryobasidiaceae	Botryohypochnus	isabellinus	Species	CWU		Ordynets 2007-2011 eastern Ukraine
1169866	PhysicalObject	2017-06-29 11:29:08.464952+00:00		1169866	PreservedSpecimen	CWU3772.b		Olga Ternovska | Alexander Ordynets | Alexander Akulov	2007-08-24	3017350	Alexander Ordynets	2009-01	cyphelloid	Henningsomyces candidus (Pers.) Kuntze, 1898			Ukraine	Donetsk	Lyman	Sviati Hory National Nature Park, pinery with inclusion of deciduous forest patches to the north and east of Sviatohirsk town	49.07603497	37.56701577	Fungi	Basidiomycota	Agaricomycetes	Agaricales	Cyphellaceae	Henningsomyces	candidus	Species	CWU		Ordynets 2007-2011 eastern Ukraine
1169868	PhysicalObject	2017-06-29 11:29:08.464952+00:00		1169868	PreservedSpecimen	CWU3773		Olga Ternovska | Alexander Ordynets | Alexander Akulov	2007-08-24	3017352	Alexander Ordynets	2009-01	corticioid	Botryohypochnus isabellinus (Fr.) J. Erikss., 1958			Ukraine	Donetsk	Lyman	Sviati Hory National Nature Park, pinery with inclusion of deciduous forest patches to the north and east of Sviatohirsk town	49.07603497	37.56701577	Fungi	Basidiomycota	Agaricomycetes	Cantharellales	Botryobasidiaceae	Botryohypochnus	isabellinus	Species	CWU		Ordynets 2007-2011 eastern Ukraine
1169869	PhysicalObject	2017-12-08 13:30:53.370113+00:00		1169869	PreservedSpecimen	CWU3774		Olga Ternovska | Alexander Ordynets | Alexander Akulov	2007-08-24	3017353	Alexander Ordynets	2009-01	corticioid	Byssomerulius corium (Pers.) Parmasto, 1967			Ukraine	Donetsk	Sloviansk	Sviati Hory National Nature Park, west of Maiaki village	48.96228401	37.55044028	Fungi	Basidiomycota	Agaricomycetes	Polyporales	Meruliaceae	Byssomerulius	corium	Species	CWU		Ordynets 2007-2011 eastern Ukraine
1169870	PhysicalObject	2017-07-14 13:52:04.482067+00:00		1169870	PreservedSpecimen	CWU3775		Olga Ternovska | Alexander Ordynets | Alexander Akulov	2007-08-24	3017354	Alexander Ordynets	2009-01	heterobasidial	Ceratobasidium cornigerum (Bourdot) D.P. Rogers, 1935	https://files.plutof.ut.ee/large/67/EA/67EAA6FE1E62545FE047D2407FC2560A6244B89F30F4CF8DE91441758186AB98.jpg		Ukraine	Donetsk	Lyman	Sviati Hory National Nature Park, pinery with inclusion of deciduous forest patches to the north and east of Sviatohirsk town	49.07603497	37.56701577	Fungi	Basidiomycota	Agaricomycetes	Cantharellales	Ceratobasidiaceae	Ceratobasidium	cornigerum	Species	CWU	Alexander Ordynets. 2012. New records of corticioid fungi with heterobasidia from Ukraine.	Ordynets 2007-2011 eastern Ukraine
1169872	PhysicalObject	2017-06-29 11:29:08.464952+00:00		1169872	PreservedSpecimen	CWU3777		Olga Ternovska | Alexander Ordynets | Alexander Akulov	2007-08-24	3017355	Alexander Ordynets	2009-01	corticioid	Chondrostereum purpureum (Pers.) Pouzar, 1959			Ukraine	Donetsk	Lyman	Sviati Hory National Nature Park, pinery with inclusion of deciduous forest patches to the north and east of Sviatohirsk town	49.07603497	37.56701577	Fungi	Basidiomycota	Agaricomycetes	Agaricales	Agaricales fam Incertae sedis	Chondrostereum	purpureum	Species	CWU		Ordynets 2007-2011 eastern Ukraine
1169873	PhysicalObject	2017-06-29 11:29:08.464952+00:00		1169873	PreservedSpecimen	CWU3778		Olga Ternovska | Alexander Ordynets | Alexander Akulov	2007-08-24	3017357	Alexander Ordynets	2009-01	corticioid	Coniophora puteana (Schumach.) P. Karst., 1868			Ukraine	Donetsk	Lyman	Sviati Hory National Nature Park, pinery with inclusion of deciduous forest patches to the north and east of Sviatohirsk town	49.07603497	37.56701577	Fungi	Basidiomycota	Agaricomycetes	Boletales	Coniophoraceae	Coniophora	puteana	Species	CWU		Ordynets 2007-2011 eastern Ukraine
1169874	PhysicalObject	2017-06-29 10:30:00.378544+00:00		1169874	PreservedSpecimen	CWU3779		Olga Ternovska | Alexander Ordynets | Alexander Akulov	2007-08-24	3017358	Alexander Ordynets	2009-01	corticioid	Dendrothele acerina (Pers.) P.A. Lemke, 1965			Ukraine	Donetsk	Sloviansk	Sviati Hory National Nature Park, floodplain to the south of Sviatohirsk town	49.02655121	37.53378789	Fungi	Basidiomycota	Agaricomycetes	Agaricomycetes ord Incertae sedis	Agaricomycetes fam Incertae sedis	Dendrothele	acerina	Species	CWU		Ordynets 2007-2011 eastern Ukraine
1169875	PhysicalObject	2017-12-08 13:30:53.370113+00:00		1169875	PreservedSpecimen	CWU3780		Olga Ternovska | Alexander Ordynets | Alexander Akulov	2007-08-24	3017359	Alexander Ordynets	2009-01	corticioid	Dendrothele acerina (Pers.) P.A. Lemke, 1965			Ukraine	Donetsk	Sloviansk	Sviati Hory National Nature Park, west of Maiaki village	48.96228401	37.55044028	Fungi	Basidiomycota	Agaricomycetes	Agaricomycetes ord Incertae sedis	Agaricomycetes fam Incertae sedis	Dendrothele	acerina	Species	CWU		Ordynets 2007-2011 eastern Ukraine
1169876	PhysicalObject	2017-12-08 13:30:53.370113+00:00		1169876	PreservedSpecimen	CWU3781		Olga Ternovska | Alexander Ordynets | Alexander Akulov	2007-08-24	3017360	Alexander Ordynets	2009-01	corticioid	Dendrothele alliacea (Quél.) P.A. Lemke, 1965			Ukraine	Donetsk	Sloviansk	Sviati Hory National Nature Park, west of Maiaki village	48.96228401	37.55044028	Fungi	Basidiomycota	Agaricomycetes	Agaricomycetes ord Incertae sedis	Agaricomycetes fam Incertae sedis	Dendrothele	alliacea	Species	CWU		Ordynets 2007-2011 eastern Ukraine
1169877	PhysicalObject	2017-06-29 10:30:00.378544+00:00		1169877	PreservedSpecimen	CWU3782		Olga Ternovska | Alexander Ordynets | Alexander Akulov	2007-08-24	3017361	Alexander Ordynets	2009-01	corticioid	Dendrothele alliacea (Quél.) P.A. Lemke, 1965			Ukraine	Donetsk	Sloviansk	Sviati Hory National Nature Park, floodplain to the south of Sviatohirsk town	49.02655121	37.53378789	Fungi	Basidiomycota	Agaricomycetes	Agaricomycetes ord Incertae sedis	Agaricomycetes fam Incertae sedis	Dendrothele	alliacea	Species	CWU		Ordynets 2007-2011 eastern Ukraine
1169878	PhysicalObject	2017-06-29 11:29:08.464952+00:00		1169878	PreservedSpecimen	CWU3783		Olga Ternovska | Alexander Ordynets | Alexander Akulov	2007-08-24	3017362	Alexander Ordynets	2009-01	cyphelloid	Henningsomyces candidus (Pers.) Kuntze, 1898			Ukraine	Donetsk	Lyman	Sviati Hory National Nature Park, pinery with inclusion of deciduous forest patches to the north and east of Sviatohirsk town	49.07603497	37.56701577	Fungi	Basidiomycota	Agaricomycetes	Agaricales	Cyphellaceae	Henningsomyces	candidus	Species	CWU		Ordynets 2007-2011 eastern Ukraine
1169879	PhysicalObject	2017-12-08 13:30:53.370113+00:00		1169879	PreservedSpecimen	CWU3784		Olga Ternovska | Alexander Ordynets | Alexander Akulov	2007-08-24	3017363	Alexander Ordynets	2009-01	corticioid	Hymenochaete cinnamomea (Pers.) Bres., 1897			Ukraine	Donetsk	Sloviansk	Sviati Hory National Nature Park, west of Maiaki village	48.96228401	37.55044028	Fungi	Basidiomycota	Agaricomycetes	Hymenochaetales	Hymenochaetaceae	Hymenochaete	cinnamomea	Species	CWU		Ordynets 2007-2011 eastern Ukraine
1169880	PhysicalObject	2017-12-08 13:30:53.370113+00:00		1169880	PreservedSpecimen	CWU3785		Olga Ternovska | Alexander Ordynets | Alexander Akulov	2007-08-24	3017364	Alexander Ordynets	2009-01	corticioid	Hymenochaete cinnamomea (Pers.) Bres., 1897			Ukraine	Donetsk	Sloviansk	Sviati Hory National Nature Park, west of Maiaki village	48.96228401	37.55044028	Fungi	Basidiomycota	Agaricomycetes	Hymenochaetales	Hymenochaetaceae	Hymenochaete	cinnamomea	Species	CWU		Ordynets 2007-2011 eastern Ukraine
1169881	PhysicalObject	2017-12-08 13:30:53.370113+00:00		1169881	PreservedSpecimen	CWU3786		Olga Ternovska | Alexander Ordynets | Alexander Akulov	2007-08-24	3017365	Alexander Ordynets	2009-01	corticioid	Hymenochaete cinnamomea (Pers.) Bres., 1897			Ukraine	Donetsk	Sloviansk	Sviati Hory National Nature Park, west of Maiaki village	48.96228401	37.55044028	Fungi	Basidiomycota	Agaricomycetes	Hymenochaetales	Hymenochaetaceae	Hymenochaete	cinnamomea	Species	CWU		Ordynets 2007-2011 eastern Ukraine
1169882	PhysicalObject	2017-12-08 13:30:53.370113+00:00		1169882	PreservedSpecimen	CWU3787		Olga Ternovska | Alexander Ordynets | Alexander Akulov	2007-08-24	3017366	Alexander Ordynets	2009-01	corticioid	Hymenochaete cinnamomea (Pers.) Bres., 1897			Ukraine	Donetsk	Sloviansk	Sviati Hory National Nature Park, west of Maiaki village	48.96228401	37.55044028	Fungi	Basidiomycota	Agaricomycetes	Hymenochaetales	Hymenochaetaceae	Hymenochaete	cinnamomea	Species	CWU		Ordynets 2007-2011 eastern Ukraine
1169883	PhysicalObject	2017-06-29 10:30:00.378544+00:00		1169883	PreservedSpecimen	CWU3788		Olga Ternovska | Alexander Ordynets | Alexander Akulov	2007-08-24	3017367	Alexander Ordynets	2009-01	corticioid	Hymenochaete cinnamomea (Pers.) Bres., 1897			Ukraine	Donetsk	Sloviansk	Sviati Hory National Nature Park, floodplain to the south of Sviatohirsk town	49.02655121	37.53378789	Fungi	Basidiomycota	Agaricomycetes	Hymenochaetales	Hymenochaetaceae	Hymenochaete	cinnamomea	Species	CWU		Ordynets 2007-2011 eastern Ukraine
1169884	PhysicalObject	2017-12-08 13:30:53.370113+00:00		1169884	PreservedSpecimen	CWU3789		Olga Ternovska | Alexander Ordynets | Alexander Akulov	2007-08-24	3017368	Alexander Ordynets	2009-01	corticioid	Hymenochaete cinnamomea (Pers.) Bres., 1897			Ukraine	Donetsk	Sloviansk	Sviati Hory National Nature Park, west of Maiaki village	48.96228401	37.55044028	Fungi	Basidiomycota	Agaricomycetes	Hymenochaetales	Hymenochaetaceae	Hymenochaete	cinnamomea	Species	CWU		Ordynets 2007-2011 eastern Ukraine
1169885	PhysicalObject	2017-12-08 13:30:53.370113+00:00		1169885	PreservedSpecimen	CWU3790		Olga Ternovska | Alexander Ordynets | Alexander Akulov	2007-08-24	3017369	Alexander Ordynets	2009-01	corticioid	Hymenochaete cinnamomea (Pers.) Bres., 1897			Ukraine	Donetsk	Sloviansk	Sviati Hory National Nature Park, west of Maiaki village	48.96228401	37.55044028	Fungi	Basidiomycota	Agaricomycetes	Hymenochaetales	Hymenochaetaceae	Hymenochaete	cinnamomea	Species	CWU		Ordynets 2007-2011 eastern Ukraine
1169886	PhysicalObject	2017-12-08 13:30:53.370113+00:00		1169886	PreservedSpecimen	CWU3791		Olga Ternovska | Alexander Ordynets | Alexander Akulov	2007-08-24	3017370	Alexander Ordynets	2009-01	corticioid	Hymenochaete fuliginosa (Pers.) Lév., 1846			Ukraine	Donetsk	Sloviansk	Sviati Hory National Nature Park, west of Maiaki village	48.96228401	37.55044028	Fungi	Basidiomycota	Agaricomycetes	Hymenochaetales	Hymenochaetaceae	Hymenochaete	fuliginosa	Species	CWU		Ordynets 2007-2011 eastern Ukraine
1169887	PhysicalObject	2017-12-08 13:30:53.370113+00:00		1169887	PreservedSpecimen	CWU3792		Olga Ternovska | Alexander Ordynets | Alexander Akulov	2007-08-24	3017371	Alexander Ordynets	2009-01	corticioid	Hymenochaete rubiginosa (Dicks.) Lév., 1846			Ukraine	Donetsk	Sloviansk	Sviati Hory National Nature Park, west of Maiaki village	48.96228401	37.55044028	Fungi	Basidiomycota	Agaricomycetes	Hymenochaetales	Hymenochaetaceae	Hymenochaete	rubiginosa	Species	CWU		Ordynets 2007-2011 eastern Ukraine
1169888	PhysicalObject	2017-12-08 13:30:53.370113+00:00		1169888	PreservedSpecimen	CWU3793		Olga Ternovska | Alexander Ordynets | Alexander Akulov	2007-08-24	3017372	Alexander Ordynets	2009-01	corticioid	Hymenochaete rubiginosa (Dicks.) Lév., 1846			Ukraine	Donetsk	Sloviansk	Sviati Hory National Nature Park, west of Maiaki village	48.96228401	37.55044028	Fungi	Basidiomycota	Agaricomycetes	Hymenochaetales	Hymenochaetaceae	Hymenochaete	rubiginosa	Species	CWU		Ordynets 2007-2011 eastern Ukraine
1169889	PhysicalObject	2017-06-29 11:29:08.464952+00:00		1169889	PreservedSpecimen	CWU3794		Olga Ternovska | Alexander Ordynets | Alexander Akulov	2007-08-24	3017373	Alexander Ordynets	2009-01	corticioid	Peniophorella praetermissa (P. Karst.) K.H. Larss., 2007			Ukraine	Donetsk	Lyman	Sviati Hory National Nature Park, pinery with inclusion of deciduous forest patches to the north and east of Sviatohirsk town	49.07603497	37.56701577	Fungi	Basidiomycota	Agaricomycetes	Hymenochaetales	Hymenochaetales fam Incertae sedis	Peniophorella	praetermissa	Species	CWU		Ordynets 2007-2011 eastern Ukraine
1169890	PhysicalObject	2017-06-29 11:29:08.464952+00:00		1169890	PreservedSpecimen	CWU3795		Olga Ternovska | Alexander Ordynets | Alexander Akulov	2007-08-24	3017374	Alexander Ordynets	2009-01	corticioid	Peniophorella praetermissa (P. Karst.) K.H. Larss., 2007			Ukraine	Donetsk	Lyman	Sviati Hory National Nature Park, pinery with inclusion of deciduous forest patches to the north and east of Sviatohirsk town	49.07603497	37.56701577	Fungi	Basidiomycota	Agaricomycetes	Hymenochaetales	Hymenochaetales fam Incertae sedis	Peniophorella	praetermissa	Species	CWU		Ordynets 2007-2011 eastern Ukraine
1169891	PhysicalObject	2017-06-29 11:29:08.464952+00:00		1169891	PreservedSpecimen	CWU3796		Olga Ternovska | Alexander Ordynets | Alexander Akulov	2007-08-24	3017375	Alexander Ordynets	2009-01	corticioid	Peniophorella praetermissa (P. Karst.) K.H. Larss., 2007			Ukraine	Donetsk	Lyman	Sviati Hory National Nature Park, pinery with inclusion of deciduous forest patches to the north and east of Sviatohirsk town	49.07603497	37.56701577	Fungi	Basidiomycota	Agaricomycetes	Hymenochaetales	Hymenochaetales fam Incertae sedis	Peniophorella	praetermissa	Species	CWU		Ordynets 2007-2011 eastern Ukraine
1169892	PhysicalObject	2017-06-29 11:29:08.464952+00:00		1169892	PreservedSpecimen	CWU3797		Olga Ternovska | Alexander Ordynets | Alexander Akulov	2007-08-24	3017376	Alexander Ordynets	2009-01	corticioid	Peniophorella praetermissa (P. Karst.) K.H. Larss., 2007			Ukraine	Donetsk	Lyman	Sviati Hory National Nature Park, pinery with inclusion of deciduous forest patches to the north and east of Sviatohirsk town	49.07603497	37.56701577	Fungi	Basidiomycota	Agaricomycetes	Hymenochaetales	Hymenochaetales fam Incertae sedis	Peniophorella	praetermissa	Species	CWU		Ordynets 2007-2011 eastern Ukraine
1169893	PhysicalObject	2017-06-29 10:30:00.378544+00:00		1169893	PreservedSpecimen	CWU3798		Olga Ternovska | Alexander Ordynets | Alexander Akulov	2007-08-24	3017377	Alexander Ordynets	2009-01	corticioid	Peniophorella pubera (Fr.) P. Karst., 1889			Ukraine	Donetsk	Sloviansk	Sviati Hory National Nature Park, floodplain to the south of Sviatohirsk town	49.02655121	37.53378789	Fungi	Basidiomycota	Agaricomycetes	Hymenochaetales	Hymenochaetales fam Incertae sedis	Peniophorella	pubera	Species	CWU		Ordynets 2007-2011 eastern Ukraine
1169894	PhysicalObject	2017-06-29 11:29:08.464952+00:00		1169894	PreservedSpecimen	CWU3799		Olga Ternovska | Alexander Ordynets | Alexander Akulov	2007-08-24	3017378	Alexander Ordynets	2009-01	corticioid	Peniophorella pubera (Fr.) P. Karst., 1889			Ukraine	Donetsk	Lyman	Sviati Hory National Nature Park, pinery with inclusion of deciduous forest patches to the north and east of Sviatohirsk town	49.07603497	37.56701577	Fungi	Basidiomycota	Agaricomycetes	Hymenochaetales	Hymenochaetales fam Incertae sedis	Peniophorella	pubera	Species	CWU		Ordynets 2007-2011 eastern Ukraine
1169895	PhysicalObject	2017-06-29 11:29:08.464952+00:00		1169895	PreservedSpecimen	CWU3800.a		Olga Ternovska | Alexander Ordynets | Alexander Akulov	2007-08-24	3017379	Alexander Ordynets	2009-01	corticioid	Peniophorella praetermissa (P. Karst.) K.H. Larss., 2007			Ukraine	Donetsk	Lyman	Sviati Hory National Nature Park, pinery with inclusion of deciduous forest patches to the north and east of Sviatohirsk town	49.07603497	37.56701577	Fungi	Basidiomycota	Agaricomycetes	Hymenochaetales	Hymenochaetales fam Incertae sedis	Peniophorella	praetermissa	Species	CWU		Ordynets 2007-2011 eastern Ukraine
1169896	PhysicalObject	2017-06-29 11:29:08.464952+00:00		1169896	PreservedSpecimen	CWU3800.b		Olga Ternovska | Alexander Ordynets | Alexander Akulov	2007-08-24	3017380	Alexander Ordynets	2009-01	corticioid	Hyphoderma setigerum (Fr.) Donk, 1957			Ukraine	Donetsk	Lyman	Sviati Hory National Nature Park, pinery with inclusion of deciduous forest patches to the north and east of Sviatohirsk town	49.07603497	37.56701577	Fungi	Basidiomycota	Agaricomycetes	Polyporales	Hyphodermataceae	Hyphoderma	setigerum	Species	CWU		Ordynets 2007-2011 eastern Ukraine
1169897	PhysicalObject	2017-06-29 11:29:08.464952+00:00		1169897	PreservedSpecimen	CWU3801		Olga Ternovska | Alexander Ordynets | Alexander Akulov	2007-08-24	3017381	Alexander Ordynets	2009-01	corticioid	Hyphoderma setigerum (Fr.) Donk, 1957			Ukraine	Donetsk	Lyman	Sviati Hory National Nature Park, pinery with inclusion of deciduous forest patches to the north and east of Sviatohirsk town	49.07603497	37.56701577	Fungi	Basidiomycota	Agaricomycetes	Polyporales	Hyphodermataceae	Hyphoderma	setigerum	Species	CWU		Ordynets 2007-2011 eastern Ukraine
1169898	PhysicalObject	2017-06-29 11:29:08.464952+00:00		1169898	PreservedSpecimen	CWU3802		Olga Ternovska | Alexander Ordynets | Alexander Akulov	2007-08-24	3017382	Alexander Ordynets	2009-01	corticioid	Hyphoderma setigerum (Fr.) Donk, 1957			Ukraine	Donetsk	Lyman	Sviati Hory National Nature Park, pinery with inclusion of deciduous forest patches to the north and east of Sviatohirsk town	49.07603497	37.56701577	Fungi	Basidiomycota	Agaricomycetes	Polyporales	Hyphodermataceae	Hyphoderma	setigerum	Species	CWU		Ordynets 2007-2011 eastern Ukraine
1169899	PhysicalObject	2017-06-29 11:29:08.464952+00:00		1169899	PreservedSpecimen	CWU3803		Olga Ternovska | Alexander Ordynets | Alexander Akulov	2007-08-24	3017383	Alexander Ordynets	2009-01	corticioid	Hyphoderma setigerum (Fr.) Donk, 1957			Ukraine	Donetsk	Lyman	Sviati Hory National Nature Park, pinery with inclusion of deciduous forest patches to the north and east of Sviatohirsk town	49.07603497	37.56701577	Fungi	Basidiomycota	Agaricomycetes	Polyporales	Hyphodermataceae	Hyphoderma	setigerum	Species	CWU		Ordynets 2007-2011 eastern Ukraine
1169900	PhysicalObject	2017-12-08 13:30:53.370113+00:00		1169900	PreservedSpecimen	CWU3804		Olga Ternovska | Alexander Ordynets | Alexander Akulov	2007-08-24	3017384	Alexander Ordynets	2009-01	corticioid	Hyphoderma setigerum (Fr.) Donk, 1957			Ukraine	Donetsk	Sloviansk	Sviati Hory National Nature Park, west of Maiaki village	48.96228401	37.55044028	Fungi	Basidiomycota	Agaricomycetes	Polyporales	Hyphodermataceae	Hyphoderma	setigerum	Species	CWU		Ordynets 2007-2011 eastern Ukraine
1169901	PhysicalObject	2017-06-29 11:29:08.464952+00:00		1169901	PreservedSpecimen	CWU3805		Olga Ternovska | Alexander Ordynets | Alexander Akulov	2007-08-24	3017385	Alexander Ordynets	2009-01	corticioid	Hyphoderma setigerum (Fr.) Donk, 1957			Ukraine	Donetsk	Lyman	Sviati Hory National Nature Park, pinery with inclusion of deciduous forest patches to the north and east of Sviatohirsk town	49.07603497	37.56701577	Fungi	Basidiomycota	Agaricomycetes	Polyporales	Hyphodermataceae	Hyphoderma	setigerum	Species	CWU		Ordynets 2007-2011 eastern Ukraine
1169902	PhysicalObject	2017-12-08 13:30:53.370113+00:00		1169902	PreservedSpecimen	CWU3806		Olga Ternovska | Alexander Ordynets | Alexander Akulov	2007-08-24	3017386	Alexander Ordynets	2009-01	corticioid	Hyphoderma setigerum (Fr.) Donk, 1957			Ukraine	Donetsk	Sloviansk	Sviati Hory National Nature Park, west of Maiaki village	48.96228401	37.55044028	Fungi	Basidiomycota	Agaricomycetes	Polyporales	Hyphodermataceae	Hyphoderma	setigerum	Species	CWU		Ordynets 2007-2011 eastern Ukraine
1169903	PhysicalObject	2017-06-29 11:29:08.464952+00:00		1169903	PreservedSpecimen	CWU3808		Olga Ternovska | Alexander Ordynets | Alexander Akulov	2007-08-24	3017387	Alexander Ordynets	2009-01	corticioid	Hyphoderma setigerum (Fr.) Donk, 1957			Ukraine	Donetsk	Lyman	Sviati Hory National Nature Park, pinery with inclusion of deciduous forest patches to the north and east of Sviatohirsk town	49.07603497	37.56701577	Fungi	Basidiomycota	Agaricomycetes	Polyporales	Hyphodermataceae	Hyphoderma	setigerum	Species	CWU		Ordynets 2007-2011 eastern Ukraine
1169904	PhysicalObject	2017-07-13 15:56:11.890865+00:00		1169904	PreservedSpecimen	CWU3809		Olga Ternovska | Alexander Ordynets | Alexander Akulov	2007-08-24	3017388	Alexander Ordynets	2009-01	corticioid	Hypochnicium wakefieldiae (Bres.) J. Erikss., 1958	https://files.plutof.ut.ee/large/68/13/6813B1AD6621B8A9C394DF1239B57248B534C307ACBA48A57615624258D00D4D.jpg | https://files.plutof.ut.ee/large/E3/E2/E3E291C953D51404B57510B9195375BE32610325EF4F5B8C29DE99EC8329F3F2.jpg		Ukraine	Donetsk	Lyman	Sviati Hory National Nature Park, pinery with inclusion of deciduous forest patches to the north and east of Sviatohirsk town	49.07603497	37.56701577	Fungi	Basidiomycota	Agaricomycetes	Polyporales	Podoscyphaceae	Hypochnicium	wakefieldiae	Species	CWU		Ordynets 2007-2011 eastern Ukraine
1169905	PhysicalObject	2017-08-17 19:24:14.531486+00:00		1169905	PreservedSpecimen	CWU3810		Olga Ternovska | Alexander Ordynets | Alexander Akulov	2007-08-24	3154629	Eugene Yurchenko	2010-03		Hyphodontia radula (Pers.) Langer & Vesterh., 1996	https://files.plutof.ut.ee/large/84/96/849637BD3387A2B4F30EDFB8BF294B6E46B448CB58F09943C63F25D1964E7C04.jpg | https://files.plutof.ut.ee/large/EE/17/EE1772AB147065CB93BFAFBC503C512165007B4879CA9A22788FB21F81C64F65.jpg		Ukraine	Donetsk	Lyman	Sviati Hory National Nature Park, pinery with inclusion of deciduous forest patches to the north and east of Sviatohirsk town	49.07603497	37.56701577	Fungi	Basidiomycota	Agaricomycetes	Hymenochaetales	Schizoporaceae	Hyphodontia	radula	Species	CWU		Ordynets 2007-2011 eastern Ukraine
1169906	PhysicalObject	2017-12-08 13:30:53.370113+00:00		1169906	PreservedSpecimen	CWU3811		Olga Ternovska | Alexander Ordynets | Alexander Akulov	2007-08-24	3017390	Alexander Ordynets	2009-01	corticioid	Hyphodontia crustosa (Pers.) J. Erikss., 1958			Ukraine	Donetsk	Sloviansk	Sviati Hory National Nature Park, west of Maiaki village	48.96228401	37.55044028	Fungi	Basidiomycota	Agaricomycetes	Hymenochaetales	Schizoporaceae	Hyphodontia	crustosa	Species	CWU		Ordynets 2007-2011 eastern Ukraine
1169907	PhysicalObject	2017-12-08 13:30:53.370113+00:00		1169907	PreservedSpecimen	CWU3812		Olga Ternovska | Alexander Ordynets | Alexander Akulov	2007-08-24	3017391	Alexander Ordynets	2009-01	corticioid	Hyphodontia crustosa (Pers.) J. Erikss., 1958			Ukraine	Donetsk	Sloviansk	Sviati Hory National Nature Park, west of Maiaki village	48.96228401	37.55044028	Fungi	Basidiomycota	Agaricomycetes	Hymenochaetales	Schizoporaceae	Hyphodontia	crustosa	Species	CWU		Ordynets 2007-2011 eastern Ukraine
1169908	PhysicalObject	2017-12-08 13:30:53.370113+00:00		1169908	PreservedSpecimen	CWU3813		Olga Ternovska | Alexander Ordynets | Alexander Akulov	2007-08-24	3017392	Alexander Ordynets	2009-01	corticioid	Hyphodontia crustosa (Pers.) J. Erikss., 1958			Ukraine	Donetsk	Sloviansk	Sviati Hory National Nature Park, west of Maiaki village	48.96228401	37.55044028	Fungi	Basidiomycota	Agaricomycetes	Hymenochaetales	Schizoporaceae	Hyphodontia	crustosa	Species	CWU		Ordynets 2007-2011 eastern Ukraine
1169909	PhysicalObject	2017-06-29 11:29:08.464952+00:00		1169909	PreservedSpecimen	CWU3814		Olga Ternovska | Alexander Ordynets | Alexander Akulov	2007-08-24	3017393	Alexander Ordynets	2009-01	corticioid	Fibrodontia gossypina Parmasto, 1968			Ukraine	Donetsk	Lyman	Sviati Hory National Nature Park, pinery with inclusion of deciduous forest patches to the north and east of Sviatohirsk town	49.07603497	37.56701577	Fungi	Basidiomycota	Agaricomycetes	Trechisporales	Hydnodontaceae	Fibrodontia	gossypina	Species	CWU		Ordynets 2007-2011 eastern Ukraine
1169910	PhysicalObject	2017-06-29 11:29:08.464952+00:00		1169910	PreservedSpecimen	CWU3815		Olga Ternovska | Alexander Ordynets | Alexander Akulov	2007-08-24	3017394	Alexander Ordynets	2009-01	corticioid	Hyphodontia subalutacea (P. Karst.) J. Erikss., 1958			Ukraine	Donetsk	Lyman	Sviati Hory National Nature Park, pinery with inclusion of deciduous forest patches to the north and east of Sviatohirsk town	49.07603497	37.56701577	Fungi	Basidiomycota	Agaricomycetes	Hymenochaetales	Schizoporaceae	Hyphodontia	subalutacea	Species	CWU		Ordynets 2007-2011 eastern Ukraine
1169911	PhysicalObject	2017-06-29 11:29:08.464952+00:00		1169911	PreservedSpecimen	CWU3817.a		Olga Ternovska | Alexander Ordynets | Alexander Akulov	2007-08-24	3017395	Alexander Ordynets	2009-01	cyphelloid	Merismodes fasciculata (Schwein.) Earle, 1909			Ukraine	Donetsk	Lyman	Sviati Hory National Nature Park, pinery with inclusion of deciduous forest patches to the north and east of Sviatohirsk town	49.07603497	37.56701577	Fungi	Basidiomycota	Agaricomycetes	Agaricales	Tricholomataceae	Merismodes	fasciculata	Species	CWU		Ordynets 2007-2011 eastern Ukraine
1169912	PhysicalObject	2017-06-29 11:29:08.464952+00:00		1169912	PreservedSpecimen	CWU3817.b		Olga Ternovska | Alexander Ordynets | Alexander Akulov	2007-08-24	3017396	Alexander Ordynets	2009-01	cyphelloid. Same as (a) but another substrate quality	Merismodes fasciculata (Schwein.) Earle, 1909			Ukraine	Donetsk	Lyman	Sviati Hory National Nature Park, pinery with inclusion of deciduous forest patches to the north and east of Sviatohirsk town	49.07603497	37.56701577	Fungi	Basidiomycota	Agaricomycetes	Agaricales	Tricholomataceae	Merismodes	fasciculata	Species	CWU		Ordynets 2007-2011 eastern Ukraine
1169913	PhysicalObject	2017-06-29 11:29:08.464952+00:00		1169913	PreservedSpecimen	CWU3818.a		Olga Ternovska | Alexander Ordynets | Alexander Akulov	2007-08-24	3017397	Alexander Ordynets	2009-01	corticioid	Mycoaciella bispora (Stalpers) J. Erikss. & Ryvarden, 1978			Ukraine	Donetsk	Lyman	Sviati Hory National Nature Park, pinery with inclusion of deciduous forest patches to the north and east of Sviatohirsk town	49.07603497	37.56701577	Fungi	Basidiomycota	Agaricomycetes	Polyporales	Meruliaceae	Mycoaciella	bispora	Species	CWU		Ordynets 2007-2011 eastern Ukraine
1169914	PhysicalObject	2017-06-29 11:29:08.464952+00:00		1169914	PreservedSpecimen	CWU3818.b		Olga Ternovska | Alexander Ordynets | Alexander Akulov	2007-08-24	3017398	Alexander Ordynets	2009-01	corticioid	Phlebia subochracea (Bres.) J. Erikss. & Ryvarden			Ukraine	Donetsk	Lyman	Sviati Hory National Nature Park, pinery with inclusion of deciduous forest patches to the north and east of Sviatohirsk town	49.07603497	37.56701577	Fungi	Basidiomycota	Agaricomycetes	Polyporales	Meruliaceae	Phlebia	subochracea	Species	CWU		Ordynets 2007-2011 eastern Ukraine
1169915	PhysicalObject	2017-06-29 10:30:00.378544+00:00		1169915	PreservedSpecimen	CWU3819		Olga Ternovska | Alexander Ordynets | Alexander Akulov	2007-08-24	3017399	Alexander Ordynets	2009-01	corticioid	Mycoaciella bispora (Stalpers) J. Erikss. & Ryvarden, 1978			Ukraine	Donetsk	Sloviansk	Sviati Hory National Nature Park, floodplain to the south of Sviatohirsk town	49.02655121	37.53378789	Fungi	Basidiomycota	Agaricomycetes	Polyporales	Meruliaceae	Mycoaciella	bispora	Species	CWU		Ordynets 2007-2011 eastern Ukraine
1169916	PhysicalObject	2017-06-29 11:29:08.464952+00:00		1169916	PreservedSpecimen	CWU3820		Olga Ternovska | Alexander Ordynets | Alexander Akulov	2007-08-24	3017400	Alexander Ordynets	2009-01	corticioid	Peniophora cinerea (Pers.) Cooke, 1879			Ukraine	Donetsk	Lyman	Sviati Hory National Nature Park, pinery with inclusion of deciduous forest patches to the north and east of Sviatohirsk town	49.07603497	37.56701577	Fungi	Basidiomycota	Agaricomycetes	Russulales	Peniophoraceae	Peniophora	cinerea	Species	CWU		Ordynets 2007-2011 eastern Ukraine
1169917	PhysicalObject	2017-06-29 11:29:08.464952+00:00		1169917	PreservedSpecimen	CWU3821		Olga Ternovska | Alexander Ordynets | Alexander Akulov	2007-08-24	3017401	Alexander Ordynets	2009-01	corticioid	Peniophora cinerea (Pers.) Cooke, 1879			Ukraine	Donetsk	Lyman	Sviati Hory National Nature Park, pinery with inclusion of deciduous forest patches to the north and east of Sviatohirsk town	49.07603497	37.56701577	Fungi	Basidiomycota	Agaricomycetes	Russulales	Peniophoraceae	Peniophora	cinerea	Species	CWU		Ordynets 2007-2011 eastern Ukraine
1169918	PhysicalObject	2017-06-29 11:29:08.464952+00:00		1169918	PreservedSpecimen	CWU3822		Olga Ternovska | Alexander Ordynets | Alexander Akulov	2007-08-24	3017402	Alexander Ordynets	2009-01	corticioid	Peniophora cinerea (Pers.) Cooke, 1879			Ukraine	Donetsk	Lyman	Sviati Hory National Nature Park, pinery with inclusion of deciduous forest patches to the north and east of Sviatohirsk town	49.07603497	37.56701577	Fungi	Basidiomycota	Agaricomycetes	Russulales	Peniophoraceae	Peniophora	cinerea	Species	CWU		Ordynets 2007-2011 eastern Ukraine
1169919	PhysicalObject	2017-06-29 11:29:08.464952+00:00		1169919	PreservedSpecimen	CWU3816		Olga Ternovska | Alexander Ordynets | Alexander Akulov	2007-08-24	3017403	Alexander Ordynets	2009-01	corticioid	Hyphodontia J. Erikss., 1958			Ukraine	Donetsk	Lyman	Sviati Hory National Nature Park, pinery with inclusion of deciduous forest patches to the north and east of Sviatohirsk town	49.07603497	37.56701577	Fungi	Basidiomycota	Agaricomycetes	Hymenochaetales	Schizoporaceae	Hyphodontia		Genus	CWU		Ordynets 2007-2011 eastern Ukraine
1169921	PhysicalObject	2017-06-29 11:29:08.464952+00:00		1169921	PreservedSpecimen	CWU3823		Olga Ternovska | Alexander Ordynets | Alexander Akulov	2007-08-24	3017405	Alexander Ordynets	2009-01	corticioid	Peniophora cinerea (Pers.) Cooke, 1879			Ukraine	Donetsk	Lyman	Sviati Hory National Nature Park, pinery with inclusion of deciduous forest patches to the north and east of Sviatohirsk town	49.07603497	37.56701577	Fungi	Basidiomycota	Agaricomycetes	Russulales	Peniophoraceae	Peniophora	cinerea	Species	CWU		Ordynets 2007-2011 eastern Ukraine
1169922	PhysicalObject	2017-06-29 10:30:00.378544+00:00		1169922	PreservedSpecimen	CWU3824		Olga Ternovska | Alexander Ordynets | Alexander Akulov	2007-08-24	3017406	Alexander Ordynets	2009-01	corticioid	Peniophora cinerea (Pers.) Cooke, 1879			Ukraine	Donetsk	Sloviansk	Sviati Hory National Nature Park, floodplain to the south of Sviatohirsk town	49.02655121	37.53378789	Fungi	Basidiomycota	Agaricomycetes	Russulales	Peniophoraceae	Peniophora	cinerea	Species	CWU		Ordynets 2007-2011 eastern Ukraine
1169923	PhysicalObject	2017-12-08 13:30:53.370113+00:00		1169923	PreservedSpecimen	CWU3825		Olga Ternovska | Alexander Ordynets | Alexander Akulov	2007-08-24	3017407	Alexander Ordynets	2009-01	corticioid	Peniophora cinerea (Pers.) Cooke, 1879			Ukraine	Donetsk	Sloviansk	Sviati Hory National Nature Park, west of Maiaki village	48.96228401	37.55044028	Fungi	Basidiomycota	Agaricomycetes	Russulales	Peniophoraceae	Peniophora	cinerea	Species	CWU		Ordynets 2007-2011 eastern Ukraine
1169924	PhysicalObject	2017-06-29 10:33:23.615526+00:00		1169924	PreservedSpecimen	CWU3826		Olga Ternovska | Alexander Ordynets | Alexander Akulov	2007-08-24	3017408	Alexander Ordynets	2009-01	corticioid	Peniophora cinerea (Pers.) Cooke, 1879			Ukraine	Donetsk	Sloviansk	Sviati Hory National Nature Park, high steep hills south of the Syverskyi Donets River	49.01704834	37.53963561	Fungi	Basidiomycota	Agaricomycetes	Russulales	Peniophoraceae	Peniophora	cinerea	Species	CWU		Ordynets 2007-2011 eastern Ukraine
1169925	PhysicalObject	2017-12-08 13:30:53.370113+00:00		1169925	PreservedSpecimen	CWU3827		Olga Ternovska | Alexander Ordynets | Alexander Akulov	2007-08-24	3017409	Alexander Ordynets	2009-01	corticioid	Peniophora laeta (Fr.) Donk, 1957			Ukraine	Donetsk	Sloviansk	Sviati Hory National Nature Park, west of Maiaki village	48.96228401	37.55044028	Fungi	Basidiomycota	Agaricomycetes	Russulales	Peniophoraceae	Peniophora	laeta	Species	CWU		Ordynets 2007-2011 eastern Ukraine
1169927	PhysicalObject	2017-12-08 13:30:53.370113+00:00		1169927	PreservedSpecimen	CWU3828		Olga Ternovska | Alexander Ordynets | Alexander Akulov	2007-08-24	3017411	Alexander Ordynets	2009-01	corticioid	Peniophora laeta (Fr.) Donk, 1957			Ukraine	Donetsk	Sloviansk	Sviati Hory National Nature Park, west of Maiaki village	48.96228401	37.55044028	Fungi	Basidiomycota	Agaricomycetes	Russulales	Peniophoraceae	Peniophora	laeta	Species	CWU		Ordynets 2007-2011 eastern Ukraine
1169928	PhysicalObject	2017-12-08 13:30:53.370113+00:00		1169928	PreservedSpecimen	CWU3829		Olga Ternovska | Alexander Ordynets | Alexander Akulov	2007-08-24	3017412	Alexander Ordynets	2009-01	corticioid	Peniophora limitata (Chaillet ex Fr.) Cooke, 1879			Ukraine	Donetsk	Sloviansk	Sviati Hory National Nature Park, west of Maiaki village	48.96228401	37.55044028	Fungi	Basidiomycota	Agaricomycetes	Russulales	Peniophoraceae	Peniophora	limitata	Species	CWU		Ordynets 2007-2011 eastern Ukraine
1169929	PhysicalObject	2017-12-08 13:30:53.370113+00:00		1169929	PreservedSpecimen	CWU3830		Olga Ternovska | Alexander Ordynets | Alexander Akulov	2007-08-24	3017413	Alexander Ordynets	2009-01	corticioid	Peniophora limitata (Chaillet ex Fr.) Cooke, 1879			Ukraine	Donetsk	Sloviansk	Sviati Hory National Nature Park, west of Maiaki village	48.96228401	37.55044028	Fungi	Basidiomycota	Agaricomycetes	Russulales	Peniophoraceae	Peniophora	limitata	Species	CWU		Ordynets 2007-2011 eastern Ukraine
1169930	PhysicalObject	2017-06-29 10:30:00.378544+00:00		1169930	PreservedSpecimen	CWU3831		Olga Ternovska | Alexander Ordynets | Alexander Akulov	2007-08-24	3017414	Alexander Ordynets	2009-01	corticioid	Peniophora limitata (Chaillet ex Fr.) Cooke, 1879			Ukraine	Donetsk	Sloviansk	Sviati Hory National Nature Park, floodplain to the south of Sviatohirsk town	49.02655121	37.53378789	Fungi	Basidiomycota	Agaricomycetes	Russulales	Peniophoraceae	Peniophora	limitata	Species	CWU		Ordynets 2007-2011 eastern Ukraine
1169931	PhysicalObject	2017-12-08 13:30:53.370113+00:00		1169931	PreservedSpecimen	CWU3832		Olga Ternovska | Alexander Ordynets | Alexander Akulov	2007-08-24	3017415	Alexander Ordynets	2009-01	corticioid	Peniophora limitata (Chaillet ex Fr.) Cooke, 1879			Ukraine	Donetsk	Sloviansk	Sviati Hory National Nature Park, west of Maiaki village	48.96228401	37.55044028	Fungi	Basidiomycota	Agaricomycetes	Russulales	Peniophoraceae	Peniophora	limitata	Species	CWU		Ordynets 2007-2011 eastern Ukraine
1169932	PhysicalObject	2017-12-08 13:30:53.370113+00:00		1169932	PreservedSpecimen	CWU3833		Olga Ternovska | Alexander Ordynets | Alexander Akulov	2007-08-24	3017419	Alexander Ordynets	2009-01	corticioid	Peniophora quercina (Pers.) Cooke, 1879			Ukraine	Donetsk	Sloviansk	Sviati Hory National Nature Park, west of Maiaki village	48.96228401	37.55044028	Fungi	Basidiomycota	Agaricomycetes	Russulales	Peniophoraceae	Peniophora	quercina	Species	CWU		Ordynets 2007-2011 eastern Ukraine
1169933	PhysicalObject	2017-06-29 10:30:00.378544+00:00		1169933	PreservedSpecimen	CWU3834		Olga Ternovska | Alexander Ordynets | Alexander Akulov	2007-08-24	3017426	Alexander Ordynets	2009-01	corticioid	Peniophora quercina (Pers.) Cooke, 1879			Ukraine	Donetsk	Sloviansk	Sviati Hory National Nature Park, floodplain to the south of Sviatohirsk town	49.02655121	37.53378789	Fungi	Basidiomycota	Agaricomycetes	Russulales	Peniophoraceae	Peniophora	quercina	Species	CWU		Ordynets 2007-2011 eastern Ukraine
1169934	PhysicalObject	2017-12-08 13:30:53.370113+00:00		1169934	PreservedSpecimen	CWU3835		Olga Ternovska | Alexander Ordynets | Alexander Akulov	2007-08-24	3017430	Alexander Ordynets	2009-01	corticioid	Peniophora quercina (Pers.) Cooke, 1879			Ukraine	Donetsk	Sloviansk	Sviati Hory National Nature Park, west of Maiaki village	48.96228401	37.55044028	Fungi	Basidiomycota	Agaricomycetes	Russulales	Peniophoraceae	Peniophora	quercina	Species	CWU		Ordynets 2007-2011 eastern Ukraine
1169935	PhysicalObject	2017-06-29 10:33:23.615526+00:00		1169935	PreservedSpecimen	CWU3836		Olga Ternovska | Alexander Ordynets | Alexander Akulov	2007-08-24	3017437	Alexander Ordynets	2009-01	corticioid	Peniophora rufomarginata (Pers.) Bourdot & Galzin, 1913			Ukraine	Donetsk	Sloviansk	Sviati Hory National Nature Park, high steep hills south of the Syverskyi Donets River	49.01704834	37.53963561	Fungi	Basidiomycota	Agaricomycetes	Russulales	Peniophoraceae	Peniophora	rufomarginata	Species	CWU		Ordynets 2007-2011 eastern Ukraine
1169936	PhysicalObject	2017-06-29 10:30:00.378544+00:00		1169936	PreservedSpecimen	CWU3837		Olga Ternovska | Alexander Ordynets | Alexander Akulov	2007-08-24	3017444	Alexander Ordynets	2009-01	corticioid	Peniophora rufomarginata (Pers.) Bourdot & Galzin, 1913			Ukraine	Donetsk	Sloviansk	Sviati Hory National Nature Park, floodplain to the south of Sviatohirsk town	49.02655121	37.53378789	Fungi	Basidiomycota	Agaricomycetes	Russulales	Peniophoraceae	Peniophora	rufomarginata	Species	CWU		Ordynets 2007-2011 eastern Ukraine
1169937	PhysicalObject	2017-06-29 10:33:23.615526+00:00		1169937	PreservedSpecimen	CWU3838		Olga Ternovska | Alexander Ordynets | Alexander Akulov	2007-08-24	3017451	Alexander Ordynets	2009-01	corticioid	Peniophora rufomarginata (Pers.) Bourdot & Galzin, 1913			Ukraine	Donetsk	Sloviansk	Sviati Hory National Nature Park, high steep hills south of the Syverskyi Donets River	49.01704834	37.53963561	Fungi	Basidiomycota	Agaricomycetes	Russulales	Peniophoraceae	Peniophora	rufomarginata	Species	CWU		Ordynets 2007-2011 eastern Ukraine
1169938	PhysicalObject	2017-12-08 13:30:53.370113+00:00		1169938	PreservedSpecimen	CWU3839		Olga Ternovska | Alexander Ordynets | Alexander Akulov	2007-08-24	3040680	Viacheslav Spirin | Sergey Volobuev	2015		Phanerochaete livescens (P. Karsten) S. Volobuev & V. Spirin, 2015		https://plutof.ut.ee/#/sequence/view/564425	Ukraine	Donetsk	Sloviansk	Sviati Hory National Nature Park, west of Maiaki village	48.96228401	37.55044028	Fungi	Basidiomycota	Agaricomycetes	Polyporales	Meruliaceae	Phanerochaete	livescens	Species	CWU	Sergey Volobuev, Mikhail Okun, Alexander Ordynets, Viacheslav Spirin. 2015. The Phanerochaete sordida group (Polyporales, Basidiomycota) in temperate Eurasia, with a note on Phanerochaete pallida.	Ordynets 2007-2011 eastern Ukraine
1169939	PhysicalObject	2017-12-08 13:30:53.370113+00:00		1169939	PreservedSpecimen	CWU3840		Olga Ternovska | Alexander Ordynets | Alexander Akulov	2007-08-24	3040683	Viacheslav Spirin | Sergey Volobuev	2015		Phanerochaete livescens (P. Karsten) S. Volobuev & V. Spirin, 2015		https://plutof.ut.ee/#/sequence/view/564423	Ukraine	Donetsk	Sloviansk	Sviati Hory National Nature Park, west of Maiaki village	48.96228401	37.55044028	Fungi	Basidiomycota	Agaricomycetes	Polyporales	Meruliaceae	Phanerochaete	livescens	Species	CWU	Sergey Volobuev, Mikhail Okun, Alexander Ordynets, Viacheslav Spirin. 2015. The Phanerochaete sordida group (Polyporales, Basidiomycota) in temperate Eurasia, with a note on Phanerochaete pallida.	Ordynets 2007-2011 eastern Ukraine
1169940	PhysicalObject	2017-06-29 11:29:08.464952+00:00		1169940	PreservedSpecimen	CWU3841		Olga Ternovska | Alexander Ordynets | Alexander Akulov	2007-08-24	3017472	Alexander Ordynets	2009-01	corticioid	Phanerochaete sordida (P. Karst.) J. Erikss. & Ryvarden, 1978			Ukraine	Donetsk	Lyman	Sviati Hory National Nature Park, pinery with inclusion of deciduous forest patches to the north and east of Sviatohirsk town	49.07603497	37.56701577	Fungi	Basidiomycota	Agaricomycetes	Polyporales	Meruliaceae	Phanerochaete	sordida	Species	CWU		Ordynets 2007-2011 eastern Ukraine
1169941	PhysicalObject	2017-06-29 10:30:00.378544+00:00		1169941	PreservedSpecimen	CWU3842		Olga Ternovska | Alexander Ordynets | Alexander Akulov	2007-08-24	3017479	Alexander Ordynets	2009-01	corticioid	Phanerochaete sordida (P. Karst.) J. Erikss. & Ryvarden, 1978			Ukraine	Donetsk	Sloviansk	Sviati Hory National Nature Park, floodplain to the south of Sviatohirsk town	49.02655121	37.53378789	Fungi	Basidiomycota	Agaricomycetes	Polyporales	Meruliaceae	Phanerochaete	sordida	Species	CWU		Ordynets 2007-2011 eastern Ukraine
1169942	PhysicalObject	2017-06-29 11:29:08.464952+00:00		1169942	PreservedSpecimen	CWU3843		Olga Ternovska | Alexander Ordynets | Alexander Akulov	2007-08-24	3017489	Alexander Ordynets	2009-01	corticioid	Phanerochaete sordida (P. Karst.) J. Erikss. & Ryvarden, 1978			Ukraine	Donetsk	Lyman	Sviati Hory National Nature Park, pinery with inclusion of deciduous forest patches to the north and east of Sviatohirsk town	49.07603497	37.56701577	Fungi	Basidiomycota	Agaricomycetes	Polyporales	Meruliaceae	Phanerochaete	sordida	Species	CWU		Ordynets 2007-2011 eastern Ukraine
1169943	PhysicalObject	2017-07-14 11:44:24.437629+00:00		1169943	PreservedSpecimen	CWU3844		Olga Ternovska | Alexander Ordynets | Alexander Akulov	2007-08-24	3017496	Alexander Ordynets	2009-01	polypore	Oxyporus corticola (Fr.) Ryvarden, 1972	https://files.plutof.ut.ee/large/D6/06/D6069E84667F792C5F44F9056E95D546991057442F08F213BF74D5F575295C26.jpg | https://files.plutof.ut.ee/large/E1/18/E1185924559F463240E93A50C65879119FC74BE5E1714BAF88A6D8909C617ADC.jpg		Ukraine	Donetsk	Sloviansk	Sviati Hory National Nature Park, floodplain to the south of Sviatohirsk town	49.02655121	37.53378789	Fungi	Basidiomycota	Agaricomycetes	Hymenochaetales	Schizoporaceae	Oxyporus	corticola	Species	CWU		Ordynets 2007-2011 eastern Ukraine
1169944	PhysicalObject	2017-06-29 11:29:08.464952+00:00		1169944	PreservedSpecimen	CWU3845		Olga Ternovska | Alexander Ordynets | Alexander Akulov	2007-08-24	3017503	Alexander Ordynets	2009-01	corticioid	Phanerochaete tuberculata (P. Karst.) Parmasto, 1968			Ukraine	Donetsk	Lyman	Sviati Hory National Nature Park, pinery with inclusion of deciduous forest patches to the north and east of Sviatohirsk town	49.07603497	37.56701577	Fungi	Basidiomycota	Agaricomycetes	Polyporales	Meruliaceae	Phanerochaete	tuberculata	Species	CWU		Ordynets 2007-2011 eastern Ukraine
1169945	PhysicalObject	2017-06-29 11:29:08.464952+00:00		1169945	PreservedSpecimen	CWU3846		Olga Ternovska | Alexander Ordynets | Alexander Akulov	2007-08-24	3017513	Alexander Ordynets	2009-01	corticioid	Phanerochaete velutina (DC.) P. Karst., 1898			Ukraine	Donetsk	Lyman	Sviati Hory National Nature Park, pinery with inclusion of deciduous forest patches to the north and east of Sviatohirsk town	49.07603497	37.56701577	Fungi	Basidiomycota	Agaricomycetes	Polyporales	Meruliaceae	Phanerochaete	velutina	Species	CWU		Ordynets 2007-2011 eastern Ukraine
1169946	PhysicalObject	2017-12-08 13:30:53.370113+00:00		1169946	PreservedSpecimen	CWU3847		Olga Ternovska | Alexander Ordynets | Alexander Akulov	2007-08-24	3017520	Alexander Ordynets	2009-01	corticioid	Phanerochaete velutina (DC.) P. Karst., 1898			Ukraine	Donetsk	Sloviansk	Sviati Hory National Nature Park, west of Maiaki village	48.96228401	37.55044028	Fungi	Basidiomycota	Agaricomycetes	Polyporales	Meruliaceae	Phanerochaete	velutina	Species	CWU		Ordynets 2007-2011 eastern Ukraine
1169947	PhysicalObject	2017-06-29 11:29:08.464952+00:00		1169947	PreservedSpecimen	CWU3848		Olga Ternovska | Alexander Ordynets | Alexander Akulov	2007-08-24	3017527	Alexander Ordynets	2009-01	corticioid	Phlebia acerina Peck, 1889			Ukraine	Donetsk	Lyman	Sviati Hory National Nature Park, pinery with inclusion of deciduous forest patches to the north and east of Sviatohirsk town	49.07603497	37.56701577	Fungi	Basidiomycota	Agaricomycetes	Polyporales	Meruliaceae	Phlebia	acerina	Species	CWU		Ordynets 2007-2011 eastern Ukraine
1169948	PhysicalObject	2017-12-08 13:30:53.370113+00:00		1169948	PreservedSpecimen	CWU3849		Olga Ternovska | Alexander Ordynets | Alexander Akulov	2007-08-24	3017534	Alexander Ordynets	2009-01	corticioid	Phlebia acerina Peck, 1889			Ukraine	Donetsk	Sloviansk	Sviati Hory National Nature Park, west of Maiaki village	48.96228401	37.55044028	Fungi	Basidiomycota	Agaricomycetes	Polyporales	Meruliaceae	Phlebia	acerina	Species	CWU		Ordynets 2007-2011 eastern Ukraine
1169949	PhysicalObject	2017-06-29 11:29:08.464952+00:00		1169949	PreservedSpecimen	CWU3850		Olga Ternovska | Alexander Ordynets | Alexander Akulov	2007-08-24	3017541	Alexander Ordynets	2009-01	corticioid	Phlebia acerina Peck, 1889			Ukraine	Donetsk	Lyman	Sviati Hory National Nature Park, pinery with inclusion of deciduous forest patches to the north and east of Sviatohirsk town	49.07603497	37.56701577	Fungi	Basidiomycota	Agaricomycetes	Polyporales	Meruliaceae	Phlebia	acerina	Species	CWU		Ordynets 2007-2011 eastern Ukraine
1169950	PhysicalObject	2017-12-08 13:30:53.370113+00:00		1169950	PreservedSpecimen	CWU3851		Olga Ternovska | Alexander Ordynets | Alexander Akulov	2007-08-24	3017548	Alexander Ordynets	2009-01	corticioid	Phlebia acerina Peck, 1889			Ukraine	Donetsk	Sloviansk	Sviati Hory National Nature Park, west of Maiaki village	48.96228401	37.55044028	Fungi	Basidiomycota	Agaricomycetes	Polyporales	Meruliaceae	Phlebia	acerina	Species	CWU		Ordynets 2007-2011 eastern Ukraine
1169951	PhysicalObject	2017-12-08 13:30:53.370113+00:00		1169951	PreservedSpecimen	CWU3852		Olga Ternovska | Alexander Ordynets | Alexander Akulov	2007-08-24	3017555	Alexander Ordynets	2009-01	corticioid	Phlebia acerina Peck, 1889			Ukraine	Donetsk	Sloviansk	Sviati Hory National Nature Park, west of Maiaki village	48.96228401	37.55044028	Fungi	Basidiomycota	Agaricomycetes	Polyporales	Meruliaceae	Phlebia	acerina	Species	CWU		Ordynets 2007-2011 eastern Ukraine
1169952	PhysicalObject	2017-12-08 13:30:53.370113+00:00		1169952	PreservedSpecimen	CWU3853		Olga Ternovska | Alexander Ordynets | Alexander Akulov	2007-08-24	3017564	Alexander Ordynets	2009-01	corticioid	Mycoacia fuscoatra (Fr.) Donk, 1931			Ukraine	Donetsk	Sloviansk	Sviati Hory National Nature Park, west of Maiaki village	48.96228401	37.55044028	Fungi	Basidiomycota	Agaricomycetes	Polyporales	Meruliaceae	Mycoacia	fuscoatra	Species	CWU		Ordynets 2007-2011 eastern Ukraine
1169953	PhysicalObject	2017-06-29 11:29:08.464952+00:00		1169953	PreservedSpecimen	CWU3854		Olga Ternovska | Alexander Ordynets | Alexander Akulov	2007-08-24	3017571	Alexander Ordynets	2009-01	corticioid	Phlebia subochracea (Bres.) J. Erikss. & Ryvarden			Ukraine	Donetsk	Lyman	Sviati Hory National Nature Park, pinery with inclusion of deciduous forest patches to the north and east of Sviatohirsk town	49.07603497	37.56701577	Fungi	Basidiomycota	Agaricomycetes	Polyporales	Meruliaceae	Phlebia	subochracea	Species	CWU		Ordynets 2007-2011 eastern Ukraine
1169954	PhysicalObject	2017-06-29 11:29:08.464952+00:00		1169954	PreservedSpecimen	CWU3855		Olga Ternovska | Alexander Ordynets | Alexander Akulov	2007-08-24	3017576	Alexander Ordynets	2009-01	corticioid	Phlebia subochracea (Bres.) J. Erikss. & Ryvarden			Ukraine	Donetsk	Lyman	Sviati Hory National Nature Park, pinery with inclusion of deciduous forest patches to the north and east of Sviatohirsk town	49.07603497	37.56701577	Fungi	Basidiomycota	Agaricomycetes	Polyporales	Meruliaceae	Phlebia	subochracea	Species	CWU		Ordynets 2007-2011 eastern Ukraine
1169955	PhysicalObject	2017-06-29 11:29:08.464952+00:00		1169955	PreservedSpecimen	CWU3856		Olga Ternovska | Alexander Ordynets | Alexander Akulov	2007-08-24	3017586	Alexander Ordynets	2009-01	corticioid	Phlebia subochracea (Bres.) J. Erikss. & Ryvarden			Ukraine	Donetsk	Lyman	Sviati Hory National Nature Park, pinery with inclusion of deciduous forest patches to the north and east of Sviatohirsk town	49.07603497	37.56701577	Fungi	Basidiomycota	Agaricomycetes	Polyporales	Meruliaceae	Phlebia	subochracea	Species	CWU		Ordynets 2007-2011 eastern Ukraine
1169956	PhysicalObject	2017-06-29 11:29:08.464952+00:00		1169956	PreservedSpecimen	CWU3857		Olga Ternovska | Alexander Ordynets | Alexander Akulov	2007-08-24	3017593	Alexander Ordynets	2009-01	corticioid	Phlebia subochracea (Bres.) J. Erikss. & Ryvarden			Ukraine	Donetsk	Lyman	Sviati Hory National Nature Park, pinery with inclusion of deciduous forest patches to the north and east of Sviatohirsk town	49.07603497	37.56701577	Fungi	Basidiomycota	Agaricomycetes	Polyporales	Meruliaceae	Phlebia	subochracea	Species	CWU		Ordynets 2007-2011 eastern Ukraine
1169958	PhysicalObject	2017-06-29 11:29:08.464952+00:00		1169958	PreservedSpecimen	CWU3858		Olga Ternovska | Alexander Ordynets | Alexander Akulov	2007-08-24	3017601	Alexander Ordynets	2009-01	corticioid	Merulius tremellosus Schrad., 1794			Ukraine	Donetsk	Lyman	Sviati Hory National Nature Park, pinery with inclusion of deciduous forest patches to the north and east of Sviatohirsk town	49.07603497	37.56701577	Fungi	Basidiomycota	Agaricomycetes	Polyporales	Meruliaceae	Phlebia	tremellosus	Species	CWU		Ordynets 2007-2011 eastern Ukraine
1169959	PhysicalObject	2017-06-29 11:29:08.464952+00:00		1169959	PreservedSpecimen	CWU3859		Olga Ternovska | Alexander Ordynets | Alexander Akulov	2007-08-24	3017608	Alexander Ordynets	2009-01	corticioid	Merulius tremellosus Schrad., 1794			Ukraine	Donetsk	Lyman	Sviati Hory National Nature Park, pinery with inclusion of deciduous forest patches to the north and east of Sviatohirsk town	49.07603497	37.56701577	Fungi	Basidiomycota	Agaricomycetes	Polyporales	Meruliaceae	Phlebia	tremellosus	Species	CWU		Ordynets 2007-2011 eastern Ukraine
1169960	PhysicalObject	2017-06-29 11:29:08.464952+00:00		1169960	PreservedSpecimen	CWU3860		Olga Ternovska | Alexander Ordynets | Alexander Akulov	2007-08-24	3017615	Alexander Ordynets	2009-01	corticioid	Merulius tremellosus Schrad., 1794			Ukraine	Donetsk	Lyman	Sviati Hory National Nature Park, pinery with inclusion of deciduous forest patches to the north and east of Sviatohirsk town	49.07603497	37.56701577	Fungi	Basidiomycota	Agaricomycetes	Polyporales	Meruliaceae	Phlebia	tremellosus	Species	CWU		Ordynets 2007-2011 eastern Ukraine
1169961	PhysicalObject	2017-12-08 13:30:53.370113+00:00		1169961	PreservedSpecimen	CWU3862		Olga Ternovska | Alexander Ordynets | Alexander Akulov	2007-08-24	3017622	Alexander Ordynets	2009-01	corticioid	Radulomyces molaris (Chaillet ex Fr.) M.P. Christ., 1960			Ukraine	Donetsk	Sloviansk	Sviati Hory National Nature Park, west of Maiaki village	48.96228401	37.55044028	Fungi	Basidiomycota	Agaricomycetes	Agaricales	Pterulaceae	Radulomyces	molaris	Species	CWU		Ordynets 2007-2011 eastern Ukraine
1169962	PhysicalObject	2017-12-08 13:30:53.370113+00:00		1169962	PreservedSpecimen	CWU3863		Olga Ternovska | Alexander Ordynets | Alexander Akulov	2007-08-24	3017627	Alexander Ordynets	2009-01	corticioid	Radulomyces molaris (Chaillet ex Fr.) M.P. Christ., 1960			Ukraine	Donetsk	Sloviansk	Sviati Hory National Nature Park, west of Maiaki village	48.96228401	37.55044028	Fungi	Basidiomycota	Agaricomycetes	Agaricales	Pterulaceae	Radulomyces	molaris	Species	CWU		Ordynets 2007-2011 eastern Ukraine
1169964	PhysicalObject	2017-06-29 11:29:08.464952+00:00		1169964	PreservedSpecimen	CWU3864		Olga Ternovska | Alexander Ordynets | Alexander Akulov	2007-08-24	3017629	Alexander Ordynets	2009-01	cyphelloid	Schizophyllum commune Fr., 1815			Ukraine	Donetsk	Lyman	Sviati Hory National Nature Park, pinery with inclusion of deciduous forest patches to the north and east of Sviatohirsk town	49.07603497	37.56701577	Fungi	Basidiomycota	Agaricomycetes	Agaricales	Schizophyllaceae	Schizophyllum	commune	Species	CWU		Ordynets 2007-2011 eastern Ukraine
1169965	PhysicalObject	2017-06-29 11:29:08.464952+00:00		1169965	PreservedSpecimen	CWU3865		Olga Ternovska | Alexander Ordynets | Alexander Akulov	2007-08-24	3017630	Alexander Ordynets	2009-01	cyphelloid	Schizophyllum commune Fr., 1815			Ukraine	Donetsk	Lyman	Sviati Hory National Nature Park, pinery with inclusion of deciduous forest patches to the north and east of Sviatohirsk town	49.07603497	37.56701577	Fungi	Basidiomycota	Agaricomycetes	Agaricales	Schizophyllaceae	Schizophyllum	commune	Species	CWU		Ordynets 2007-2011 eastern Ukraine
1169966	PhysicalObject	2017-06-29 10:33:23.615526+00:00		1169966	PreservedSpecimen	CWU3866		Olga Ternovska | Alexander Ordynets | Alexander Akulov	2007-08-24	3017631	Alexander Ordynets	2009-01	cyphelloid	Schizophyllum commune Fr., 1815			Ukraine	Donetsk	Sloviansk	Sviati Hory National Nature Park, high steep hills south of the Syverskyi Donets River	49.01704834	37.53963561	Fungi	Basidiomycota	Agaricomycetes	Agaricales	Schizophyllaceae	Schizophyllum	commune	Species	CWU		Ordynets 2007-2011 eastern Ukraine
1169967	PhysicalObject	2017-06-29 10:30:00.378544+00:00		1169967	PreservedSpecimen	CWU3867		Olga Ternovska | Alexander Ordynets | Alexander Akulov	2007-08-24	3017632	Alexander Ordynets	2009-01	corticioid	Scopuloides hydnoides (Cooke & Massee) Hjortstam & Ryvarden, 1979			Ukraine	Donetsk	Sloviansk	Sviati Hory National Nature Park, floodplain to the south of Sviatohirsk town	49.02655121	37.53378789	Fungi	Basidiomycota	Agaricomycetes	Polyporales	Meruliaceae	Scopuloides	hydnoides	Species	CWU		Ordynets 2007-2011 eastern Ukraine
1169969	PhysicalObject	2017-06-29 11:29:08.464952+00:00		1169969	PreservedSpecimen	CWU3868		Olga Ternovska | Alexander Ordynets | Alexander Akulov	2007-08-24	3017633	Alexander Ordynets	2009-01	corticioid	Scopuloides hydnoides (Cooke & Massee) Hjortstam & Ryvarden, 1979			Ukraine	Donetsk	Lyman	Sviati Hory National Nature Park, pinery with inclusion of deciduous forest patches to the north and east of Sviatohirsk town	49.07603497	37.56701577	Fungi	Basidiomycota	Agaricomycetes	Polyporales	Meruliaceae	Scopuloides	hydnoides	Species	CWU		Ordynets 2007-2011 eastern Ukraine
1169970	PhysicalObject	2017-06-29 11:29:08.464952+00:00		1169970	PreservedSpecimen	CWU3869		Olga Ternovska | Alexander Ordynets | Alexander Akulov	2007-08-24	3017635	Alexander Ordynets	2009-01	corticioid	Scopuloides hydnoides (Cooke & Massee) Hjortstam & Ryvarden, 1979			Ukraine	Donetsk	Lyman	Sviati Hory National Nature Park, pinery with inclusion of deciduous forest patches to the north and east of Sviatohirsk town	49.07603497	37.56701577	Fungi	Basidiomycota	Agaricomycetes	Polyporales	Meruliaceae	Scopuloides	hydnoides	Species	CWU		Ordynets 2007-2011 eastern Ukraine
1169971	PhysicalObject	2017-06-29 11:29:08.464952+00:00		1169971	PreservedSpecimen	CWU3870		Olga Ternovska | Alexander Ordynets | Alexander Akulov	2007-08-24	3017636	Alexander Ordynets	2009-01	corticioid	Scopuloides hydnoides (Cooke & Massee) Hjortstam & Ryvarden, 1979			Ukraine	Donetsk	Lyman	Sviati Hory National Nature Park, pinery with inclusion of deciduous forest patches to the north and east of Sviatohirsk town	49.07603497	37.56701577	Fungi	Basidiomycota	Agaricomycetes	Polyporales	Meruliaceae	Scopuloides	hydnoides	Species	CWU		Ordynets 2007-2011 eastern Ukraine
1169972	PhysicalObject	2017-06-29 11:29:08.464952+00:00		1169972	PreservedSpecimen	CWU3871		Olga Ternovska | Alexander Ordynets | Alexander Akulov	2007-08-24	3017637	Alexander Ordynets	2009-01	corticioid	Scopuloides hydnoides (Cooke & Massee) Hjortstam & Ryvarden, 1979			Ukraine	Donetsk	Lyman	Sviati Hory National Nature Park, pinery with inclusion of deciduous forest patches to the north and east of Sviatohirsk town	49.07603497	37.56701577	Fungi	Basidiomycota	Agaricomycetes	Polyporales	Meruliaceae	Scopuloides	hydnoides	Species	CWU		Ordynets 2007-2011 eastern Ukraine
1169973	PhysicalObject	2017-12-08 13:30:53.370113+00:00		1169973	PreservedSpecimen	CWU3872		Olga Ternovska | Alexander Ordynets | Alexander Akulov	2007-08-24	3017638	Alexander Ordynets	2009-01	corticioid	Scopuloides hydnoides (Cooke & Massee) Hjortstam & Ryvarden, 1979			Ukraine	Donetsk	Sloviansk	Sviati Hory National Nature Park, west of Maiaki village	48.96228401	37.55044028	Fungi	Basidiomycota	Agaricomycetes	Polyporales	Meruliaceae	Scopuloides	hydnoides	Species	CWU		Ordynets 2007-2011 eastern Ukraine
1169974	PhysicalObject	2017-06-29 11:29:08.464952+00:00		1169974	PreservedSpecimen	CWU3873		Olga Ternovska | Alexander Ordynets | Alexander Akulov	2007-08-24	3017639	Alexander Ordynets	2009-01	corticioid	Scopuloides hydnoides (Cooke & Massee) Hjortstam & Ryvarden, 1979			Ukraine	Donetsk	Lyman	Sviati Hory National Nature Park, pinery with inclusion of deciduous forest patches to the north and east of Sviatohirsk town	49.07603497	37.56701577	Fungi	Basidiomycota	Agaricomycetes	Polyporales	Meruliaceae	Scopuloides	hydnoides	Species	CWU		Ordynets 2007-2011 eastern Ukraine
1169976	PhysicalObject	2017-06-29 11:29:08.464952+00:00		1169976	PreservedSpecimen	CWU3876		Olga Ternovska | Alexander Ordynets | Alexander Akulov	2007-08-24	3017641	Alexander Ordynets	2009-01	corticioid	Sistotrema brinkmannii (Bres.) J. Erikss., 1948			Ukraine	Donetsk	Lyman	Sviati Hory National Nature Park, pinery with inclusion of deciduous forest patches to the north and east of Sviatohirsk town	49.07603497	37.56701577	Fungi	Basidiomycota	Agaricomycetes	Cantharellales	Cantharellales fam Incertae sedis	Sistotrema	brinkmannii	Species	CWU		Ordynets 2007-2011 eastern Ukraine
1169977	PhysicalObject	2017-06-29 11:29:08.464952+00:00		1169977	PreservedSpecimen	CWU3877		Olga Ternovska | Alexander Ordynets | Alexander Akulov	2007-08-24	3017642	Alexander Ordynets	2009-01	corticioid	Sistotrema brinkmannii (Bres.) J. Erikss., 1948			Ukraine	Donetsk	Lyman	Sviati Hory National Nature Park, pinery with inclusion of deciduous forest patches to the north and east of Sviatohirsk town	49.07603497	37.56701577	Fungi	Basidiomycota	Agaricomycetes	Cantharellales	Cantharellales fam Incertae sedis	Sistotrema	brinkmannii	Species	CWU		Ordynets 2007-2011 eastern Ukraine
1169979	PhysicalObject	2017-12-08 13:30:53.370113+00:00		1169979	PreservedSpecimen	CWU3878		Olga Ternovska | Alexander Ordynets | Alexander Akulov	2007-08-24	3017644	Alexander Ordynets	2009-01	corticioid	Steccherinum fimbriatum (Pers.) J. Erikss., 1958			Ukraine	Donetsk	Sloviansk	Sviati Hory National Nature Park, west of Maiaki village	48.96228401	37.55044028	Fungi	Basidiomycota	Agaricomycetes	Polyporales	Steccherinaceae	Steccherinum	fimbriatum	Species	CWU		Ordynets 2007-2011 eastern Ukraine
1169981	PhysicalObject	2017-06-29 10:30:00.378544+00:00		1169981	PreservedSpecimen	CWU3879		Olga Ternovska | Alexander Ordynets | Alexander Akulov	2007-08-24	3017646	Alexander Ordynets	2009-01	corticioid	Steccherinum fimbriatum (Pers.) J. Erikss., 1958			Ukraine	Donetsk	Sloviansk	Sviati Hory National Nature Park, floodplain to the south of Sviatohirsk town	49.02655121	37.53378789	Fungi	Basidiomycota	Agaricomycetes	Polyporales	Steccherinaceae	Steccherinum	fimbriatum	Species	CWU		Ordynets 2007-2011 eastern Ukraine
1169982	PhysicalObject	2017-12-08 13:30:53.370113+00:00		1169982	PreservedSpecimen	CWU3880		Olga Ternovska | Alexander Ordynets | Alexander Akulov	2007-08-24	3017647	Alexander Ordynets	2009-01	corticioid	Steccherinum fimbriatum (Pers.) J. Erikss., 1958			Ukraine	Donetsk	Sloviansk	Sviati Hory National Nature Park, west of Maiaki village	48.96228401	37.55044028	Fungi	Basidiomycota	Agaricomycetes	Polyporales	Steccherinaceae	Steccherinum	fimbriatum	Species	CWU		Ordynets 2007-2011 eastern Ukraine
1169983	PhysicalObject	2017-12-08 13:30:53.370113+00:00		1169983	PreservedSpecimen	CWU3881		Olga Ternovska | Alexander Ordynets | Alexander Akulov	2007-08-24	3017648	Alexander Ordynets	2009-01	corticioid	Steccherinum ochraceum (Pers.) Gray, 1821			Ukraine	Donetsk	Sloviansk	Sviati Hory National Nature Park, west of Maiaki village	48.96228401	37.55044028	Fungi	Basidiomycota	Agaricomycetes	Polyporales	Steccherinaceae	Steccherinum	ochraceum	Species	CWU		Ordynets 2007-2011 eastern Ukraine
1169984	PhysicalObject	2017-12-08 13:30:53.370113+00:00		1169984	PreservedSpecimen	CWU3882		Olga Ternovska | Alexander Ordynets | Alexander Akulov	2007-08-24	3017649	Alexander Ordynets	2009-01	corticioid	Steccherinum ochraceum (Pers.) Gray, 1821			Ukraine	Donetsk	Sloviansk	Sviati Hory National Nature Park, west of Maiaki village	48.96228401	37.55044028	Fungi	Basidiomycota	Agaricomycetes	Polyporales	Steccherinaceae	Steccherinum	ochraceum	Species	CWU		Ordynets 2007-2011 eastern Ukraine
1169985	PhysicalObject	2017-12-08 13:30:53.370113+00:00		1169985	PreservedSpecimen	CWU3883		Olga Ternovska | Alexander Ordynets | Alexander Akulov	2007-08-24	3017650	Alexander Ordynets	2009-01	corticioid	Steccherinum ochraceum (Pers.) Gray, 1821			Ukraine	Donetsk	Sloviansk	Sviati Hory National Nature Park, west of Maiaki village	48.96228401	37.55044028	Fungi	Basidiomycota	Agaricomycetes	Polyporales	Steccherinaceae	Steccherinum	ochraceum	Species	CWU		Ordynets 2007-2011 eastern Ukraine
1169995	PhysicalObject	2017-09-07 11:35:01.539825+00:00		1169995	PreservedSpecimen	CWU3874		Olga Ternovska | Alexander Ordynets | Alexander Akulov	2007-08-24	3017667	Josef Vlasák | Alexander Ordynets	2009-01	polypore	Rigidoporus sanguinolentus (Alb. & Schwein.) Donk, 1966	https://files.plutof.ut.ee/large/A6/C2/A6C2D568FD321703B3E742BDA9DFCEFFAB6F474B90B4CC4DBE2E4443AC071575.jpg	https://unite.ut.ee/bl_forw.php?nimi=UDB033933	Ukraine	Donetsk	Lyman	Sviati Hory National Nature Park, pinery with inclusion of deciduous forest patches to the north and east of Sviatohirsk town	49.07603497	37.56701577	Fungi	Basidiomycota	Agaricomycetes	Polyporales	Meripilaceae	Rigidoporus	sanguinolentus	Species	CWU		Ordynets 2007-2011 eastern Ukraine
1169996	PhysicalObject	2017-08-16 18:58:06.912984+00:00		1169996	PreservedSpecimen	CWU3875		Olga Ternovska | Alexander Ordynets | Alexander Akulov	2007-08-24	3017668	Josef Vlasák | Alexander Ordynets	2009-01	polypore	Rigidoporus sanguinolentus (Alb. & Schwein.) Donk, 1966	https://files.plutof.ut.ee/large/40/93/409355933E2F90D8E20D41EE64674B5838ADA8224AE0B52A67A4C1FA8DC84A55.jpg | https://files.plutof.ut.ee/large/38/92/3892D381825473D2A2801B8878B2364C1265133EBED82911BC66DB866015D3C5.jpg | https://files.plutof.ut.ee/large/15/18/1518EFCBBCBBEE9F161349D379E3FC66DF6B1F243E8A93ECCA159CF15A734FBB.jpg		Ukraine	Donetsk	Lyman	Sviati Hory National Nature Park, pinery with inclusion of deciduous forest patches to the north and east of Sviatohirsk town	49.07603497	37.56701577	Fungi	Basidiomycota	Agaricomycetes	Polyporales	Meripilaceae	Rigidoporus	sanguinolentus	Species	CWU		Ordynets 2007-2011 eastern Ukraine
1169997	PhysicalObject	2017-06-29 11:29:08.464952+00:00		1169997	PreservedSpecimen	CWU3884		Olga Ternovska | Alexander Ordynets | Alexander Akulov	2007-08-24	3017669	Alexander Ordynets	2009-01	corticioid	Steccherinum ochraceum (Pers.) Gray, 1821			Ukraine	Donetsk	Lyman	Sviati Hory National Nature Park, pinery with inclusion of deciduous forest patches to the north and east of Sviatohirsk town	49.07603497	37.56701577	Fungi	Basidiomycota	Agaricomycetes	Polyporales	Steccherinaceae	Steccherinum	ochraceum	Species	CWU		Ordynets 2007-2011 eastern Ukraine
1169998	PhysicalObject	2017-12-08 13:30:53.370113+00:00		1169998	PreservedSpecimen	CWU3885		Olga Ternovska | Alexander Ordynets | Alexander Akulov	2007-08-24	3017670	Alexander Ordynets	2009-01	corticioid	Stereum hirsutum (Willd.) Pers., 1800			Ukraine	Donetsk	Sloviansk	Sviati Hory National Nature Park, west of Maiaki village	48.96228401	37.55044028	Fungi	Basidiomycota	Agaricomycetes	Russulales	Stereaceae	Stereum	hirsutum	Species	CWU		Ordynets 2007-2011 eastern Ukraine
1170000	PhysicalObject	2017-12-08 13:30:53.370113+00:00		1170000	PreservedSpecimen	CWU3886		Olga Ternovska | Alexander Ordynets | Alexander Akulov	2007-08-24	3017672	Alexander Ordynets	2009-01	corticioid	Stereum hirsutum (Willd.) Pers., 1800			Ukraine	Donetsk	Sloviansk	Sviati Hory National Nature Park, west of Maiaki village	48.96228401	37.55044028	Fungi	Basidiomycota	Agaricomycetes	Russulales	Stereaceae	Stereum	hirsutum	Species	CWU		Ordynets 2007-2011 eastern Ukraine
1170001	PhysicalObject	2017-06-29 11:29:08.464952+00:00		1170001	PreservedSpecimen	CWU3887		Olga Ternovska | Alexander Ordynets | Alexander Akulov	2007-08-24	3017673	Alexander Ordynets	2009-01	corticioid	Stereum hirsutum (Willd.) Pers., 1800			Ukraine	Donetsk	Lyman	Sviati Hory National Nature Park, pinery with inclusion of deciduous forest patches to the north and east of Sviatohirsk town	49.07603497	37.56701577	Fungi	Basidiomycota	Agaricomycetes	Russulales	Stereaceae	Stereum	hirsutum	Species	CWU		Ordynets 2007-2011 eastern Ukraine
1170002	PhysicalObject	2017-06-29 11:29:08.464952+00:00		1170002	PreservedSpecimen	CWU3888		Olga Ternovska | Alexander Ordynets | Alexander Akulov	2007-08-24	3017674	Alexander Ordynets	2009-01	corticioid	Stereum hirsutum (Willd.) Pers., 1800			Ukraine	Donetsk	Lyman	Sviati Hory National Nature Park, pinery with inclusion of deciduous forest patches to the north and east of Sviatohirsk town	49.07603497	37.56701577	Fungi	Basidiomycota	Agaricomycetes	Russulales	Stereaceae	Stereum	hirsutum	Species	CWU		Ordynets 2007-2011 eastern Ukraine
1170003	PhysicalObject	2017-12-08 13:30:53.370113+00:00		1170003	PreservedSpecimen	CWU3889		Olga Ternovska | Alexander Ordynets | Alexander Akulov	2007-08-24	3017675	Alexander Ordynets	2009-01	corticioid	Stereum subtomentosum Pouzar, 1964			Ukraine	Donetsk	Sloviansk	Sviati Hory National Nature Park, west of Maiaki village	48.96228401	37.55044028	Fungi	Basidiomycota	Agaricomycetes	Russulales	Stereaceae	Stereum	subtomentosum	Species	CWU		Ordynets 2007-2011 eastern Ukraine
1170004	PhysicalObject	2017-06-29 11:29:08.464952+00:00		1170004	PreservedSpecimen	CWU3890		Olga Ternovska | Alexander Ordynets | Alexander Akulov	2007-08-24	3017676	Alexander Ordynets	2009-01	corticioid	Stereum hirsutum (Willd.) Pers., 1800			Ukraine	Donetsk	Lyman	Sviati Hory National Nature Park, pinery with inclusion of deciduous forest patches to the north and east of Sviatohirsk town	49.07603497	37.56701577	Fungi	Basidiomycota	Agaricomycetes	Russulales	Stereaceae	Stereum	hirsutum	Species	CWU		Ordynets 2007-2011 eastern Ukraine
1170005	PhysicalObject	2017-06-29 11:29:08.464952+00:00		1170005	PreservedSpecimen	CWU3891		Olga Ternovska | Alexander Ordynets | Alexander Akulov	2007-08-24	3017677	Alexander Ordynets	2009-01	corticioid	Stereum subtomentosum Pouzar, 1964			Ukraine	Donetsk	Lyman	Sviati Hory National Nature Park, pinery with inclusion of deciduous forest patches to the north and east of Sviatohirsk town	49.07603497	37.56701577	Fungi	Basidiomycota	Agaricomycetes	Russulales	Stereaceae	Stereum	subtomentosum	Species	CWU		Ordynets 2007-2011 eastern Ukraine
1170006	PhysicalObject	2017-06-29 11:29:08.464952+00:00		1170006	PreservedSpecimen	CWU3892		Olga Ternovska | Alexander Ordynets | Alexander Akulov	2007-08-24	3017678	Alexander Ordynets	2009-01	corticioid	Stereum subtomentosum Pouzar, 1964			Ukraine	Donetsk	Lyman	Sviati Hory National Nature Park, pinery with inclusion of deciduous forest patches to the north and east of Sviatohirsk town	49.07603497	37.56701577	Fungi	Basidiomycota	Agaricomycetes	Russulales	Stereaceae	Stereum	subtomentosum	Species	CWU		Ordynets 2007-2011 eastern Ukraine
1170008	PhysicalObject	2017-06-29 11:29:08.464952+00:00		1170008	PreservedSpecimen	CWU3893		Olga Ternovska | Alexander Ordynets | Alexander Akulov	2007-08-24	3017680	Alexander Ordynets	2009-01	corticioid	Stereum subtomentosum Pouzar, 1964			Ukraine	Donetsk	Lyman	Sviati Hory National Nature Park, pinery with inclusion of deciduous forest patches to the north and east of Sviatohirsk town	49.07603497	37.56701577	Fungi	Basidiomycota	Agaricomycetes	Russulales	Stereaceae	Stereum	subtomentosum	Species	CWU		Ordynets 2007-2011 eastern Ukraine
1170009	PhysicalObject	2017-06-29 11:29:08.464952+00:00		1170009	PreservedSpecimen	CWU3894		Olga Ternovska | Alexander Ordynets | Alexander Akulov	2007-08-24	3017681	Alexander Ordynets	2009-01	corticioid	Subulicystidium longisporum (Pat.) Parmasto, 1968			Ukraine	Donetsk	Lyman	Sviati Hory National Nature Park, pinery with inclusion of deciduous forest patches to the north and east of Sviatohirsk town	49.07603497	37.56701577	Fungi	Basidiomycota	Agaricomycetes	Russulales	Peniophoraceae	Subulicystidium	longisporum	Species	CWU		Ordynets 2007-2011 eastern Ukraine
1170010	PhysicalObject	2017-06-29 11:29:08.464952+00:00		1170010	PreservedSpecimen	CWU3895		Olga Ternovska | Alexander Ordynets | Alexander Akulov	2007-08-24	3017682	Alexander Ordynets	2009-01	corticioid	Tomentella sublilacina (Ellis & Holw.) Wakef., 1962			Ukraine	Donetsk	Lyman	Sviati Hory National Nature Park, pinery with inclusion of deciduous forest patches to the north and east of Sviatohirsk town	49.07603497	37.56701577	Fungi	Basidiomycota	Agaricomycetes	Thelephorales	Thelephoraceae	Tomentella	sublilacina	Species	CWU		Ordynets 2007-2011 eastern Ukraine
1170011	PhysicalObject	2017-07-14 12:32:51.139458+00:00		1170011	PreservedSpecimen	CWU3896		Olga Ternovska | Alexander Ordynets | Alexander Akulov	2007-08-24	3017683	Alexander Ordynets	2009-01	corticioid	Tomentella sublilacina (Ellis & Holw.) Wakef., 1962	https://files.plutof.ut.ee/large/66/BB/66BB4EB5EF748493CFB7F86FDDB0FCF2E5BC84240A31A305CCA3198B41510CC6.jpg | https://files.plutof.ut.ee/large/B1/65/B16504CEADBC63C1AE4357785EED2A1E37A58D4DEB078EC82F638B680FCCF444.jpg		Ukraine	Donetsk	Lyman	Sviati Hory National Nature Park, pinery with inclusion of deciduous forest patches to the north and east of Sviatohirsk town	49.07603497	37.56701577	Fungi	Basidiomycota	Agaricomycetes	Thelephorales	Thelephoraceae	Tomentella	sublilacina	Species	CWU		Ordynets 2007-2011 eastern Ukraine
1170013	PhysicalObject	2017-08-17 19:21:26.289395+00:00		1170013	PreservedSpecimen	CWU3897		Olga Ternovska | Alexander Ordynets | Alexander Akulov	2007-08-24	3154627	Eugene Yurchenko	2010-03	corticioid	Brevicellicium olivascens (Bres.) K.H. Larss. & Hjortstam, 1978	https://files.plutof.ut.ee/large/D5/FB/D5FB3F6A9AF3C16A9A0BEBB86519737704B609D85AEDC8A3DB6CCACF189D02C1.jpg | https://files.plutof.ut.ee/large/C2/B0/C2B0CB05517D70DB7B0DBF314EE4DBCDD8E36BDFE3C083F63F3141CF9477C64D.jpg		Ukraine	Donetsk	Lyman	Sviati Hory National Nature Park, pinery with inclusion of deciduous forest patches to the north and east of Sviatohirsk town	49.07603497	37.56701577	Fungi	Basidiomycota	Agaricomycetes	Trechisporales	Hydnodontaceae	Brevicellicium	olivascens	Species	CWU		Ordynets 2007-2011 eastern Ukraine
1170014	PhysicalObject	2017-06-29 11:29:08.464952+00:00		1170014	PreservedSpecimen	CWU3898		Olga Ternovska | Alexander Ordynets | Alexander Akulov	2007-08-24	3017686	Alexander Ordynets	2009-01	heterobasidial	Tulasnella albida Bourdot & Galzin, 1928			Ukraine	Donetsk	Lyman	Sviati Hory National Nature Park, pinery with inclusion of deciduous forest patches to the north and east of Sviatohirsk town	49.07603497	37.56701577	Fungi	Basidiomycota	Agaricomycetes	Cantharellales	Tulasnellaceae	Tulasnella	albida	Species	CWU		Ordynets 2007-2011 eastern Ukraine
1170015	PhysicalObject	2017-12-08 13:30:53.370113+00:00		1170015	PreservedSpecimen	CWU3900		Olga Ternovska | Alexander Ordynets | Alexander Akulov	2007-08-24	3017687	Alexander Ordynets	2009-01	corticioid	Vuilleminia comedens (Nees) Maire, 1902			Ukraine	Donetsk	Sloviansk	Sviati Hory National Nature Park, west of Maiaki village	48.96228401	37.55044028	Fungi	Basidiomycota	Agaricomycetes	Corticiales	Vuilleminiaceae	Vuilleminia	comedens	Species	CWU		Ordynets 2007-2011 eastern Ukraine
1170017	PhysicalObject	2017-06-29 10:30:00.378544+00:00		1170017	PreservedSpecimen	CWU3901		Olga Ternovska | Alexander Ordynets | Alexander Akulov	2007-08-24	3017689	Alexander Ordynets	2009-01	corticioid	Vuilleminia comedens (Nees) Maire, 1902			Ukraine	Donetsk	Sloviansk	Sviati Hory National Nature Park, floodplain to the south of Sviatohirsk town	49.02655121	37.53378789	Fungi	Basidiomycota	Agaricomycetes	Corticiales	Vuilleminiaceae	Vuilleminia	comedens	Species	CWU		Ordynets 2007-2011 eastern Ukraine
1170018	PhysicalObject	2017-06-29 10:30:00.378544+00:00		1170018	PreservedSpecimen	CWU3902		Olga Ternovska | Alexander Ordynets | Alexander Akulov	2007-08-24	3017690	Alexander Ordynets	2009-01	corticioid	Vuilleminia coryli Boidin, Lanq. & Gilles, 1989			Ukraine	Donetsk	Sloviansk	Sviati Hory National Nature Park, floodplain to the south of Sviatohirsk town	49.02655121	37.53378789	Fungi	Basidiomycota	Agaricomycetes	Corticiales	Vuilleminiaceae	Vuilleminia	coryli	Species	CWU		Ordynets 2007-2011 eastern Ukraine
1170019	PhysicalObject	2017-12-08 13:30:53.370113+00:00		1170019	PreservedSpecimen	CWU3903		Olga Ternovska | Alexander Ordynets | Alexander Akulov	2007-08-24	3017691	Alexander Ordynets	2009-01	corticioid	Xenasmatella vaga (Fr.) Stalpers, 1996			Ukraine	Donetsk	Sloviansk	Sviati Hory National Nature Park, west of Maiaki village	48.96228401	37.55044028	Fungi	Basidiomycota	Agaricomycetes	Polyporales	Xenasmataceae	Xenasmatella	vaga	Species	CWU		Ordynets 2007-2011 eastern Ukraine
1170023	PhysicalObject	2017-07-14 12:59:21.437324+00:00		1170023	PreservedSpecimen	CWU3899		Olga Ternovska | Alexander Ordynets | Alexander Akulov	2007-08-24	3017704	Alexander Ordynets	2009-01	corticioid	Vararia ochroleuca (Bourdot & Galzin) Donk, 1930	https://files.plutof.ut.ee/large/8D/13/8D135168E566B1F709110B05BA451B727A1089CD8CA06D75CA8354F95C0B5B2C.jpg		Ukraine	Donetsk	Lyman	Sviati Hory National Nature Park, pinery with inclusion of deciduous forest patches to the north and east of Sviatohirsk town	49.07603497	37.56701577	Fungi	Basidiomycota	Agaricomycetes	Russulales	Lachnocladiaceae	Vararia	ochroleuca	Species	CWU		Ordynets 2007-2011 eastern Ukraine
1170024	PhysicalObject	2017-07-14 13:47:44.518343+00:00		1170024	PreservedSpecimen	CWU3904		Olga Ternovska | Alexander Ordynets | Alexander Akulov	2007-08-24	3017705	Alexander Ordynets	2009-01	polypore	Aurantiporus fissilis (Berk. & M.A. Curtis) H. Jahn ex Ryvarden, 1978	https://files.plutof.ut.ee/large/84/D8/84D8835F2FEBF71C48AE1609BA18183994FFA47D7335112A0B9D2AFF4E837F83.jpg		Ukraine	Donetsk	Lyman	Sviati Hory National Nature Park, pinery with inclusion of deciduous forest patches to the north and east of Sviatohirsk town	49.07603497	37.56701577	Fungi	Basidiomycota	Agaricomycetes	Polyporales	Meruliaceae	Aurantiporus	fissilis	Species	CWU		Ordynets 2007-2011 eastern Ukraine
1170025	PhysicalObject	2017-12-08 13:30:53.370113+00:00		1170025	PreservedSpecimen	CWU3905		Olga Ternovska | Alexander Ordynets | Alexander Akulov	2007-08-24	3017706	Alexander Ordynets	2009-01	polypore	Ceriporia viridans (Berk. & Broome) Donk, 1933			Ukraine	Donetsk	Sloviansk	Sviati Hory National Nature Park, west of Maiaki village	48.96228401	37.55044028	Fungi	Basidiomycota	Agaricomycetes	Polyporales	Meruliaceae	Ceriporia	viridans	Species	CWU		Ordynets 2007-2011 eastern Ukraine
1170026	PhysicalObject	2017-06-29 11:29:08.464952+00:00		1170026	PreservedSpecimen	CWU3906		Olga Ternovska | Alexander Ordynets | Alexander Akulov	2007-08-24	3017707	Alexander Ordynets	2009-01	polypore	Cerrena unicolor (Bull.) Murrill, 1903			Ukraine	Donetsk	Lyman	Sviati Hory National Nature Park, pinery with inclusion of deciduous forest patches to the north and east of Sviatohirsk town	49.07603497	37.56701577	Fungi	Basidiomycota	Agaricomycetes	Polyporales	Cerrenaceae	Cerrena	unicolor	Species	CWU		Ordynets 2007-2011 eastern Ukraine
1170028	PhysicalObject	2017-06-29 11:29:08.464952+00:00		1170028	PreservedSpecimen	CWU3907		Olga Ternovska | Alexander Ordynets | Alexander Akulov	2007-08-24	3017709	Alexander Ordynets	2009-01	polypore	Cerrena unicolor (Bull.) Murrill, 1903			Ukraine	Donetsk	Lyman	Sviati Hory National Nature Park, pinery with inclusion of deciduous forest patches to the north and east of Sviatohirsk town	49.07603497	37.56701577	Fungi	Basidiomycota	Agaricomycetes	Polyporales	Cerrenaceae	Cerrena	unicolor	Species	CWU		Ordynets 2007-2011 eastern Ukraine
1170029	PhysicalObject	2017-06-29 11:29:08.464952+00:00		1170029	PreservedSpecimen	CWU3908		Olga Ternovska | Alexander Ordynets | Alexander Akulov	2007-08-24	3017710	Alexander Ordynets	2009-01	polypore	Trametes trogii Berk., 1850			Ukraine	Donetsk	Lyman	Sviati Hory National Nature Park, pinery with inclusion of deciduous forest patches to the north and east of Sviatohirsk town	49.07603497	37.56701577	Fungi	Basidiomycota	Agaricomycetes	Polyporales	Coriolaceae	Trametes	trogii	Species	CWU		Ordynets 2007-2011 eastern Ukraine
1170030	PhysicalObject	2017-12-08 13:30:53.370113+00:00		1170030	PreservedSpecimen	CWU3909		Olga Ternovska | Alexander Ordynets | Alexander Akulov	2007-08-24	3017711	Alexander Ordynets	2009-01	polypore	Daedalea quercina (L.) Pers., 1801			Ukraine	Donetsk	Sloviansk	Sviati Hory National Nature Park, west of Maiaki village	48.96228401	37.55044028	Fungi	Basidiomycota	Agaricomycetes	Polyporales	Fomitopsidaceae	Daedalea	quercina	Species	CWU		Ordynets 2007-2011 eastern Ukraine
1170031	PhysicalObject	2017-06-29 11:29:08.464952+00:00		1170031	PreservedSpecimen	CWU3910		Olga Ternovska | Alexander Ordynets | Alexander Akulov	2007-08-24	3017712	Alexander Ordynets	2009-01	polypore	Dichomitus campestris (Quél.) Domanski & Orlicz			Ukraine	Donetsk	Lyman	Sviati Hory National Nature Park, pinery with inclusion of deciduous forest patches to the north and east of Sviatohirsk town	49.07603497	37.56701577	Fungi	Basidiomycota	Agaricomycetes	Polyporales	Polyporaceae	Dichomitus	campestris	Species	CWU		Ordynets 2007-2011 eastern Ukraine
1170032	PhysicalObject	2017-06-29 11:29:08.464952+00:00		1170032	PreservedSpecimen	CWU3911		Olga Ternovska | Alexander Ordynets | Alexander Akulov	2007-08-24	3017713	Alexander Ordynets	2009-01	polypore	Fomes fomentarius (L.) J.J. Kickx			Ukraine	Donetsk	Lyman	Sviati Hory National Nature Park, pinery with inclusion of deciduous forest patches to the north and east of Sviatohirsk town	49.07603497	37.56701577	Fungi	Basidiomycota	Agaricomycetes	Polyporales	Polyporaceae	Fomes	fomentarius	Species	CWU		Ordynets 2007-2011 eastern Ukraine
1170034	PhysicalObject	2017-12-08 13:30:53.370113+00:00		1170034	PreservedSpecimen	CWU3912		Olga Ternovska | Alexander Ordynets | Alexander Akulov	2007-08-24	3017715	Alexander Ordynets	2009-01	polypore	Ganoderma applanatum (Pers.) Pat., 1887			Ukraine	Donetsk	Sloviansk	Sviati Hory National Nature Park, west of Maiaki village	48.96228401	37.55044028	Fungi	Basidiomycota	Agaricomycetes	Polyporales	Ganodermataceae	Ganoderma	applanatum	Species	CWU		Ordynets 2007-2011 eastern Ukraine
1170035	PhysicalObject	2017-06-29 11:29:08.464952+00:00		1170035	PreservedSpecimen	CWU3913		Olga Ternovska | Alexander Ordynets | Alexander Akulov	2007-08-24	3017716	Alexander Ordynets	2009-01	polypore	Ganoderma applanatum (Pers.) Pat., 1887			Ukraine	Donetsk	Lyman	Sviati Hory National Nature Park, pinery with inclusion of deciduous forest patches to the north and east of Sviatohirsk town	49.07603497	37.56701577	Fungi	Basidiomycota	Agaricomycetes	Polyporales	Ganodermataceae	Ganoderma	applanatum	Species	CWU		Ordynets 2007-2011 eastern Ukraine
1170036	PhysicalObject	2017-06-29 11:29:08.464952+00:00		1170036	PreservedSpecimen	CWU3914		Olga Ternovska | Alexander Ordynets | Alexander Akulov	2007-08-24	3017717	Alexander Ordynets	2009-01	polypore	Ganoderma lucidum (Curtis) P. Karst., 1881			Ukraine	Donetsk	Lyman	Sviati Hory National Nature Park, pinery with inclusion of deciduous forest patches to the north and east of Sviatohirsk town	49.07603497	37.56701577	Fungi	Basidiomycota	Agaricomycetes	Polyporales	Ganodermataceae	Ganoderma	lucidum	Species	CWU		Ordynets 2007-2011 eastern Ukraine
1170037	PhysicalObject	2017-06-29 11:29:08.464952+00:00		1170037	PreservedSpecimen	CWU3915		Olga Ternovska | Alexander Ordynets | Alexander Akulov	2007-08-24	3017718	Alexander Ordynets	2009-01	polypore	Gloeoporus pannocinctus (Romell) J. Erikss., 1958			Ukraine	Donetsk	Lyman	Sviati Hory National Nature Park, pinery with inclusion of deciduous forest patches to the north and east of Sviatohirsk town	49.07603497	37.56701577	Fungi	Basidiomycota	Agaricomycetes	Polyporales	Meruliaceae	Gloeoporus	pannocinctus	Species	CWU		Ordynets 2007-2011 eastern Ukraine
1170039	PhysicalObject	2017-12-08 13:30:53.370113+00:00		1170039	PreservedSpecimen	CWU3916		Olga Ternovska | Alexander Ordynets | Alexander Akulov	2007-08-24	3017720	Alexander Ordynets	2009-01	polypore	Gloeoporus dichrous (Fr.) Bres., 1913			Ukraine	Donetsk	Sloviansk	Sviati Hory National Nature Park, west of Maiaki village	48.96228401	37.55044028	Fungi	Basidiomycota	Agaricomycetes	Polyporales	Meruliaceae	Gloeoporus	dichrous	Species	CWU		Ordynets 2007-2011 eastern Ukraine
1170040	PhysicalObject	2017-06-29 11:29:08.464952+00:00		1170040	PreservedSpecimen	CWU3917		Olga Ternovska | Alexander Ordynets | Alexander Akulov	2007-08-24	3017721	Alexander Ordynets	2009-01	polypore	Gloeoporus dichrous (Fr.) Bres., 1913			Ukraine	Donetsk	Lyman	Sviati Hory National Nature Park, pinery with inclusion of deciduous forest patches to the north and east of Sviatohirsk town	49.07603497	37.56701577	Fungi	Basidiomycota	Agaricomycetes	Polyporales	Meruliaceae	Gloeoporus	dichrous	Species	CWU		Ordynets 2007-2011 eastern Ukraine
1170041	PhysicalObject	2017-12-08 13:30:53.370113+00:00		1170041	PreservedSpecimen	CWU3918		Olga Ternovska | Alexander Ordynets | Alexander Akulov	2007-08-24	3017722	Alexander Ordynets	2009-01	polypore	Gloeoporus dichrous (Fr.) Bres., 1913			Ukraine	Donetsk	Sloviansk	Sviati Hory National Nature Park, west of Maiaki village	48.96228401	37.55044028	Fungi	Basidiomycota	Agaricomycetes	Polyporales	Meruliaceae	Gloeoporus	dichrous	Species	CWU		Ordynets 2007-2011 eastern Ukraine
1170042	PhysicalObject	2017-06-29 11:29:08.464952+00:00		1170042	PreservedSpecimen	CWU3919		Olga Ternovska | Alexander Ordynets | Alexander Akulov	2007-08-24	3017723	Alexander Ordynets	2009-01	polypore	Hapalopilus nidulans (Fr.) P. Karst., 1881			Ukraine	Donetsk	Lyman	Sviati Hory National Nature Park, pinery with inclusion of deciduous forest patches to the north and east of Sviatohirsk town	49.07603497	37.56701577	Fungi	Basidiomycota	Agaricomycetes	Polyporales	Meruliaceae	Hapalopilus	nidulans	Species	CWU		Ordynets 2007-2011 eastern Ukraine
1170043	PhysicalObject	2017-12-08 13:30:53.370113+00:00		1170043	PreservedSpecimen	CWU3920		Olga Ternovska | Alexander Ordynets | Alexander Akulov	2007-08-24	3017724	Alexander Ordynets	2009-01	polypore	Hapalopilus nidulans (Fr.) P. Karst., 1881			Ukraine	Donetsk	Sloviansk	Sviati Hory National Nature Park, west of Maiaki village	48.96228401	37.55044028	Fungi	Basidiomycota	Agaricomycetes	Polyporales	Meruliaceae	Hapalopilus	nidulans	Species	CWU		Ordynets 2007-2011 eastern Ukraine
1170044	PhysicalObject	2017-06-29 11:29:08.464952+00:00		1170044	PreservedSpecimen	CWU3921		Olga Ternovska | Alexander Ordynets | Alexander Akulov	2007-08-24	3017725	Alexander Ordynets	2009-01	polypore	Heterobasidion annosum (Fr.) Bref., 1888			Ukraine	Donetsk	Lyman	Sviati Hory National Nature Park, pinery with inclusion of deciduous forest patches to the north and east of Sviatohirsk town	49.07603497	37.56701577	Fungi	Basidiomycota	Agaricomycetes	Russulales	Bondarzewiaceae	Heterobasidion	annosum	Species	CWU		Ordynets 2007-2011 eastern Ukraine
1170045	PhysicalObject	2017-07-14 13:58:37.025975+00:00		1170045	PreservedSpecimen	CWU3922		Olga Ternovska | Alexander Ordynets | Alexander Akulov	2007-08-24	3017726	Alexander Ordynets	2009-01	polypore	Inonotus cuticularis (Bull.) P. Karst., 1879	https://files.plutof.ut.ee/large/93/A5/93A5345773E508E85EEE114CAD46F0FDE5001FFD2529A3C5D9D6AE2F6364474E.jpg		Ukraine	Donetsk	Sloviansk	Sviati Hory National Nature Park, high steep hills south of the Syverskyi Donets River	49.01704834	37.53963561	Fungi	Basidiomycota	Agaricomycetes	Hymenochaetales	Hymenochaetaceae	Inonotus	cuticularis	Species	CWU		Ordynets 2007-2011 eastern Ukraine
1170046	PhysicalObject	2017-06-29 11:29:08.464952+00:00		1170046	PreservedSpecimen	CWU3923		Olga Ternovska | Alexander Ordynets | Alexander Akulov	2007-08-24	3017727	Alexander Ordynets	2009-01	polypore	Mensularia radiata (Sowerby) Lázaro Ibiza, 1916			Ukraine	Donetsk	Lyman	Sviati Hory National Nature Park, pinery with inclusion of deciduous forest patches to the north and east of Sviatohirsk town	49.07603497	37.56701577	Fungi	Basidiomycota	Agaricomycetes	Hymenochaetales	Hymenochaetaceae	Xanthoporia	radiata	Species	CWU		Ordynets 2007-2011 eastern Ukraine
1170048	PhysicalObject	2017-06-29 11:29:08.464952+00:00		1170048	PreservedSpecimen	CWU3924		Olga Ternovska | Alexander Ordynets | Alexander Akulov	2007-08-24	3017729	Alexander Ordynets	2009-01	polypore	Mensularia radiata (Sowerby) Lázaro Ibiza, 1916			Ukraine	Donetsk	Lyman	Sviati Hory National Nature Park, pinery with inclusion of deciduous forest patches to the north and east of Sviatohirsk town	49.07603497	37.56701577	Fungi	Basidiomycota	Agaricomycetes	Hymenochaetales	Hymenochaetaceae	Xanthoporia	radiata	Species	CWU		Ordynets 2007-2011 eastern Ukraine
1170049	PhysicalObject	2017-06-29 11:29:08.464952+00:00		1170049	PreservedSpecimen	CWU3925		Olga Ternovska | Alexander Ordynets | Alexander Akulov	2007-08-24	3017730	Alexander Ordynets	2009-01	polypore	Mensularia radiata (Sowerby) Lázaro Ibiza, 1916			Ukraine	Donetsk	Lyman	Sviati Hory National Nature Park, pinery with inclusion of deciduous forest patches to the north and east of Sviatohirsk town	49.07603497	37.56701577	Fungi	Basidiomycota	Agaricomycetes	Hymenochaetales	Hymenochaetaceae	Xanthoporia	radiata	Species	CWU		Ordynets 2007-2011 eastern Ukraine
1170050	PhysicalObject	2017-06-29 11:29:08.464952+00:00		1170050	PreservedSpecimen	CWU3926		Olga Ternovska | Alexander Ordynets | Alexander Akulov	2007-08-24	3017731	Alexander Ordynets	2009-01	polypore	Mensularia radiata (Sowerby) Lázaro Ibiza, 1916			Ukraine	Donetsk	Lyman	Sviati Hory National Nature Park, pinery with inclusion of deciduous forest patches to the north and east of Sviatohirsk town	49.07603497	37.56701577	Fungi	Basidiomycota	Agaricomycetes	Hymenochaetales	Hymenochaetaceae	Xanthoporia	radiata	Species	CWU		Ordynets 2007-2011 eastern Ukraine
1170051	PhysicalObject	2017-06-29 11:29:08.464952+00:00		1170051	PreservedSpecimen	CWU3927		Olga Ternovska | Alexander Ordynets | Alexander Akulov	2007-08-24	3017732	Alexander Ordynets	2009-01	polypore	Inonotus obliquus (Ach. ex Pers.) Pilát, 1942			Ukraine	Donetsk	Lyman	Sviati Hory National Nature Park, pinery with inclusion of deciduous forest patches to the north and east of Sviatohirsk town	49.07603497	37.56701577	Fungi	Basidiomycota	Agaricomycetes	Hymenochaetales	Hymenochaetaceae	Inonotus	obliquus	Species	CWU		Ordynets 2007-2011 eastern Ukraine
1170052	PhysicalObject	2017-06-29 11:29:08.464952+00:00		1170052	PreservedSpecimen	CWU3928		Olga Ternovska | Alexander Ordynets | Alexander Akulov	2007-08-24	3017733	Alexander Ordynets	2009-01	polypore	Inonotus obliquus (Ach. ex Pers.) Pilát, 1942			Ukraine	Donetsk	Lyman	Sviati Hory National Nature Park, pinery with inclusion of deciduous forest patches to the north and east of Sviatohirsk town	49.07603497	37.56701577	Fungi	Basidiomycota	Agaricomycetes	Hymenochaetales	Hymenochaetaceae	Inonotus	obliquus	Species	CWU		Ordynets 2007-2011 eastern Ukraine
1170054	PhysicalObject	2017-06-29 11:29:08.464952+00:00		1170054	PreservedSpecimen	CWU3929		Olga Ternovska | Alexander Ordynets | Alexander Akulov	2007-08-24	3017735	Alexander Ordynets	2009-01	polypore	Irpex lacteus (Fr.) Fr., 1828			Ukraine	Donetsk	Lyman	Sviati Hory National Nature Park, pinery with inclusion of deciduous forest patches to the north and east of Sviatohirsk town	49.07603497	37.56701577	Fungi	Basidiomycota	Agaricomycetes	Polyporales	Meruliaceae	Irpex	lacteus	Species	CWU		Ordynets 2007-2011 eastern Ukraine
1170055	PhysicalObject	2017-12-08 13:30:53.370113+00:00		1170055	PreservedSpecimen	CWU3930		Olga Ternovska | Alexander Ordynets | Alexander Akulov	2007-08-24	3017736	Alexander Ordynets	2009-01	polypore	Irpex lacteus (Fr.) Fr., 1828			Ukraine	Donetsk	Sloviansk	Sviati Hory National Nature Park, west of Maiaki village	48.96228401	37.55044028	Fungi	Basidiomycota	Agaricomycetes	Polyporales	Meruliaceae	Irpex	lacteus	Species	CWU		Ordynets 2007-2011 eastern Ukraine
1170056	PhysicalObject	2017-06-29 10:30:00.378544+00:00		1170056	PreservedSpecimen	CWU3931		Olga Ternovska | Alexander Ordynets | Alexander Akulov	2007-08-24	3017737	Alexander Ordynets	2009-01	polypore	Irpex lacteus (Fr.) Fr., 1828			Ukraine	Donetsk	Sloviansk	Sviati Hory National Nature Park, floodplain to the south of Sviatohirsk town	49.02655121	37.53378789	Fungi	Basidiomycota	Agaricomycetes	Polyporales	Meruliaceae	Irpex	lacteus	Species	CWU		Ordynets 2007-2011 eastern Ukraine
1170057	PhysicalObject	2017-06-29 11:29:08.464952+00:00		1170057	PreservedSpecimen	CWU3932		Olga Ternovska | Alexander Ordynets | Alexander Akulov	2007-08-24	3017738	Alexander Ordynets	2009-01	polypore	Irpex lacteus (Fr.) Fr., 1828			Ukraine	Donetsk	Lyman	Sviati Hory National Nature Park, pinery with inclusion of deciduous forest patches to the north and east of Sviatohirsk town	49.07603497	37.56701577	Fungi	Basidiomycota	Agaricomycetes	Polyporales	Meruliaceae	Irpex	lacteus	Species	CWU		Ordynets 2007-2011 eastern Ukraine
1170058	PhysicalObject	2017-12-08 13:30:53.370113+00:00		1170058	PreservedSpecimen	CWU3933		Olga Ternovska | Alexander Ordynets | Alexander Akulov	2007-08-24	3017739	Alexander Ordynets	2009-01	polypore	Junghuhnia nitida (Pers.) Ryvarden, 1972			Ukraine	Donetsk	Sloviansk	Sviati Hory National Nature Park, west of Maiaki village	48.96228401	37.55044028	Fungi	Basidiomycota	Agaricomycetes	Polyporales	Steccherinaceae	Junghuhnia	nitida	Species	CWU		Ordynets 2007-2011 eastern Ukraine
1170059	PhysicalObject	2017-06-29 10:30:00.378544+00:00		1170059	PreservedSpecimen	CWU3934		Olga Ternovska | Alexander Ordynets | Alexander Akulov	2007-08-24	3017740	Alexander Ordynets	2009-01	polypore	Laetiporus sulphureus (Bull.) Murrill, 1920			Ukraine	Donetsk	Sloviansk	Sviati Hory National Nature Park, floodplain to the south of Sviatohirsk town	49.02655121	37.53378789	Fungi	Basidiomycota	Agaricomycetes	Polyporales	Fomitopsidaceae	Laetiporus	sulphureus	Species	CWU		Ordynets 2007-2011 eastern Ukraine
1170060	PhysicalObject	2017-12-08 13:30:53.370113+00:00		1170060	PreservedSpecimen	CWU3935		Olga Ternovska | Alexander Ordynets | Alexander Akulov	2007-08-24	3017741	Alexander Ordynets	2009-01	polypore	Laetiporus sulphureus (Bull.) Murrill, 1920			Ukraine	Donetsk	Sloviansk	Sviati Hory National Nature Park, west of Maiaki village	48.96228401	37.55044028	Fungi	Basidiomycota	Agaricomycetes	Polyporales	Fomitopsidaceae	Laetiporus	sulphureus	Species	CWU		Ordynets 2007-2011 eastern Ukraine
1170062	PhysicalObject	2017-06-29 11:29:08.464952+00:00		1170062	PreservedSpecimen	CWU3936		Olga Ternovska | Alexander Ordynets | Alexander Akulov	2007-08-24	3017742	Alexander Ordynets	2009-01	polypore	Oxyporus corticola (Fr.) Ryvarden, 1972			Ukraine	Donetsk	Lyman	Sviati Hory National Nature Park, pinery with inclusion of deciduous forest patches to the north and east of Sviatohirsk town	49.07603497	37.56701577	Fungi	Basidiomycota	Agaricomycetes	Hymenochaetales	Schizoporaceae	Oxyporus	corticola	Species	CWU		Ordynets 2007-2011 eastern Ukraine
1170063	PhysicalObject	2017-06-29 11:29:08.464952+00:00		1170063	PreservedSpecimen	CWU3937.a		Olga Ternovska | Alexander Ordynets | Alexander Akulov	2007-08-24	3017744	Alexander Ordynets	2009-01	corticioid	Botryobasidium pruinatum (Bres.) J. Erikss., 1958			Ukraine	Donetsk	Lyman	Sviati Hory National Nature Park, pinery with inclusion of deciduous forest patches to the north and east of Sviatohirsk town	49.07603497	37.56701577	Fungi	Basidiomycota	Agaricomycetes	Cantharellales	Botryobasidiaceae	Botryobasidium	pruinatum	Species	CWU		Ordynets 2007-2011 eastern Ukraine
1170064	PhysicalObject	2017-06-29 11:29:08.464952+00:00		1170064	PreservedSpecimen	CWU3937.b		Olga Ternovska | Alexander Ordynets | Alexander Akulov	2007-08-24	3017745	Alexander Ordynets	2009-01	polypore	Oxyporus corticola (Fr.) Ryvarden, 1972			Ukraine	Donetsk	Lyman	Sviati Hory National Nature Park, pinery with inclusion of deciduous forest patches to the north and east of Sviatohirsk town	49.07603497	37.56701577	Fungi	Basidiomycota	Agaricomycetes	Hymenochaetales	Schizoporaceae	Oxyporus	corticola	Species	CWU		Ordynets 2007-2011 eastern Ukraine
1170065	PhysicalObject	2017-12-08 13:30:53.370113+00:00		1170065	PreservedSpecimen	CWU3938		Olga Ternovska | Alexander Ordynets | Alexander Akulov	2007-08-24	3017746	Alexander Ordynets	2009-01	polypore	Fuscoporia contigua (Pers.) G. Cunn., 1948			Ukraine	Donetsk	Sloviansk	Sviati Hory National Nature Park, west of Maiaki village	48.96228401	37.55044028	Fungi	Basidiomycota	Agaricomycetes	Hymenochaetales	Hymenochaetaceae	Fuscoporia	contigua	Species	CWU		Ordynets 2007-2011 eastern Ukraine
1170067	PhysicalObject	2017-12-08 13:30:53.370113+00:00		1170067	PreservedSpecimen	CWU3939		Olga Ternovska | Alexander Ordynets | Alexander Akulov	2007-08-24	3017748	Alexander Ordynets	2009-01	polypore	Fuscoporia contigua (Pers.) G. Cunn., 1948			Ukraine	Donetsk	Sloviansk	Sviati Hory National Nature Park, west of Maiaki village	48.96228401	37.55044028	Fungi	Basidiomycota	Agaricomycetes	Hymenochaetales	Hymenochaetaceae	Fuscoporia	contigua	Species	CWU		Ordynets 2007-2011 eastern Ukraine
1170068	PhysicalObject	2017-12-08 13:30:53.370113+00:00		1170068	PreservedSpecimen	CWU3940		Olga Ternovska | Alexander Ordynets | Alexander Akulov	2007-08-24	3017749	Alexander Ordynets	2009-01	polypore	Fuscoporia contigua (Pers.) G. Cunn., 1948			Ukraine	Donetsk	Sloviansk	Sviati Hory National Nature Park, west of Maiaki village	48.96228401	37.55044028	Fungi	Basidiomycota	Agaricomycetes	Hymenochaetales	Hymenochaetaceae	Fuscoporia	contigua	Species	CWU		Ordynets 2007-2011 eastern Ukraine
1170070	PhysicalObject	2017-12-08 13:30:53.370113+00:00		1170070	PreservedSpecimen	CWU3941		Olga Ternovska | Alexander Ordynets | Alexander Akulov	2007-08-24	3017751	Alexander Ordynets	2009-01	polypore	Fuscoporia contigua (Pers.) G. Cunn., 1948			Ukraine	Donetsk	Sloviansk	Sviati Hory National Nature Park, west of Maiaki village	48.96228401	37.55044028	Fungi	Basidiomycota	Agaricomycetes	Hymenochaetales	Hymenochaetaceae	Fuscoporia	contigua	Species	CWU		Ordynets 2007-2011 eastern Ukraine
1170071	PhysicalObject	2017-06-29 10:30:00.378544+00:00		1170071	PreservedSpecimen	CWU3942		Olga Ternovska | Alexander Ordynets | Alexander Akulov	2007-08-24	3017754	Alexander Ordynets	2009-01	polypore	Fuscoporia ferruginosa (Schrad.) Murrill, 1907			Ukraine	Donetsk	Sloviansk	Sviati Hory National Nature Park, floodplain to the south of Sviatohirsk town	49.02655121	37.53378789	Fungi	Basidiomycota	Agaricomycetes	Hymenochaetales	Hymenochaetaceae	Fuscoporia	ferruginosa	Species	CWU		Ordynets 2007-2011 eastern Ukraine
1170072	PhysicalObject	2017-06-29 10:30:00.378544+00:00		1170072	PreservedSpecimen	CWU3943		Olga Ternovska | Alexander Ordynets | Alexander Akulov	2007-08-24	3017755	Alexander Ordynets	2009-01	polypore	Fuscoporia ferruginosa (Schrad.) Murrill, 1907			Ukraine	Donetsk	Sloviansk	Sviati Hory National Nature Park, floodplain to the south of Sviatohirsk town	49.02655121	37.53378789	Fungi	Basidiomycota	Agaricomycetes	Hymenochaetales	Hymenochaetaceae	Fuscoporia	ferruginosa	Species	CWU		Ordynets 2007-2011 eastern Ukraine
1170073	PhysicalObject	2017-06-29 10:30:00.378544+00:00		1170073	PreservedSpecimen	CWU3944		Olga Ternovska | Alexander Ordynets | Alexander Akulov	2007-08-24	3017760	Alexander Ordynets	2009-01	polypore	Fuscoporia ferruginosa (Schrad.) Murrill, 1907			Ukraine	Donetsk	Sloviansk	Sviati Hory National Nature Park, floodplain to the south of Sviatohirsk town	49.02655121	37.53378789	Fungi	Basidiomycota	Agaricomycetes	Hymenochaetales	Hymenochaetaceae	Fuscoporia	ferruginosa	Species	CWU		Ordynets 2007-2011 eastern Ukraine
1170075	PhysicalObject	2017-06-29 10:30:00.378544+00:00		1170075	PreservedSpecimen	CWU3945		Olga Ternovska | Alexander Ordynets | Alexander Akulov	2007-08-24	3017762	Alexander Ordynets	2009-01	polypore	Fuscoporia ferruginosa (Schrad.) Murrill, 1907			Ukraine	Donetsk	Sloviansk	Sviati Hory National Nature Park, floodplain to the south of Sviatohirsk town	49.02655121	37.53378789	Fungi	Basidiomycota	Agaricomycetes	Hymenochaetales	Hymenochaetaceae	Fuscoporia	ferruginosa	Species	CWU		Ordynets 2007-2011 eastern Ukraine
1170076	PhysicalObject	2017-12-08 13:30:53.370113+00:00		1170076	PreservedSpecimen	CWU3946		Olga Ternovska | Alexander Ordynets | Alexander Akulov	2007-08-24	3017763	Alexander Ordynets	2009-01	polypore	Fuscoporia ferruginosa (Schrad.) Murrill, 1907			Ukraine	Donetsk	Sloviansk	Sviati Hory National Nature Park, west of Maiaki village	48.96228401	37.55044028	Fungi	Basidiomycota	Agaricomycetes	Hymenochaetales	Hymenochaetaceae	Fuscoporia	ferruginosa	Species	CWU		Ordynets 2007-2011 eastern Ukraine
1170077	PhysicalObject	2017-12-08 13:30:53.370113+00:00		1170077	PreservedSpecimen	CWU3947		Olga Ternovska | Alexander Ordynets | Alexander Akulov	2007-08-24	3017764	Alexander Ordynets	2009-01	polypore	Fuscoporia ferruginosa (Schrad.) Murrill, 1907			Ukraine	Donetsk	Sloviansk	Sviati Hory National Nature Park, west of Maiaki village	48.96228401	37.55044028	Fungi	Basidiomycota	Agaricomycetes	Hymenochaetales	Hymenochaetaceae	Fuscoporia	ferruginosa	Species	CWU		Ordynets 2007-2011 eastern Ukraine
1170078	PhysicalObject	2017-06-29 11:29:08.464952+00:00		1170078	PreservedSpecimen	CWU3948		Olga Ternovska | Alexander Ordynets | Alexander Akulov	2007-08-24	3017765	Alexander Ordynets	2009-01	polypore	Polyporus arcularius (Batsch) Fr., 1821			Ukraine	Donetsk	Lyman	Sviati Hory National Nature Park, pinery with inclusion of deciduous forest patches to the north and east of Sviatohirsk town	49.07603497	37.56701577	Fungi	Basidiomycota	Agaricomycetes	Polyporales	Polyporaceae	Lentinus	arcularius	Species	CWU		Ordynets 2007-2011 eastern Ukraine
1170079	PhysicalObject	2017-06-29 11:29:08.464952+00:00		1170079	PreservedSpecimen	CWU3949		Olga Ternovska | Alexander Ordynets | Alexander Akulov	2007-08-24	3017766	Alexander Ordynets	2009-01	polypore	Polyporus arcularius (Batsch) Fr., 1821			Ukraine	Donetsk	Lyman	Sviati Hory National Nature Park, pinery with inclusion of deciduous forest patches to the north and east of Sviatohirsk town	49.07603497	37.56701577	Fungi	Basidiomycota	Agaricomycetes	Polyporales	Polyporaceae	Lentinus	arcularius	Species	CWU		Ordynets 2007-2011 eastern Ukraine
1170080	PhysicalObject	2017-06-29 11:29:08.464952+00:00		1170080	PreservedSpecimen	CWU3950		Olga Ternovska | Alexander Ordynets | Alexander Akulov	2007-08-24	3017767	Alexander Ordynets	2009-01	polypore	Polyporus arcularius (Batsch) Fr., 1821			Ukraine	Donetsk	Lyman	Sviati Hory National Nature Park, pinery with inclusion of deciduous forest patches to the north and east of Sviatohirsk town	49.07603497	37.56701577	Fungi	Basidiomycota	Agaricomycetes	Polyporales	Polyporaceae	Lentinus	arcularius	Species	CWU		Ordynets 2007-2011 eastern Ukraine
1170081	PhysicalObject	2017-12-08 13:30:53.370113+00:00		1170081	PreservedSpecimen	CWU3951		Olga Ternovska | Alexander Ordynets | Alexander Akulov	2007-08-24	3017768	Alexander Ordynets	2009-01	polypore	Schizopora flavipora (Berk. & M.A. Curtis ex Cooke) Ryvarden, 1985			Ukraine	Donetsk	Sloviansk	Sviati Hory National Nature Park, west of Maiaki village	48.96228401	37.55044028	Fungi	Basidiomycota	Agaricomycetes	Hymenochaetales	Schizoporaceae	Schizopora	flavipora	Species	CWU		Ordynets 2007-2011 eastern Ukraine
1170082	PhysicalObject	2017-06-29 11:29:08.464952+00:00		1170082	PreservedSpecimen	CWU3952		Olga Ternovska | Alexander Ordynets | Alexander Akulov	2007-08-24	3017769	Alexander Ordynets	2009-01	polypore	Schizopora flavipora (Berk. & M.A. Curtis ex Cooke) Ryvarden, 1985			Ukraine	Donetsk	Lyman	Sviati Hory National Nature Park, pinery with inclusion of deciduous forest patches to the north and east of Sviatohirsk town	49.07603497	37.56701577	Fungi	Basidiomycota	Agaricomycetes	Hymenochaetales	Schizoporaceae	Schizopora	flavipora	Species	CWU		Ordynets 2007-2011 eastern Ukraine
1170083	PhysicalObject	2017-06-29 11:29:08.464952+00:00		1170083	PreservedSpecimen	CWU3953		Olga Ternovska | Alexander Ordynets | Alexander Akulov	2007-08-24	3017770	Alexander Ordynets	2009-01	polypore	Schizopora flavipora (Berk. & M.A. Curtis ex Cooke) Ryvarden, 1985			Ukraine	Donetsk	Lyman	Sviati Hory National Nature Park, pinery with inclusion of deciduous forest patches to the north and east of Sviatohirsk town	49.07603497	37.56701577	Fungi	Basidiomycota	Agaricomycetes	Hymenochaetales	Schizoporaceae	Schizopora	flavipora	Species	CWU		Ordynets 2007-2011 eastern Ukraine
1170084	PhysicalObject	2017-06-29 11:29:08.464952+00:00		1170084	PreservedSpecimen	CWU3954		Olga Ternovska | Alexander Ordynets | Alexander Akulov	2007-08-24	3017771	Alexander Ordynets	2009-01	polypore	Schizopora flavipora (Berk. & M.A. Curtis ex Cooke) Ryvarden, 1985			Ukraine	Donetsk	Lyman	Sviati Hory National Nature Park, pinery with inclusion of deciduous forest patches to the north and east of Sviatohirsk town	49.07603497	37.56701577	Fungi	Basidiomycota	Agaricomycetes	Hymenochaetales	Schizoporaceae	Schizopora	flavipora	Species	CWU		Ordynets 2007-2011 eastern Ukraine
1170085	PhysicalObject	2017-12-08 13:30:53.370113+00:00		1170085	PreservedSpecimen	CWU3955		Olga Ternovska | Alexander Ordynets | Alexander Akulov	2007-08-24	3017772	Alexander Ordynets	2009-01	polypore	Schizopora flavipora (Berk. & M.A. Curtis ex Cooke) Ryvarden, 1985			Ukraine	Donetsk	Sloviansk	Sviati Hory National Nature Park, west of Maiaki village	48.96228401	37.55044028	Fungi	Basidiomycota	Agaricomycetes	Hymenochaetales	Schizoporaceae	Schizopora	flavipora	Species	CWU		Ordynets 2007-2011 eastern Ukraine
1170086	PhysicalObject	2017-12-08 13:30:53.370113+00:00		1170086	PreservedSpecimen	CWU3956		Olga Ternovska | Alexander Ordynets | Alexander Akulov	2007-08-24	3017773	Alexander Ordynets	2009-01	polypore	Schizopora flavipora (Berk. & M.A. Curtis ex Cooke) Ryvarden, 1985			Ukraine	Donetsk	Sloviansk	Sviati Hory National Nature Park, west of Maiaki village	48.96228401	37.55044028	Fungi	Basidiomycota	Agaricomycetes	Hymenochaetales	Schizoporaceae	Schizopora	flavipora	Species	CWU		Ordynets 2007-2011 eastern Ukraine
1170087	PhysicalObject	2017-12-08 13:30:53.370113+00:00		1170087	PreservedSpecimen	CWU3957		Olga Ternovska | Alexander Ordynets | Alexander Akulov	2007-08-24	3017774	Alexander Ordynets	2009-01	polypore	Schizopora paradoxa (Schrad.) Donk, 1967			Ukraine	Donetsk	Sloviansk	Sviati Hory National Nature Park, west of Maiaki village	48.96228401	37.55044028	Fungi	Basidiomycota	Agaricomycetes	Hymenochaetales	Schizoporaceae	Schizopora	paradoxa	Species	CWU		Ordynets 2007-2011 eastern Ukraine
1170088	PhysicalObject	2017-12-08 13:30:53.370113+00:00		1170088	PreservedSpecimen	CWU3958		Olga Ternovska | Alexander Ordynets | Alexander Akulov	2007-08-24	3017775	Alexander Ordynets	2009-01	polypore	Schizopora paradoxa (Schrad.) Donk, 1967			Ukraine	Donetsk	Sloviansk	Sviati Hory National Nature Park, west of Maiaki village	48.96228401	37.55044028	Fungi	Basidiomycota	Agaricomycetes	Hymenochaetales	Schizoporaceae	Schizopora	paradoxa	Species	CWU		Ordynets 2007-2011 eastern Ukraine
1170089	PhysicalObject	2017-12-08 13:30:53.370113+00:00		1170089	PreservedSpecimen	CWU3959		Olga Ternovska | Alexander Ordynets | Alexander Akulov	2007-08-24	3017776	Alexander Ordynets	2009-01	polypore	Schizopora paradoxa (Schrad.) Donk, 1967			Ukraine	Donetsk	Sloviansk	Sviati Hory National Nature Park, west of Maiaki village	48.96228401	37.55044028	Fungi	Basidiomycota	Agaricomycetes	Hymenochaetales	Schizoporaceae	Schizopora	paradoxa	Species	CWU		Ordynets 2007-2011 eastern Ukraine
1170090	PhysicalObject	2017-12-08 13:30:53.370113+00:00		1170090	PreservedSpecimen	CWU3960		Olga Ternovska | Alexander Ordynets | Alexander Akulov	2007-08-24	3017777	Alexander Ordynets	2009-01	polypore	Schizopora paradoxa (Schrad.) Donk, 1967			Ukraine	Donetsk	Sloviansk	Sviati Hory National Nature Park, west of Maiaki village	48.96228401	37.55044028	Fungi	Basidiomycota	Agaricomycetes	Hymenochaetales	Schizoporaceae	Schizopora	paradoxa	Species	CWU		Ordynets 2007-2011 eastern Ukraine
1170091	PhysicalObject	2017-12-08 13:30:53.370113+00:00		1170091	PreservedSpecimen	CWU3961		Olga Ternovska | Alexander Ordynets | Alexander Akulov	2007-08-24	3017778	Alexander Ordynets	2009-01	polypore	Schizopora paradoxa (Schrad.) Donk, 1967			Ukraine	Donetsk	Sloviansk	Sviati Hory National Nature Park, west of Maiaki village	48.96228401	37.55044028	Fungi	Basidiomycota	Agaricomycetes	Hymenochaetales	Schizoporaceae	Schizopora	paradoxa	Species	CWU		Ordynets 2007-2011 eastern Ukraine
1170092	PhysicalObject	2017-12-08 13:30:53.370113+00:00		1170092	PreservedSpecimen	CWU3962		Olga Ternovska | Alexander Ordynets | Alexander Akulov	2007-08-24	3017779	Alexander Ordynets	2009-01	polypore	Schizopora paradoxa (Schrad.) Donk, 1967			Ukraine	Donetsk	Sloviansk	Sviati Hory National Nature Park, west of Maiaki village	48.96228401	37.55044028	Fungi	Basidiomycota	Agaricomycetes	Hymenochaetales	Schizoporaceae	Schizopora	paradoxa	Species	CWU		Ordynets 2007-2011 eastern Ukraine
1170093	PhysicalObject	2017-12-08 13:30:53.370113+00:00		1170093	PreservedSpecimen	CWU3963		Olga Ternovska | Alexander Ordynets | Alexander Akulov	2007-08-24	3017780	Alexander Ordynets	2009-01	polypore	Schizopora paradoxa (Schrad.) Donk, 1967			Ukraine	Donetsk	Sloviansk	Sviati Hory National Nature Park, west of Maiaki village	48.96228401	37.55044028	Fungi	Basidiomycota	Agaricomycetes	Hymenochaetales	Schizoporaceae	Schizopora	paradoxa	Species	CWU		Ordynets 2007-2011 eastern Ukraine
1170094	PhysicalObject	2017-12-08 13:30:53.370113+00:00		1170094	PreservedSpecimen	CWU3964		Olga Ternovska | Alexander Ordynets | Alexander Akulov	2007-08-24	3017781	Alexander Ordynets	2009-01	polypore	Hyphodontia radula (Pers.) Langer & Vesterh., 1996			Ukraine	Donetsk	Sloviansk	Sviati Hory National Nature Park, west of Maiaki village	48.96228401	37.55044028	Fungi	Basidiomycota	Agaricomycetes	Hymenochaetales	Schizoporaceae	Hyphodontia	radula	Species	CWU		Ordynets 2007-2011 eastern Ukraine
1170095	PhysicalObject	2017-12-08 13:30:53.370113+00:00		1170095	PreservedSpecimen	CWU3965		Olga Ternovska | Alexander Ordynets | Alexander Akulov	2007-08-24	3017782	Alexander Ordynets	2009-01	polypore	Hyphodontia radula (Pers.) Langer & Vesterh., 1996			Ukraine	Donetsk	Sloviansk	Sviati Hory National Nature Park, west of Maiaki village	48.96228401	37.55044028	Fungi	Basidiomycota	Agaricomycetes	Hymenochaetales	Schizoporaceae	Hyphodontia	radula	Species	CWU		Ordynets 2007-2011 eastern Ukraine
1170096	PhysicalObject	2017-12-08 13:30:53.370113+00:00		1170096	PreservedSpecimen	CWU3966		Olga Ternovska | Alexander Ordynets | Alexander Akulov	2007-08-24	3017783	Alexander Ordynets	2009-01	polypore	Skeletocutis nivea (Jungh.) Jean Keller, 1979			Ukraine	Donetsk	Sloviansk	Sviati Hory National Nature Park, west of Maiaki village	48.96228401	37.55044028	Fungi	Basidiomycota	Agaricomycetes	Polyporales	Fomitopsidaceae	Skeletocutis	nivea	Species	CWU		Ordynets 2007-2011 eastern Ukraine
1170097	PhysicalObject	2017-12-08 13:30:53.370113+00:00		1170097	PreservedSpecimen	CWU3967		Olga Ternovska | Alexander Ordynets | Alexander Akulov	2007-08-24	3017784	Alexander Ordynets	2009-01	polypore	Skeletocutis nivea (Jungh.) Jean Keller, 1979			Ukraine	Donetsk	Sloviansk	Sviati Hory National Nature Park, west of Maiaki village	48.96228401	37.55044028	Fungi	Basidiomycota	Agaricomycetes	Polyporales	Fomitopsidaceae	Skeletocutis	nivea	Species	CWU		Ordynets 2007-2011 eastern Ukraine
1170098	PhysicalObject	2017-12-08 13:30:53.370113+00:00		1170098	PreservedSpecimen	CWU3968.a		Olga Ternovska | Alexander Ordynets | Alexander Akulov	2007-08-24	3017785	Alexander Ordynets	2009-01	corticioid	Peniophora limitata (Chaillet ex Fr.) Cooke, 1879			Ukraine	Donetsk	Sloviansk	Sviati Hory National Nature Park, west of Maiaki village	48.96228401	37.55044028	Fungi	Basidiomycota	Agaricomycetes	Russulales	Peniophoraceae	Peniophora	limitata	Species	CWU		Ordynets 2007-2011 eastern Ukraine
1170099	PhysicalObject	2017-12-08 13:30:53.370113+00:00		1170099	PreservedSpecimen	CWU3968.b		Olga Ternovska | Alexander Ordynets | Alexander Akulov	2007-08-24	3017786	Alexander Ordynets	2009-01	polypore	Skeletocutis nivea (Jungh.) Jean Keller, 1979			Ukraine	Donetsk	Sloviansk	Sviati Hory National Nature Park, west of Maiaki village	48.96228401	37.55044028	Fungi	Basidiomycota	Agaricomycetes	Polyporales	Fomitopsidaceae	Skeletocutis	nivea	Species	CWU		Ordynets 2007-2011 eastern Ukraine
1170101	PhysicalObject	2017-06-29 11:29:08.464952+00:00		1170101	PreservedSpecimen	CWU3969		Olga Ternovska | Alexander Ordynets | Alexander Akulov	2007-08-24	3017788	Alexander Ordynets	2009-01	polypore	Trichaptum fuscoviolaceum (Ehrenb.) Ryvarden, 1972			Ukraine	Donetsk	Lyman	Sviati Hory National Nature Park, pinery with inclusion of deciduous forest patches to the north and east of Sviatohirsk town	49.07603497	37.56701577	Fungi	Basidiomycota	Agaricomycetes	Hymenochaetales	Hymenochaetales fam Incertae sedis	Trichaptum	fuscoviolaceum	Species	CWU		Ordynets 2007-2011 eastern Ukraine
1170102	PhysicalObject	2017-06-29 11:29:08.464952+00:00		1170102	PreservedSpecimen	CWU3970		Olga Ternovska | Alexander Ordynets | Alexander Akulov	2007-08-24	3017789	Alexander Ordynets	2009-01	polypore	Trichaptum fuscoviolaceum (Ehrenb.) Ryvarden, 1972			Ukraine	Donetsk	Lyman	Sviati Hory National Nature Park, pinery with inclusion of deciduous forest patches to the north and east of Sviatohirsk town	49.07603497	37.56701577	Fungi	Basidiomycota	Agaricomycetes	Hymenochaetales	Hymenochaetales fam Incertae sedis	Trichaptum	fuscoviolaceum	Species	CWU		Ordynets 2007-2011 eastern Ukraine
1170103	PhysicalObject	2017-06-29 11:29:08.464952+00:00		1170103	PreservedSpecimen	CWU3971		Olga Ternovska | Alexander Ordynets | Alexander Akulov	2007-08-24	3017790	Alexander Ordynets	2009-01	polypore	Trametopsis cervina (Schwein.) Tomšovský, 2008			Ukraine	Donetsk	Lyman	Sviati Hory National Nature Park, pinery with inclusion of deciduous forest patches to the north and east of Sviatohirsk town	49.07603497	37.56701577	Fungi	Basidiomycota	Agaricomycetes	Polyporales	Meruliaceae	Trametopsis	cervina	Species	CWU		Ordynets 2007-2011 eastern Ukraine
1170104	PhysicalObject	2017-06-29 11:29:08.464952+00:00		1170104	PreservedSpecimen	CWU3972		Olga Ternovska | Alexander Ordynets | Alexander Akulov	2007-08-24	3017791	Alexander Ordynets	2009-01	corticioid	Botryobasidium sphaericosporum Boidin, Cand. & Lanq., 1989			Ukraine	Donetsk	Lyman	Sviati Hory National Nature Park, pinery with inclusion of deciduous forest patches to the north and east of Sviatohirsk town	49.07603497	37.56701577	Fungi	Basidiomycota	Agaricomycetes	Cantharellales	Botryobasidiaceae	Botryobasidium	sphaericosporum	Species	CWU		Ordynets 2007-2011 eastern Ukraine
1170105	PhysicalObject	2017-06-29 11:29:08.464952+00:00		1170105	PreservedSpecimen	CWU3974.a		Olga Ternovska | Alexander Ordynets | Alexander Akulov	2007-08-24	3017792	Alexander Ordynets	2009-01	corticioid	Botryobasidium conspersum J. Erikss., 1958			Ukraine	Donetsk	Lyman	Sviati Hory National Nature Park, pinery with inclusion of deciduous forest patches to the north and east of Sviatohirsk town	49.07603497	37.56701577	Fungi	Basidiomycota	Agaricomycetes	Cantharellales	Botryobasidiaceae	Botryobasidium	conspersum	Species	CWU		Ordynets 2007-2011 eastern Ukraine
1170106	PhysicalObject	2017-07-13 12:56:20.852231+00:00		1170106	PreservedSpecimen	CWU3974.b		Olga Ternovska | Alexander Ordynets | Alexander Akulov	2007-08-24	3017793	Alexander Ordynets	2009-01	corticioid	Botryobasidium subcoronatum (Höhn. & Litsch.) Donk, 1931	https://files.plutof.ut.ee/large/95/9C/959CF3D327B82911F361CEF2E7113877BA0B64E8276F913EFB544B089E51113A.jpg		Ukraine	Donetsk	Lyman	Sviati Hory National Nature Park, pinery with inclusion of deciduous forest patches to the north and east of Sviatohirsk town	49.07603497	37.56701577	Fungi	Basidiomycota	Agaricomycetes	Cantharellales	Botryobasidiaceae	Botryobasidium	subcoronatum	Species	CWU		Ordynets 2007-2011 eastern Ukraine
1170107	PhysicalObject	2017-07-13 15:54:51.967522+00:00		1170107	PreservedSpecimen	CWU3975		Olga Ternovska | Alexander Ordynets | Alexander Akulov	2007-08-24	3017795	Alexander Ordynets	2009-01	corticioid	Hypochniciellum ovoideum (Jülich) Hjortstam & Ryvarden, 1980	https://files.plutof.ut.ee/large/CD/A8/CDA802401122019976864CB6456C948FC9A52D88BD0BEE46D62A92E2EF6299D6.jpg | https://files.plutof.ut.ee/large/7D/1F/7D1F7D5D02BAA56E14C8C69791329F96C61AA4A5EE8E80DEFF55C799FEA0EFE0.jpg		Ukraine	Donetsk	Lyman	Sviati Hory National Nature Park, pinery with inclusion of deciduous forest patches to the north and east of Sviatohirsk town	49.07603497	37.56701577	Fungi	Basidiomycota	Agaricomycetes	Amylocorticiales	Amylocorticiaceae	Hypochniciellum	ovoideum	Species	CWU	Alexander Ordynets, Eugene Yurchenko. 2010. New and little known for Ukraine species of corticioid fungi.	Ordynets 2007-2011 eastern Ukraine
1170108	PhysicalObject	2017-12-08 13:30:53.370113+00:00		1170108	PreservedSpecimen	CWU3976		Olga Ternovska | Alexander Ordynets | Alexander Akulov	2007-08-24	3017796	Alexander Ordynets | Eugene Yurchenko	2009-01	corticioid	Hyphoderma transiens (Bres.) Parmasto, 1968	https://files.plutof.ut.ee/large/70/C0/70C094BDC458D9B191C616627C7B8F5751F0B30C399D1960A72D1E3C3A7D8082.jpg | https://files.plutof.ut.ee/large/15/41/15413359EA34E64AAC0591E6C6BD05647A3C9E26DB1C8B19E7949398234464A7.jpg		Ukraine	Donetsk	Sloviansk	Sviati Hory National Nature Park, west of Maiaki village	48.96228401	37.55044028	Fungi	Basidiomycota	Agaricomycetes	Polyporales	Hyphodermataceae	Hyphoderma	transiens	Species	CWU		Ordynets 2007-2011 eastern Ukraine
1170109	PhysicalObject	2017-12-08 13:30:53.370113+00:00		1170109	PreservedSpecimen	CWU3977		Olga Ternovska | Alexander Ordynets | Alexander Akulov	2007-08-24	3017797	Alexander Ordynets	2009-01	corticioid	Hyphodontia arguta (Fr.) J. Erikss., 1958	https://files.plutof.ut.ee/large/C2/33/C2337B22193D2D5B647C281A713402E9F9165B3835B72DB391F88D6E3C8B8C92.jpg | https://files.plutof.ut.ee/large/41/EF/41EFE4360EFFEE48D3541F03B37864D7F30E4EED259412DE93F82E2664C75B20.jpg | https://files.plutof.ut.ee/large/65/11/6511B1F3EAE74C888C479B206AED48E73FCE5961C44296E3F7DE9C039B18F769.jpg		Ukraine	Donetsk	Sloviansk	Sviati Hory National Nature Park, west of Maiaki village	48.96228401	37.55044028	Fungi	Basidiomycota	Agaricomycetes	Hymenochaetales	Schizoporaceae	Hyphodontia	arguta	Species	CWU		Ordynets 2007-2011 eastern Ukraine
1170110	PhysicalObject	2017-12-08 13:30:53.370113+00:00		1170110	PreservedSpecimen	CWU3978		Olga Ternovska | Alexander Ordynets | Alexander Akulov	2007-08-24	3017798	Alexander Ordynets	2009-01	clavarioid	Hydnocristella himantia (Schwein.) R.H. Petersen, 1971			Ukraine	Donetsk	Sloviansk	Sviati Hory National Nature Park, west of Maiaki village	48.96228401	37.55044028	Fungi	Basidiomycota	Agaricomycetes	Gomphales	Lentariaceae	Hydnocristella	himantia	Species	CWU		Ordynets 2007-2011 eastern Ukraine
1170111	PhysicalObject	2017-12-08 13:30:53.370113+00:00		1170111	PreservedSpecimen	CWU3979		Olga Ternovska | Alexander Ordynets | Alexander Akulov	2007-08-24	3017799	Alexander Ordynets	2009-01	clavarioid	Hydnocristella himantia (Schwein.) R.H. Petersen, 1971			Ukraine	Donetsk	Sloviansk	Sviati Hory National Nature Park, west of Maiaki village	48.96228401	37.55044028	Fungi	Basidiomycota	Agaricomycetes	Gomphales	Lentariaceae	Hydnocristella	himantia	Species	CWU		Ordynets 2007-2011 eastern Ukraine
1170112	PhysicalObject	2017-12-08 13:30:53.370113+00:00		1170112	PreservedSpecimen	CWU3980		Olga Ternovska | Alexander Ordynets | Alexander Akulov	2007-08-24	3017800	Alexander Ordynets	2009-01	clavarioid	Hydnocristella himantia (Schwein.) R.H. Petersen, 1971			Ukraine	Donetsk	Sloviansk	Sviati Hory National Nature Park, west of Maiaki village	48.96228401	37.55044028	Fungi	Basidiomycota	Agaricomycetes	Gomphales	Lentariaceae	Hydnocristella	himantia	Species	CWU		Ordynets 2007-2011 eastern Ukraine
1170113	PhysicalObject	2017-06-29 11:29:08.464952+00:00		1170113	PreservedSpecimen	CWU3981		Olga Ternovska | Alexander Ordynets | Alexander Akulov	2007-08-24	3017801	Alexander Ordynets	2009-01	polypore	Antrodiella ichnusana Bernicchia, Renvall & Arras, 2005	https://files.plutof.ut.ee/large/49/C8/49C865CEAF674D3121E9BBFBB611BFD33823091910F5715B21048CB90EB5365B.jpg | https://files.plutof.ut.ee/large/AD/6F/AD6F9490329B24389A9B4A39CB146C793B93559AF42E6E3700477DDB2AADBBD8.jpg		Ukraine	Donetsk	Lyman	Sviati Hory National Nature Park, pinery with inclusion of deciduous forest patches to the north and east of Sviatohirsk town	49.07603497	37.56701577	Fungi	Basidiomycota	Agaricomycetes	Polyporales	Steccherinaceae	Antrodiella	ichnusana	Species	CWU		Ordynets 2007-2011 eastern Ukraine
1170114	PhysicalObject	2017-12-08 13:30:53.370113+00:00		1170114	PreservedSpecimen	CWU3983		Olga Ternovska | Alexander Ordynets | Alexander Akulov	2007-08-24	3017802	Alexander Ordynets	2009-01	corticioid	Steccherinum fimbriatum (Pers.) J. Erikss., 1958			Ukraine	Donetsk	Sloviansk	Sviati Hory National Nature Park, west of Maiaki village	48.96228401	37.55044028	Fungi	Basidiomycota	Agaricomycetes	Polyporales	Steccherinaceae	Steccherinum	fimbriatum	Species	CWU		Ordynets 2007-2011 eastern Ukraine
1170115	PhysicalObject	2017-06-29 11:29:08.464952+00:00		1170115	PreservedSpecimen	CWU3984		Olga Ternovska | Alexander Ordynets | Alexander Akulov	2007-08-24	3017803	Alexander Ordynets	2009-01	polypore	Phaeolus schweinitzii (Fr.) Pat., 1900			Ukraine	Donetsk	Lyman	Sviati Hory National Nature Park, pinery with inclusion of deciduous forest patches to the north and east of Sviatohirsk town	49.07603497	37.56701577	Fungi	Basidiomycota	Agaricomycetes	Polyporales	Fomitopsidaceae	Phaeolus	schweinitzii	Species	CWU		Ordynets 2007-2011 eastern Ukraine
1170116	PhysicalObject	2017-12-08 13:30:53.370113+00:00		1170116	PreservedSpecimen	CWU3985		Olga Ternovska | Alexander Ordynets | Alexander Akulov	2007-08-24	3017804	Alexander Ordynets	2009-01	polypore	Fomitiporia robusta (P. Karst.) Fiasson & Niemelä, 1984			Ukraine	Donetsk	Sloviansk	Sviati Hory National Nature Park, west of Maiaki village	48.96228401	37.55044028	Fungi	Basidiomycota	Agaricomycetes	Hymenochaetales	Hymenochaetaceae	Fomitiporia	robusta	Species	CWU		Ordynets 2007-2011 eastern Ukraine
1170117	PhysicalObject	2017-07-14 11:48:16.117383+00:00		1170117	PreservedSpecimen	CWU3609		Olga Ternovska | Alexander Ordynets | Alexander Akulov	2007-10-06	3017805	Alexander Ordynets	2010-01	corticioid	Peniophora erikssonii Boidin, 1957	https://files.plutof.ut.ee/large/9A/88/9A88EC55711AEDA89A5BE61ED3D667FE766A19CF2D9F1EB06CC877361602E053.jpg | https://files.plutof.ut.ee/large/E6/0D/E60D529413220DF9EE86CEDFF9F2DC55292B9901F8BAD406C100542E54455DD2.jpg		Ukraine	Donetsk	Lyman	Sviati Hory National Nature Park, pinery with inclusion of deciduous forest patches to the north and east of Sviatohirsk town	49.07603497	37.56701577	Fungi	Basidiomycota	Agaricomycetes	Russulales	Peniophoraceae	Peniophora	erikssonii	Species	CWU	Alexander Ordynets. 2009. New for Ukraine species of corticioid fungi from “Svyaty Gory” National Nature Park.	Ordynets 2007-2011 eastern Ukraine
1170118	PhysicalObject	2017-06-29 11:29:08.464952+00:00		1170118	PreservedSpecimen	CWU3610		Olga Ternovska | Alexander Ordynets | Alexander Akulov	2007-10-06	3017806	Alexander Ordynets	2010-01	corticioid	Peniophora erikssonii Boidin, 1957			Ukraine	Donetsk	Lyman	Sviati Hory National Nature Park, pinery with inclusion of deciduous forest patches to the north and east of Sviatohirsk town	49.07603497	37.56701577	Fungi	Basidiomycota	Agaricomycetes	Russulales	Peniophoraceae	Peniophora	erikssonii	Species	CWU		Ordynets 2007-2011 eastern Ukraine
1170120	PhysicalObject	2017-06-29 11:29:08.464952+00:00		1170120	PreservedSpecimen	CWU3771		Olga Ternovska | Alexander Ordynets | Alexander Akulov	2007-10-06	3017808	Alexander Ordynets	2010-01	corticioid	Botryobasidium subcoronatum (Höhn. & Litsch.) Donk, 1931			Ukraine	Donetsk	Lyman	Sviati Hory National Nature Park, pinery with inclusion of deciduous forest patches to the north and east of Sviatohirsk town	49.07603497	37.56701577	Fungi	Basidiomycota	Agaricomycetes	Cantharellales	Botryobasidiaceae	Botryobasidium	subcoronatum	Species	CWU		Ordynets 2007-2011 eastern Ukraine
1170121	PhysicalObject	2017-07-14 12:35:34.629574+00:00		1170121	PreservedSpecimen	CWU3807		Olga Ternovska | Alexander Ordynets | Alexander Akulov	2007-10-06	3017809	Alexander Ordynets	2010-01	polypore	Trametes ljubarskyi Pilát, 1937	https://files.plutof.ut.ee/large/72/79/7279414E30ED283D84DB756399A73ED8A3433031E8F18A6C42CA74F908D05C43.jpg		Ukraine	Donetsk	Lyman	Sviati Hory National Nature Park, pinery with inclusion of deciduous forest patches to the north and east of Sviatohirsk town	49.07603497	37.56701577	Fungi	Basidiomycota	Agaricomycetes	Polyporales	Coriolaceae	Trametes	ljubarskyi	Species	CWU	Alexander Ordynets. 2009. Trametes ljubarskii Pilát – a rare polypore species firstly recorded in Ukraine.	Ordynets 2007-2011 eastern Ukraine
1170122	PhysicalObject	2017-06-29 11:29:08.464952+00:00		1170122	PreservedSpecimen	CWU3995.a		Olga Ternovska | Alexander Ordynets | Alexander Akulov	2007-10-06	3017810	Alexander Ordynets	2010-01	corticioid	Botryobasidium sphaericosporum Boidin, Cand. & Lanq., 1989			Ukraine	Donetsk	Lyman	Sviati Hory National Nature Park, pinery with inclusion of deciduous forest patches to the north and east of Sviatohirsk town	49.07603497	37.56701577	Fungi	Basidiomycota	Agaricomycetes	Cantharellales	Botryobasidiaceae	Botryobasidium	sphaericosporum	Species	CWU		Ordynets 2007-2011 eastern Ukraine
1170123	PhysicalObject	2017-06-29 11:29:08.464952+00:00		1170123	PreservedSpecimen	CWU3995.b		Olga Ternovska | Alexander Ordynets | Alexander Akulov	2007-10-06	3017811	Alexander Ordynets	2010-01	corticioid	Leucogyrophana mollusca (Fr.) Pouzar, 1958			Ukraine	Donetsk	Lyman	Sviati Hory National Nature Park, pinery with inclusion of deciduous forest patches to the north and east of Sviatohirsk town	49.07603497	37.56701577	Fungi	Basidiomycota	Agaricomycetes	Boletales	Boletales fam Incertae sedis	Leucogyrophana	mollusca	Species	CWU		Ordynets 2007-2011 eastern Ukraine
1170124	PhysicalObject	2017-07-14 11:46:17.610961+00:00		1170124	PreservedSpecimen	CWU3982		Olga Ternovska | Alexander Ordynets | Alexander Akulov	2007-08-24	3017812	Alexander Ordynets	2009-01	polypore	Oxyporus (Bourdot & Galzin) Donk, 1933	https://files.plutof.ut.ee/large/39/39/393990E21875B3E68486517FF795E813811EC73D0281FE2314C4C318C8EB0D45.jpg | https://files.plutof.ut.ee/large/CD/FC/CDFC7D5A680613EA4C0079623B6E205D5EFA8BBC78D571F47B255365407B330F.jpg | https://files.plutof.ut.ee/large/6D/17/6D17C9C5A1B391D327439D451437EECD27B47E09956420C89F25C76BF7F70085.jpg		Ukraine	Donetsk	Lyman	Sviati Hory National Nature Park, pinery with inclusion of deciduous forest patches to the north and east of Sviatohirsk town	49.07603497	37.56701577	Fungi	Basidiomycota	Agaricomycetes	Hymenochaetales	Schizoporaceae	Oxyporus		Genus	CWU		Ordynets 2007-2011 eastern Ukraine
1170125	PhysicalObject	2017-06-29 11:29:08.464952+00:00		1170125	PreservedSpecimen	CWU3995.c		Olga Ternovska | Alexander Ordynets | Alexander Akulov	2007-10-06	3017813	Alexander Ordynets	2010-01	corticioid	Peniophorella pubera (Fr.) P. Karst., 1889			Ukraine	Donetsk	Lyman	Sviati Hory National Nature Park, pinery with inclusion of deciduous forest patches to the north and east of Sviatohirsk town	49.07603497	37.56701577	Fungi	Basidiomycota	Agaricomycetes	Hymenochaetales	Hymenochaetales fam Incertae sedis	Peniophorella	pubera	Species	CWU		Ordynets 2007-2011 eastern Ukraine
1170126	PhysicalObject	2017-06-29 11:29:08.464952+00:00		1170126	PreservedSpecimen	CWU3996.a		Olga Ternovska | Alexander Ordynets | Alexander Akulov	2007-10-06	3017814	Alexander Ordynets	2010-01	corticioid	Botryobasidium sphaericosporum Boidin, Cand. & Lanq., 1989			Ukraine	Donetsk	Lyman	Sviati Hory National Nature Park, pinery with inclusion of deciduous forest patches to the north and east of Sviatohirsk town	49.07603497	37.56701577	Fungi	Basidiomycota	Agaricomycetes	Cantharellales	Botryobasidiaceae	Botryobasidium	sphaericosporum	Species	CWU		Ordynets 2007-2011 eastern Ukraine
1170127	PhysicalObject	2017-06-29 11:29:08.464952+00:00		1170127	PreservedSpecimen	CWU3996.b		Olga Ternovska | Alexander Ordynets | Alexander Akulov	2007-10-06	3017815	Alexander Ordynets	2010-01	corticioid	Leucogyrophana mollusca (Fr.) Pouzar, 1958			Ukraine	Donetsk	Lyman	Sviati Hory National Nature Park, pinery with inclusion of deciduous forest patches to the north and east of Sviatohirsk town	49.07603497	37.56701577	Fungi	Basidiomycota	Agaricomycetes	Boletales	Boletales fam Incertae sedis	Leucogyrophana	mollusca	Species	CWU		Ordynets 2007-2011 eastern Ukraine
1170128	PhysicalObject	2017-06-29 11:29:08.464952+00:00		1170128	PreservedSpecimen	CWU3997.a		Olga Ternovska | Alexander Ordynets | Alexander Akulov	2007-10-06	3017816	Alexander Ordynets	2010-01	corticioid	Botryobasidium subcoronatum (Höhn. & Litsch.) Donk, 1931			Ukraine	Donetsk	Lyman	Sviati Hory National Nature Park, pinery with inclusion of deciduous forest patches to the north and east of Sviatohirsk town	49.07603497	37.56701577	Fungi	Basidiomycota	Agaricomycetes	Cantharellales	Botryobasidiaceae	Botryobasidium	subcoronatum	Species	CWU		Ordynets 2007-2011 eastern Ukraine
1170129	PhysicalObject	2017-06-29 11:29:08.464952+00:00		1170129	PreservedSpecimen	CWU3997.b		Olga Ternovska | Alexander Ordynets | Alexander Akulov	2007-10-06	3017817	Alexander Ordynets	2010-01	corticioid	Leucogyrophana mollusca (Fr.) Pouzar, 1958			Ukraine	Donetsk	Lyman	Sviati Hory National Nature Park, pinery with inclusion of deciduous forest patches to the north and east of Sviatohirsk town	49.07603497	37.56701577	Fungi	Basidiomycota	Agaricomycetes	Boletales	Boletales fam Incertae sedis	Leucogyrophana	mollusca	Species	CWU		Ordynets 2007-2011 eastern Ukraine
1170130	PhysicalObject	2017-06-29 11:29:08.464952+00:00		1170130	PreservedSpecimen	CWU3998		Olga Ternovska | Alexander Ordynets | Alexander Akulov	2007-10-06	3017818	Alexander Ordynets	2010-01	corticioid	Leucogyrophana mollusca (Fr.) Pouzar, 1958			Ukraine	Donetsk	Lyman	Sviati Hory National Nature Park, pinery with inclusion of deciduous forest patches to the north and east of Sviatohirsk town	49.07603497	37.56701577	Fungi	Basidiomycota	Agaricomycetes	Boletales	Boletales fam Incertae sedis	Leucogyrophana	mollusca	Species	CWU		Ordynets 2007-2011 eastern Ukraine
1170131	PhysicalObject	2017-06-29 11:29:08.464952+00:00		1170131	PreservedSpecimen	CWU3999.a		Olga Ternovska | Alexander Ordynets | Alexander Akulov	2007-10-06	3017819	Alexander Ordynets	2010-01	corticioid	Botryobasidium subcoronatum (Höhn. & Litsch.) Donk, 1931			Ukraine	Donetsk	Lyman	Sviati Hory National Nature Park, pinery with inclusion of deciduous forest patches to the north and east of Sviatohirsk town	49.07603497	37.56701577	Fungi	Basidiomycota	Agaricomycetes	Cantharellales	Botryobasidiaceae	Botryobasidium	subcoronatum	Species	CWU		Ordynets 2007-2011 eastern Ukraine
1170132	PhysicalObject	2017-06-29 11:29:08.464952+00:00		1170132	PreservedSpecimen	CWU3999.b		Olga Ternovska | Alexander Ordynets | Alexander Akulov	2007-10-06	3017820	Alexander Ordynets	2010-01	corticioid	Leucogyrophana mollusca (Fr.) Pouzar, 1958			Ukraine	Donetsk	Lyman	Sviati Hory National Nature Park, pinery with inclusion of deciduous forest patches to the north and east of Sviatohirsk town	49.07603497	37.56701577	Fungi	Basidiomycota	Agaricomycetes	Boletales	Boletales fam Incertae sedis	Leucogyrophana	mollusca	Species	CWU		Ordynets 2007-2011 eastern Ukraine
1170133	PhysicalObject	2017-08-17 11:23:22.386370+00:00		1170133	PreservedSpecimen	CWU4002		Olga Ternovska | Alexander Ordynets | Alexander Akulov	2007-10-06	3017821	Alexander Ordynets | Vera Malysheva	2010-01	heterobasidial	Ceratobasidium cornigerum (Bourdot) D.P. Rogers, 1935			Ukraine	Donetsk	Lyman	Sviati Hory National Nature Park, pinery with inclusion of deciduous forest patches to the north and east of Sviatohirsk town	49.07603497	37.56701577	Fungi	Basidiomycota	Agaricomycetes	Cantharellales	Ceratobasidiaceae	Ceratobasidium	cornigerum	Species	CWU		Ordynets 2007-2011 eastern Ukraine
1170134	PhysicalObject	2017-08-17 11:23:01.012058+00:00		1170134	PreservedSpecimen	CWU4003		Olga Ternovska | Alexander Ordynets | Alexander Akulov	2007-10-06	3017822	Alexander Ordynets | Vera Malysheva	2010-01	heterobasidial	Ceratobasidium cornigerum (Bourdot) D.P. Rogers, 1935			Ukraine	Donetsk	Lyman	Sviati Hory National Nature Park, pinery with inclusion of deciduous forest patches to the north and east of Sviatohirsk town	49.07603497	37.56701577	Fungi	Basidiomycota	Agaricomycetes	Cantharellales	Ceratobasidiaceae	Ceratobasidium	cornigerum	Species	CWU		Ordynets 2007-2011 eastern Ukraine
1170135	PhysicalObject	2017-07-14 14:05:15.581367+00:00		1170135	PreservedSpecimen	CWU4004		Olga Ternovska | Alexander Ordynets | Alexander Akulov	2007-10-06	3017823	Alexander Ordynets	2010-01	heterobasidial	Tulasnella albida Bourdot & Galzin, 1928	https://files.plutof.ut.ee/large/AD/84/AD84DDE9208B00AD2BF7D6D5DD028DED58DB34663C9DE13B0A5A391C1D66BA4A.jpg		Ukraine	Donetsk	Lyman	Sviati Hory National Nature Park, pinery with inclusion of deciduous forest patches to the north and east of Sviatohirsk town	49.07603497	37.56701577	Fungi	Basidiomycota	Agaricomycetes	Cantharellales	Tulasnellaceae	Tulasnella	albida	Species	CWU	Alexander Ordynets. 2012. New records of corticioid fungi with heterobasidia from Ukraine.	Ordynets 2007-2011 eastern Ukraine
1170136	PhysicalObject	2017-08-17 11:11:07.184092+00:00		1170136	PreservedSpecimen	CWU4005		Olga Ternovska | Alexander Ordynets | Alexander Akulov	2007-10-06	3017824	Alexander Ordynets | Vera Malysheva	2010-01	heterobasidial	Tulasnella eichleriana Bres., 1903			Ukraine	Donetsk	Lyman	Sviati Hory National Nature Park, pinery with inclusion of deciduous forest patches to the north and east of Sviatohirsk town	49.07603497	37.56701577	Fungi	Basidiomycota	Agaricomycetes	Cantharellales	Tulasnellaceae	Tulasnella	eichleriana	Species	CWU		Ordynets 2007-2011 eastern Ukraine
1170137	PhysicalObject	2017-08-17 11:07:43.485973+00:00		1170137	PreservedSpecimen	CWU4006		Olga Ternovska | Alexander Ordynets | Alexander Akulov	2007-10-06	3017825	Alexander Ordynets | Vera Malysheva	2010-01	heterobasidial	Tulasnella pallida Bres., 1903			Ukraine	Donetsk	Lyman	Sviati Hory National Nature Park, pinery with inclusion of deciduous forest patches to the north and east of Sviatohirsk town	49.07603497	37.56701577	Fungi	Basidiomycota	Agaricomycetes	Cantharellales	Tulasnellaceae	Tulasnella	pallida	Species	CWU	Alexander Ordynets. 2012. New records of corticioid fungi with heterobasidia from Ukraine.	Ordynets 2007-2011 eastern Ukraine
1170138	PhysicalObject	2017-08-25 12:32:02.286708+00:00		1170138	PreservedSpecimen	CWU4007.a		Olga Ternovska | Alexander Ordynets | Alexander Akulov	2007-10-06	3017826	Alexander Ordynets | Vera Malysheva	2010-01	heterobasidial	Exidiopsis griseobrunnea K. Wells & Raitv., 1966	https://files.plutof.ut.ee/large/8A/C8/8AC84A127C0DF3D7BE158A37324C6C670468926471E015CF336C8E0F01D318CA.jpg | https://files.plutof.ut.ee/large/BD/A0/BDA0CA71F0BA0FFDA23990D17B5DC17F9EC270FCD5051BF6749259BE76EB4DB3.jpg		Ukraine	Donetsk	Lyman	Sviati Hory National Nature Park, pinery with inclusion of deciduous forest patches to the north and east of Sviatohirsk town	49.07603497	37.56701577	Fungi	Basidiomycota	Agaricomycetes	Auriculariales	Exidiaceae	Exidiopsis	griseobrunnea	Species	CWU	Alexander Ordynets. 2012. New records of corticioid fungi with heterobasidia from Ukraine.	Ordynets 2007-2011 eastern Ukraine
1170139	PhysicalObject	2017-08-25 12:32:22.412153+00:00		1170139	PreservedSpecimen	CWU4007.b		Olga Ternovska | Alexander Ordynets | Alexander Akulov	2007-10-06	3017827	Alexander Ordynets	2010-01	corticioid	Peniophora lilacea Bourdot & Galzin, 1913			Ukraine	Donetsk	Lyman	Sviati Hory National Nature Park, pinery with inclusion of deciduous forest patches to the north and east of Sviatohirsk town	49.07603497	37.56701577	Fungi	Basidiomycota	Agaricomycetes	Russulales	Peniophoraceae	Peniophora	lilacea	Species	CWU	Alexander Ordynets. 2012. New records of corticioid fungi with heterobasidia from Ukraine.	Ordynets 2007-2011 eastern Ukraine
1170140	PhysicalObject	2017-08-17 11:15:02.771993+00:00		1170140	PreservedSpecimen	CWU4008.b		Olga Ternovska | Alexander Ordynets | Alexander Akulov	2007-10-06	3017828	Alexander Ordynets | Vera Malysheva	2010-01	heterobasidial	Colacogloea peniophorae (Bourdot & Galzin) Oberw., R. Bauer & Bandoni, 1991	https://files.plutof.ut.ee/large/5C/D1/5CD1E820E3319ABF61BBE275A9090BBC0433EC8EF57B51050FEAA1E167BDDCE5.jpg | https://files.plutof.ut.ee/large/61/D8/61D8C7A18AE7CA5594F5B68DD4C3226B4998890875D42D7CF8B17E93ADC41AAF.jpg		Ukraine	Donetsk	Lyman	Sviati Hory National Nature Park, pinery with inclusion of deciduous forest patches to the north and east of Sviatohirsk town	49.07603497	37.56701577	Fungi	Basidiomycota	Microbotryomycetes	Microbotryomycetes ord Incertae sedis	Microbotryomycetes fam Incertae sedis	Colacogloea	peniophorae	Species	CWU	Alexander Akulov, Vera Malysheva, Alexander Ordynets. 2010. New for Ukraine’s territory species of mycophilous fungi.	Ordynets 2007-2011 eastern Ukraine
1170141	PhysicalObject	2017-06-29 11:29:08.464952+00:00		1170141	PreservedSpecimen	CWU4008.a		Olga Ternovska | Alexander Ordynets | Alexander Akulov	2007-10-06	3017829	Alexander Ordynets	2010-01	corticioid	Peniophorella praetermissa (P. Karst.) K.H. Larss., 2007			Ukraine	Donetsk	Lyman	Sviati Hory National Nature Park, pinery with inclusion of deciduous forest patches to the north and east of Sviatohirsk town	49.07603497	37.56701577	Fungi	Basidiomycota	Agaricomycetes	Hymenochaetales	Hymenochaetales fam Incertae sedis	Peniophorella	praetermissa	Species	CWU	Alexander Akulov, Vera Malysheva, Alexander Ordynets. 2010. New for Ukraine’s territory species of mycophilous fungi.	Ordynets 2007-2011 eastern Ukraine
1170142	PhysicalObject	2017-06-29 11:29:08.464952+00:00		1170142	PreservedSpecimen	CWU4011		Olga Ternovska | Alexander Ordynets | Alexander Akulov	2007-10-06	3017830	Alexander Ordynets	2010-01	corticioid	Athelia acrospora Jülich, 1972			Ukraine	Donetsk	Lyman	Sviati Hory National Nature Park, pinery with inclusion of deciduous forest patches to the north and east of Sviatohirsk town	49.07603497	37.56701577	Fungi	Basidiomycota	Agaricomycetes	Atheliales	Atheliaceae	Athelia	acrospora	Species	CWU		Ordynets 2007-2011 eastern Ukraine
1170143	PhysicalObject	2017-06-29 11:29:08.464952+00:00		1170143	PreservedSpecimen	CWU4012.a		Olga Ternovska | Alexander Ordynets | Alexander Akulov	2007-10-06	3017831	Alexander Ordynets	2010-01	corticioid	Botryobasidium laeve (J. Erikss.) Parmasto, 1965			Ukraine	Donetsk	Lyman	Sviati Hory National Nature Park, pinery with inclusion of deciduous forest patches to the north and east of Sviatohirsk town	49.07603497	37.56701577	Fungi	Basidiomycota	Agaricomycetes	Cantharellales	Botryobasidiaceae	Botryobasidium	laeve	Species	CWU		Ordynets 2007-2011 eastern Ukraine
1170144	PhysicalObject	2017-07-13 13:05:39.487223+00:00		1170144	PreservedSpecimen	CWU4012.b		Olga Ternovska | Alexander Ordynets | Alexander Akulov	2007-10-06	3017832	Alexander Ordynets	2010-01	corticioid	Coniophora fusispora (Cooke & Ellis) Cooke, 1889	https://files.plutof.ut.ee/large/88/87/8887EB079F424E75C5CAD625AD97974C6D874591E45C58CDEE310F4225BB107C.jpg		Ukraine	Donetsk	Lyman	Sviati Hory National Nature Park, pinery with inclusion of deciduous forest patches to the north and east of Sviatohirsk town	49.07603497	37.56701577	Fungi	Basidiomycota	Agaricomycetes	Boletales	Coniophoraceae	Coniophora	fusispora	Species	CWU		Ordynets 2007-2011 eastern Ukraine
1170145	PhysicalObject	2017-06-29 11:29:08.464952+00:00		1170145	PreservedSpecimen	CWU4013		Olga Ternovska | Alexander Ordynets | Alexander Akulov	2007-10-06	3017833	Alexander Ordynets	2010-01	corticioid	Coniophora fusispora (Cooke & Ellis) Cooke, 1889			Ukraine	Donetsk	Lyman	Sviati Hory National Nature Park, pinery with inclusion of deciduous forest patches to the north and east of Sviatohirsk town	49.07603497	37.56701577	Fungi	Basidiomycota	Agaricomycetes	Boletales	Coniophoraceae	Coniophora	fusispora	Species	CWU		Ordynets 2007-2011 eastern Ukraine
1170146	PhysicalObject	2017-06-29 11:29:08.464952+00:00		1170146	PreservedSpecimen	CWU4014		Olga Ternovska | Alexander Ordynets | Alexander Akulov	2007-10-06	3017834	Alexander Ordynets	2010-01	corticioid	Coniophora fusispora (Cooke & Ellis) Cooke, 1889			Ukraine	Donetsk	Lyman	Sviati Hory National Nature Park, pinery with inclusion of deciduous forest patches to the north and east of Sviatohirsk town	49.07603497	37.56701577	Fungi	Basidiomycota	Agaricomycetes	Boletales	Coniophoraceae	Coniophora	fusispora	Species	CWU		Ordynets 2007-2011 eastern Ukraine
1170147	PhysicalObject	2017-07-13 13:12:14.740173+00:00		1170147	PreservedSpecimen	CWU4015		Olga Ternovska | Alexander Ordynets | Alexander Akulov	2007-10-06	3017835	Alexander Ordynets	2010-01	corticioid	Dichostereum effuscatum (Cooke & Ellis) Boidin & Lanq., 1977	https://files.plutof.ut.ee/large/62/9B/629B56862130BDB4C7EB563979B7A06DB426516D043CA2698BE0B6BC960C8945.jpg | https://files.plutof.ut.ee/large/A0/84/A084C420F28725154A8AAAE0DC22678705E7755E308A829FBC9F33815216968B.jpg | https://files.plutof.ut.ee/large/74/CB/74CB115790836E9E8D9178DD444BAAD91FABCAEEF041A7B8289E5C63BBB35C68.jpg		Ukraine	Donetsk	Lyman	Sviati Hory National Nature Park, pinery with inclusion of deciduous forest patches to the north and east of Sviatohirsk town	49.07603497	37.56701577	Fungi	Basidiomycota	Agaricomycetes	Russulales	Lachnocladiaceae	Dichostereum	effuscatum	Species	CWU	Alexander Ordynets, E. Yurchenko. 2011. New data on Lachnocladiaceae in Ukraine. Ukrainian Botanical Journal 68 (3): 442-450.	Ordynets 2007-2011 eastern Ukraine
1170148	PhysicalObject	2017-06-29 11:29:08.464952+00:00		1170148	PreservedSpecimen	CWU4016		Olga Ternovska | Alexander Ordynets | Alexander Akulov	2007-10-06	3017836	Alexander Ordynets	2010-01	corticioid	Dendrothele alliacea (Quél.) P.A. Lemke, 1965			Ukraine	Donetsk	Lyman	Sviati Hory National Nature Park, pinery with inclusion of deciduous forest patches to the north and east of Sviatohirsk town	49.07603497	37.56701577	Fungi	Basidiomycota	Agaricomycetes	Agaricomycetes ord Incertae sedis	Agaricomycetes fam Incertae sedis	Dendrothele	alliacea	Species	CWU		Ordynets 2007-2011 eastern Ukraine
1170149	PhysicalObject	2017-08-25 12:47:40.735201+00:00		1170149	PreservedSpecimen	CWU4017.a		Olga Ternovska | Alexander Ordynets | Alexander Akulov	2007-10-06	3017837	Alexander Ordynets	2010-01	heterobasidial	Tulasnella eichleriana Bres., 1903			Ukraine	Donetsk	Sloviansk	Sviati Hory National Nature Park, floodplain to the south of Sviatohirsk town	49.02655121	37.53378789	Fungi	Basidiomycota	Agaricomycetes	Cantharellales	Tulasnellaceae	Tulasnella	eichleriana	Species	CWU	Alexander Ordynets. 2012. New records of corticioid fungi with heterobasidia from Ukraine.	Ordynets 2007-2011 eastern Ukraine
1170150	PhysicalObject	2017-08-25 12:47:59.608550+00:00		1170150	PreservedSpecimen	CWU4017.b		Olga Ternovska | Alexander Ordynets | Alexander Akulov	2007-10-06	3017838	Alexander Ordynets	2010-01	corticioid	Gloiothele lactescens (Berk.) Hjortstam, 1987	https://files.plutof.ut.ee/large/F2/39/F2397A350A20B844F5B4950A16F0D9CD16E6F221C049E62D226BA4516AF6E2B9.jpg | https://files.plutof.ut.ee/large/79/60/7960A5B58F463CB071E75ADF9E4226D52ECFD2F0CA54734DF81C4221307F747B.jpg		Ukraine	Donetsk	Sloviansk	Sviati Hory National Nature Park, floodplain to the south of Sviatohirsk town	49.02655121	37.53378789	Fungi	Basidiomycota	Agaricomycetes	Russulales	Lachnocladiaceae	Gloiothele	lactescens	Species	CWU	Alexander Ordynets, Eugene Yurchenko. 2010. New and little known for Ukraine species of corticioid fungi. | Alexander Ordynets. 2012. New records of corticioid fungi with heterobasidia from Ukraine.	Ordynets 2007-2011 eastern Ukraine
1170151	PhysicalObject	2017-07-13 15:53:28.345942+00:00		1170151	PreservedSpecimen	CWU4020		Olga Ternovska | Alexander Ordynets | Alexander Akulov	2007-10-06	3017839	Alexander Ordynets	2010-01	corticioid	Hyphodontia spathulata (Schrad.) Parmasto, 1968	https://files.plutof.ut.ee/large/1C/D5/1CD512B9523905B414A190A6696287A73523A9BEA78BAACC199F8F68E60DF361.jpg | https://files.plutof.ut.ee/large/D5/7C/D57CEBCC57EA9E73E87E7A1B2D09AAC795CA99057F04A5D36FA75EEF3C5BA55F.jpg | https://files.plutof.ut.ee/large/3F/5D/3F5DFEA04FC14972AFD1A96D3E259B97642E5E5B9CC5759D0D3FC21426145FD0.jpg		Ukraine	Donetsk	Lyman	Sviati Hory National Nature Park, pinery with inclusion of deciduous forest patches to the north and east of Sviatohirsk town	49.07603497	37.56701577	Fungi	Basidiomycota	Agaricomycetes	Hymenochaetales	Schizoporaceae	Hyphodontia	spathulata	Species	CWU		Ordynets 2007-2011 eastern Ukraine
1170152	PhysicalObject	2017-07-13 14:18:20.485457+00:00		1170152	PreservedSpecimen	CWU4021.a		Olga Ternovska | Alexander Ordynets | Alexander Akulov	2007-10-06	3017840	Alexander Ordynets	2010-01	corticioid	Gloeohypochnicium analogum (Bourdot & Galzin) Hjortstam, 1987	https://files.plutof.ut.ee/large/3D/82/3D8217B27A23C31E0D7A7AFD470F56B6C1283E540AE74B7275D1B46579144271.jpg | https://files.plutof.ut.ee/large/10/D6/10D66941E7390D78D109FFA593FA080686AFFA410DA10B9F6DA99E54BA9768B2.jpg | https://files.plutof.ut.ee/large/60/BF/60BFF7EEAE29C0AA9068260BD0DC5DCED67B6ADEE47AB659AD867C30B750024A.jpg		Ukraine	Donetsk	Lyman	Sviati Hory National Nature Park, pinery with inclusion of deciduous forest patches to the north and east of Sviatohirsk town	49.07603497	37.56701577	Fungi	Basidiomycota	Agaricomycetes	Amylocorticiales	Amylocorticiaceae	Gloeohypochnicium	analogum	Species	CWU	Alexander Ordynets, Eugene Yurchenko. 2010. New and little known for Ukraine species of corticioid fungi.	Ordynets 2007-2011 eastern Ukraine
1170153	PhysicalObject	2017-06-29 11:29:08.464952+00:00		1170153	PreservedSpecimen	CWU4021.b		Olga Ternovska | Alexander Ordynets | Alexander Akulov	2007-10-06	3017841	Alexander Ordynets	2010-01	corticioid	Hyphodontia crustosa (Pers.) J. Erikss., 1958			Ukraine	Donetsk	Lyman	Sviati Hory National Nature Park, pinery with inclusion of deciduous forest patches to the north and east of Sviatohirsk town	49.07603497	37.56701577	Fungi	Basidiomycota	Agaricomycetes	Hymenochaetales	Schizoporaceae	Hyphodontia	crustosa	Species	CWU		Ordynets 2007-2011 eastern Ukraine
1170158	PhysicalObject	2017-08-17 14:18:48.216237+00:00		1170158	PreservedSpecimen	CWU4018		Olga Ternovska | Alexander Ordynets | Alexander Akulov	2007-10-06	3154134	Eugene Yurchenko	2010-03		Hyphoderma griseoflavescens (Litsch.) Jülich	https://files.plutof.ut.ee/large/69/CF/69CF70E55A3FED5926A1463778881DC0222D706D1520BE32498763CC9932F268.jpg | https://files.plutof.ut.ee/large/F2/D8/F2D8C6FFB1A5445504403EE6F5A113663FD5EEBC3C383589ECF41E59D36E13FD.jpg | https://files.plutof.ut.ee/large/64/40/6440756E19628A3641686420118A5516FBBFA7EEAA9B320EF1CDC802CECC5484.jpg | https://files.plutof.ut.ee/large/8E/63/8E639FB071EC0ABB3163780F03EFDF…		Ukraine	Donetsk	Lyman	Sviati Hory National Nature Park, pinery with inclusion of deciduous forest patches to the north and east of Sviatohirsk town	49.07603497	37.56701577	Fungi	Basidiomycota	Agaricomycetes	Polyporales	Meruliaceae	Phlebia	griseoflavescens	Species	CWU		Ordynets 2007-2011 eastern Ukraine
1170159	PhysicalObject	2017-06-29 11:29:08.464952+00:00		1170159	PreservedSpecimen	CWU4022		Olga Ternovska | Alexander Ordynets | Alexander Akulov	2007-10-06	3017998	Alexander Ordynets	2010-01	corticioid	Hypochnicium wakefieldiae (Bres.) J. Erikss., 1958			Ukraine	Donetsk	Lyman	Sviati Hory National Nature Park, pinery with inclusion of deciduous forest patches to the north and east of Sviatohirsk town	49.07603497	37.56701577	Fungi	Basidiomycota	Agaricomycetes	Polyporales	Podoscyphaceae	Hypochnicium	wakefieldiae	Species	CWU		Ordynets 2007-2011 eastern Ukraine
1170160	PhysicalObject	2017-07-13 16:04:38.912430+00:00		1170160	PreservedSpecimen	CWU4024.a		Olga Ternovska | Alexander Ordynets | Alexander Akulov	2007-10-06	3017999	Alexander Ordynets	2010-01	corticioid	Leptosporomyces mundus (H.S. Jacks. & Dearden) Jülich, 1972	https://files.plutof.ut.ee/large/05/43/0543B9E353AF24D0A5D3903DE8DF427671200B6FA2ECA196EB2C41709F1505E3.jpg | https://files.plutof.ut.ee/large/7B/0E/7B0E51FF95A617DF06153B34BCF14765129090CBAF9F3C2F7A43416900C944B1.jpg | https://files.plutof.ut.ee/large/1F/3A/1F3AA50002315699E8E0165EEB3190A83585D3AF738CD79BB78F7AC28F94F894.jpg | https://files.plutof.ut.ee/large/1A/09/1A09C6834E352621E8BD663CEF4D9C…		Ukraine	Donetsk	Lyman	Sviati Hory National Nature Park, pinery with inclusion of deciduous forest patches to the north and east of Sviatohirsk town	49.07603497	37.56701577	Fungi	Basidiomycota	Agaricomycetes	Atheliales	Atheliaceae	Leptosporomyces	mundus	Species	CWU		Ordynets 2007-2011 eastern Ukraine
1170161	PhysicalObject	2017-06-29 11:29:08.464952+00:00		1170161	PreservedSpecimen	CWU4024.b		Olga Ternovska | Alexander Ordynets | Alexander Akulov	2007-10-06	3018000	Alexander Ordynets	2010-01	corticioid	Botryobasidium subcoronatum (Höhn. & Litsch.) Donk, 1931			Ukraine	Donetsk	Lyman	Sviati Hory National Nature Park, pinery with inclusion of deciduous forest patches to the north and east of Sviatohirsk town	49.07603497	37.56701577	Fungi	Basidiomycota	Agaricomycetes	Cantharellales	Botryobasidiaceae	Botryobasidium	subcoronatum	Species	CWU		Ordynets 2007-2011 eastern Ukraine
1170162	PhysicalObject	2017-08-17 14:21:49.584026+00:00		1170162	PreservedSpecimen	CWU4025		Olga Ternovska | Alexander Ordynets | Alexander Akulov	2007-10-06	3086841	Alexander Ordynets	2015		Phanerochaete cumulodentata (Nikolajeva) E. Parmasto, 2015	https://files.plutof.ut.ee/large/35/CF/35CF9A5F740C1D263F4EC4F42E7D319DA9BD0717089A9C58D18516F0378D7104.jpg | https://files.plutof.ut.ee/large/C8/AE/C8AE06E33F1EC5D2151F291002B130C89748CEBE597D3E4059FB7F8AEC6CFFC1.jpg		Ukraine	Donetsk	Lyman	Sviati Hory National Nature Park, pinery with inclusion of deciduous forest patches to the north and east of Sviatohirsk town	49.07603497	37.56701577	Fungi	Basidiomycota	Agaricomycetes	Polyporales	Meruliaceae	Phanerochaete	cumulodentata	Species	CWU		Ordynets 2007-2011 eastern Ukraine
1170163	PhysicalObject	2017-12-07 13:40:43.807208+00:00		1170163	PreservedSpecimen	CWU4026		Olga Ternovska | Alexander Ordynets | Alexander Akulov	2007-10-06	3450435	Alexander Ordynets	2017-12-07		Phanerochaete cumulodentata (Nikolajeva) E. Parmasto, 2015			Ukraine	Donetsk	Lyman	Sviati Hory National Nature Park, pinery with inclusion of deciduous forest patches to the north and east of Sviatohirsk town	49.07603497	37.56701577	Fungi	Basidiomycota	Agaricomycetes	Polyporales	Meruliaceae	Phanerochaete	cumulodentata	Species	CWU		Ordynets 2007-2011 eastern Ukraine
1170165	PhysicalObject	2017-12-07 13:39:49.774144+00:00		1170165	PreservedSpecimen	CWU4027		Olga Ternovska | Alexander Ordynets | Alexander Akulov	2007-10-06	3450433	Alexander Ordynets	2017-12-07		Phanerochaete cumulodentata (Nikolajeva) E. Parmasto, 2015			Ukraine	Donetsk	Sloviansk	Sviati Hory National Nature Park, floodplain to the south of Sviatohirsk town	49.02655121	37.53378789	Fungi	Basidiomycota	Agaricomycetes	Polyporales	Meruliaceae	Phanerochaete	cumulodentata	Species	CWU		Ordynets 2007-2011 eastern Ukraine
1170166	PhysicalObject	2017-06-29 11:29:08.464952+00:00		1170166	PreservedSpecimen	CWU4028		Olga Ternovska | Alexander Ordynets | Alexander Akulov	2007-10-06	3018005	Alexander Ordynets	2010-01	corticioid	Radulomyces confluens (Fr.) M.P. Christ., 1960			Ukraine	Donetsk	Lyman	Sviati Hory National Nature Park, pinery with inclusion of deciduous forest patches to the north and east of Sviatohirsk town	49.07603497	37.56701577	Fungi	Basidiomycota	Agaricomycetes	Agaricales	Pterulaceae	Radulomyces	confluens	Species	CWU		Ordynets 2007-2011 eastern Ukraine
1170167	PhysicalObject	2017-06-29 11:29:08.464952+00:00		1170167	PreservedSpecimen	CWU4029		Olga Ternovska | Alexander Ordynets | Alexander Akulov	2007-10-06	3018006	Alexander Ordynets	2010-01	corticioid	Radulomyces confluens (Fr.) M.P. Christ., 1960			Ukraine	Donetsk	Lyman	Sviati Hory National Nature Park, pinery with inclusion of deciduous forest patches to the north and east of Sviatohirsk town	49.07603497	37.56701577	Fungi	Basidiomycota	Agaricomycetes	Agaricales	Pterulaceae	Radulomyces	confluens	Species	CWU		Ordynets 2007-2011 eastern Ukraine
1170168	PhysicalObject	2017-08-17 14:44:36.624325+00:00		1170168	PreservedSpecimen	CWU4030		Olga Ternovska | Alexander Ordynets | Alexander Akulov	2007-10-06	3154164	Masoomeh Ghobad-Nejhad	2010-03		Radulomyces confluens (Fr.) M.P. Christ., 1960			Ukraine	Donetsk	Lyman	Sviati Hory National Nature Park, pinery with inclusion of deciduous forest patches to the north and east of Sviatohirsk town	49.07603497	37.56701577	Fungi	Basidiomycota	Agaricomycetes	Agaricales	Pterulaceae	Radulomyces	confluens	Species	CWU		Ordynets 2007-2011 eastern Ukraine
1170169	PhysicalObject	2017-06-29 11:29:08.464952+00:00		1170169	PreservedSpecimen	CWU4031		Olga Ternovska | Alexander Ordynets | Alexander Akulov	2007-10-06	3018008	Alexander Ordynets	2010-01	corticioid	Radulomyces confluens (Fr.) M.P. Christ., 1960			Ukraine	Donetsk	Lyman	Sviati Hory National Nature Park, pinery with inclusion of deciduous forest patches to the north and east of Sviatohirsk town	49.07603497	37.56701577	Fungi	Basidiomycota	Agaricomycetes	Agaricales	Pterulaceae	Radulomyces	confluens	Species	CWU		Ordynets 2007-2011 eastern Ukraine
1170170	PhysicalObject	2017-06-29 11:29:08.464952+00:00		1170170	PreservedSpecimen	CWU4032		Olga Ternovska | Alexander Ordynets | Alexander Akulov	2007-10-06	3018009	Alexander Ordynets	2010-01	corticioid	Radulomyces confluens (Fr.) M.P. Christ., 1960			Ukraine	Donetsk	Lyman	Sviati Hory National Nature Park, pinery with inclusion of deciduous forest patches to the north and east of Sviatohirsk town	49.07603497	37.56701577	Fungi	Basidiomycota	Agaricomycetes	Agaricales	Pterulaceae	Radulomyces	confluens	Species	CWU		Ordynets 2007-2011 eastern Ukraine
1170171	PhysicalObject	2017-08-17 14:54:54.174974+00:00		1170171	PreservedSpecimen	CWU4033		Olga Ternovska | Alexander Ordynets | Alexander Akulov	2007-10-06	3154165	Masoomeh Ghobad-Nejhad	2010-03		Radulomyces confluens (Fr.) M.P. Christ., 1960			Ukraine	Donetsk	Lyman	Sviati Hory National Nature Park, pinery with inclusion of deciduous forest patches to the north and east of Sviatohirsk town	49.07603497	37.56701577	Fungi	Basidiomycota	Agaricomycetes	Agaricales	Pterulaceae	Radulomyces	confluens	Species	CWU		Ordynets 2007-2011 eastern Ukraine
1170173	PhysicalObject	2017-06-29 11:29:08.464952+00:00		1170173	PreservedSpecimen	CWU4034		Olga Ternovska | Alexander Ordynets | Alexander Akulov	2007-10-06	3018011	Alexander Ordynets	2010-01	corticioid	Radulomyces confluens (Fr.) M.P. Christ., 1960			Ukraine	Donetsk	Lyman	Sviati Hory National Nature Park, pinery with inclusion of deciduous forest patches to the north and east of Sviatohirsk town	49.07603497	37.56701577	Fungi	Basidiomycota	Agaricomycetes	Agaricales	Pterulaceae	Radulomyces	confluens	Species	CWU		Ordynets 2007-2011 eastern Ukraine
1170174	PhysicalObject	2017-06-29 11:29:08.464952+00:00		1170174	PreservedSpecimen	CWU4035		Olga Ternovska | Alexander Ordynets | Alexander Akulov	2007-10-06	3018013	Alexander Ordynets	2010-01	corticioid	Radulomyces confluens (Fr.) M.P. Christ., 1960			Ukraine	Donetsk	Lyman	Sviati Hory National Nature Park, pinery with inclusion of deciduous forest patches to the north and east of Sviatohirsk town	49.07603497	37.56701577	Fungi	Basidiomycota	Agaricomycetes	Agaricales	Pterulaceae	Radulomyces	confluens	Species	CWU		Ordynets 2007-2011 eastern Ukraine
1170175	PhysicalObject	2017-08-17 18:42:25.764278+00:00		1170175	PreservedSpecimen	CWU4038		Olga Ternovska | Alexander Ordynets | Alexander Akulov	2007-10-06	3154347	Eugene Yurchenko	2010-03	Sistotrema diademiferum complex, in opinion of E.O. Yurchenko	Sistotrema diademiferum (Bourdot & Galzin) Donk, 1956	https://files.plutof.ut.ee/large/10/4D/104DC0A33331D209361577140CFF588809B70A1F4BBC284D2E1301EFC2E37144.jpg | https://files.plutof.ut.ee/large/31/5C/315CAA8303DB856E152DD9D0860B72D103EBF12BC03FB9CEB681B7838EF8A22C.jpg | https://files.plutof.ut.ee/large/6C/D3/6CD3763F5FB02C37965E2A5F955A17D540EC3E2DB31EB4BD4D4592AB92BC2D17.jpg		Ukraine	Donetsk	Sloviansk	Sviati Hory National Nature Park, floodplain to the south of Sviatohirsk town	49.02655121	37.53378789	Fungi	Basidiomycota	Agaricomycetes	Cantharellales	Cantharellales fam Incertae sedis	Sistotrema	diademiferum	Species	CWU		Ordynets 2007-2011 eastern Ukraine
1170176	PhysicalObject	2017-06-29 11:29:08.464952+00:00		1170176	PreservedSpecimen	CWU4039.a		Olga Ternovska | Alexander Ordynets | Alexander Akulov	2007-10-06	3018015	Alexander Ordynets	2010-01	corticioid	Coniophora fusispora (Cooke & Ellis) Cooke, 1889			Ukraine	Donetsk	Lyman	Sviati Hory National Nature Park, pinery with inclusion of deciduous forest patches to the north and east of Sviatohirsk town	49.07603497	37.56701577	Fungi	Basidiomycota	Agaricomycetes	Boletales	Coniophoraceae	Coniophora	fusispora	Species	CWU		Ordynets 2007-2011 eastern Ukraine
1170177	PhysicalObject	2017-08-17 18:45:40.813245+00:00		1170177	PreservedSpecimen	CWU4039.b		Olga Ternovska | Alexander Ordynets | Alexander Akulov	2007-10-06	3154352	Eugene Yurchenko	2010-03		Sistotrema diademiferum (Bourdot & Galzin) Donk, 1956	https://files.plutof.ut.ee/large/83/FD/83FD19B6C6368D28E7DCA292C170341FC86C532A02A9B3989754563FC78C8C06.jpg | https://files.plutof.ut.ee/large/CC/3B/CC3BAB63BE767397C7095BA238068ECCC839BC4F80CA7DF8F017018142016CC6.jpg		Ukraine	Donetsk	Lyman	Sviati Hory National Nature Park, pinery with inclusion of deciduous forest patches to the north and east of Sviatohirsk town	49.07603497	37.56701577	Fungi	Basidiomycota	Agaricomycetes	Cantharellales	Cantharellales fam Incertae sedis	Sistotrema	diademiferum	Species	CWU		Ordynets 2007-2011 eastern Ukraine
1170178	PhysicalObject	2017-07-14 12:21:43.716246+00:00		1170178	PreservedSpecimen	CWU4039.c		Olga Ternovska | Alexander Ordynets | Alexander Akulov	2007-10-06	3018017	Alexander Ordynets	2010-01	corticioid	Peniophorella praetermissa (P. Karst.) K.H. Larss., 2007	https://files.plutof.ut.ee/large/86/91/86912E35F04AE5B421F54EE3AC97E1AA845F778A44AFB340C1A354B02031E187.jpg		Ukraine	Donetsk	Lyman	Sviati Hory National Nature Park, pinery with inclusion of deciduous forest patches to the north and east of Sviatohirsk town	49.07603497	37.56701577	Fungi	Basidiomycota	Agaricomycetes	Hymenochaetales	Hymenochaetales fam Incertae sedis	Peniophorella	praetermissa	Species	CWU		Ordynets 2007-2011 eastern Ukraine
1170179	PhysicalObject	2017-08-17 18:55:20.238261+00:00		1170179	PreservedSpecimen	CWU4040		Olga Ternovska | Alexander Ordynets | Alexander Akulov	2007-10-06	3154369	Eugene Yurchenko	2010-03	Untipical pelllicular fruiting body - E.O. Yurchenko	Sistotremastrum suecicum Litsch. ex J. Erikss., 1958	https://files.plutof.ut.ee/large/08/65/0865F9D4D2625AD523832F58E93C29B7BEC976BD7031747FFFC4913A0485D64E.jpg | https://files.plutof.ut.ee/large/3F/D4/3FD416B6C595928C8D940AF8FA5E49AE6D38D3C15B10FC885A1FF1D687871CB7.jpg | https://files.plutof.ut.ee/large/66/BD/66BD30B5B47AAE46C035696F82795FFC8D876180B100B09D9B997B946A5CD266.jpg		Ukraine	Donetsk	Lyman	Sviati Hory National Nature Park, pinery with inclusion of deciduous forest patches to the north and east of Sviatohirsk town	49.07603497	37.56701577	Fungi	Basidiomycota	Agaricomycetes	Trechisporales	Trechisporales fam Incertae sedis	Sistotremastrum	suecicum	Species	CWU		Ordynets 2007-2011 eastern Ukraine
1170180	PhysicalObject	2017-08-17 18:50:44.968081+00:00		1170180	PreservedSpecimen	CWU4037		Olga Ternovska | Alexander Ordynets | Alexander Akulov	2007-10-06	3154364	Eugene Yurchenko	2010-03	Displays affinities to S. brinkmannii, S. biggsiae, S. allantosporum and Sistotrema sp. from Cortic.N.Eur. #25 - E.O. Yurchenko	Sistotrema Fr., 1821	https://files.plutof.ut.ee/large/2F/0A/2F0ABBEABD5F2DD9CE56B6DBF01BF7B2F64A52EFCDFB8DEA2DC6903A5A3FCE70.jpg | https://files.plutof.ut.ee/large/72/44/7244C44B9E85F692C38C8EBC159C0C708E58BC7873495916AD8BEC8FFE388E92.jpg		Ukraine	Donetsk	Lyman	Sviati Hory National Nature Park, pinery with inclusion of deciduous forest patches to the north and east of Sviatohirsk town	49.07603497	37.56701577	Fungi	Basidiomycota	Agaricomycetes	Cantharellales	Cantharellales fam Incertae sedis	Sistotrema		Genus	CWU		Ordynets 2007-2011 eastern Ukraine
1170181	PhysicalObject	2017-07-14 12:30:01.439389+00:00		1170181	PreservedSpecimen	CWU4041		Olga Ternovska | Alexander Ordynets | Alexander Akulov	2007-10-06	3018021	Alexander Ordynets	2010-01	corticioid	Steccherinum bourdotii Saliba & A. David, 1988	https://files.plutof.ut.ee/large/9F/F2/9FF2B33D345B4EAE042EBCD304E6F03E1CDD1397C4E21FE3536C385FC878D260.jpg | https://files.plutof.ut.ee/large/36/0A/360A3E6BBEF5B4E540748441040F4C8ED3EB2262C65B7D0A71817EFC6EB07AF6.jpg		Ukraine	Donetsk	Lyman	Sviati Hory National Nature Park, pinery with inclusion of deciduous forest patches to the north and east of Sviatohirsk town	49.07603497	37.56701577	Fungi	Basidiomycota	Agaricomycetes	Polyporales	Steccherinaceae	Steccherinum	bourdotii	Species	CWU		Ordynets 2007-2011 eastern Ukraine
1170183	PhysicalObject	2017-06-29 11:29:08.464952+00:00		1170183	PreservedSpecimen	CWU4044.a		Olga Ternovska | Alexander Ordynets | Alexander Akulov	2007-10-06	3018023	Alexander Ordynets	2010-01	corticioid	Botryobasidium candicans J. Erikss., 1958			Ukraine	Donetsk	Lyman	Sviati Hory National Nature Park, pinery with inclusion of deciduous forest patches to the north and east of Sviatohirsk town	49.07603497	37.56701577	Fungi	Basidiomycota	Agaricomycetes	Cantharellales	Botryobasidiaceae	Botryobasidium	candicans	Species	CWU		Ordynets 2007-2011 eastern Ukraine
1170184	PhysicalObject	2017-07-14 12:40:13.251475+00:00		1170184	PreservedSpecimen	CWU4044.b		Olga Ternovska | Alexander Ordynets | Alexander Akulov	2007-10-06	3018026	Alexander Ordynets	2010-01	corticioid	Trechispora alnicola (Bourdot & Galzin) Liberta, 1966	https://files.plutof.ut.ee/large/2E/F7/2EF750556B2C50BCC4B2335C9A6B89EDDB894E7CF27324CCD19E02049AD8534E.jpg | https://files.plutof.ut.ee/large/67/22/6722BC7B1B071FDCA208BF0F44B6F8B53763E80FAF9A4BE2537297B4D2D96A63.jpg		Ukraine	Donetsk	Lyman	Sviati Hory National Nature Park, pinery with inclusion of deciduous forest patches to the north and east of Sviatohirsk town	49.07603497	37.56701577	Fungi	Basidiomycota	Agaricomycetes	Trechisporales	Hydnodontaceae	Trechispora	alnicola	Species	CWU	Alexander Ordynets, Eugene Yurchenko. 2010. New and little known for Ukraine species of corticioid fungi.	Ordynets 2007-2011 eastern Ukraine
1170185	PhysicalObject	2017-06-29 11:29:08.464952+00:00		1170185	PreservedSpecimen	CWU4045.a		Olga Ternovska | Alexander Ordynets | Alexander Akulov	2007-10-06	3018027	Alexander Ordynets	2010-01	corticioid	Trechispora cohaerens (Schwein.) Jülich & Stalpers, 1980			Ukraine	Donetsk	Lyman	Sviati Hory National Nature Park, pinery with inclusion of deciduous forest patches to the north and east of Sviatohirsk town	49.07603497	37.56701577	Fungi	Basidiomycota	Agaricomycetes	Trechisporales	Hydnodontaceae	Trechispora	cohaerens	Species	CWU	Alexander Ordynets, Eugene Yurchenko. 2010. New and little known for Ukraine species of corticioid fungi.	Ordynets 2007-2011 eastern Ukraine
1170186	PhysicalObject	2017-06-29 11:29:08.464952+00:00		1170186	PreservedSpecimen	CWU4045.b		Olga Ternovska | Alexander Ordynets | Alexander Akulov	2007-10-06	3018028	Alexander Ordynets	2010-01	corticioid	Peniophorella praetermissa (P. Karst.) K.H. Larss., 2007			Ukraine	Donetsk	Lyman	Sviati Hory National Nature Park, pinery with inclusion of deciduous forest patches to the north and east of Sviatohirsk town	49.07603497	37.56701577	Fungi	Basidiomycota	Agaricomycetes	Hymenochaetales	Hymenochaetales fam Incertae sedis	Peniophorella	praetermissa	Species	CWU		Ordynets 2007-2011 eastern Ukraine
1170187	PhysicalObject	2017-06-29 11:29:08.464952+00:00		1170187	PreservedSpecimen	CWU4046		Olga Ternovska | Alexander Ordynets | Alexander Akulov	2007-10-06	3018029	Alexander Ordynets	2010-01	corticioid	Trechispora cohaerens (Schwein.) Jülich & Stalpers, 1980			Ukraine	Donetsk	Lyman	Sviati Hory National Nature Park, pinery with inclusion of deciduous forest patches to the north and east of Sviatohirsk town	49.07603497	37.56701577	Fungi	Basidiomycota	Agaricomycetes	Trechisporales	Hydnodontaceae	Trechispora	cohaerens	Species	CWU	Alexander Ordynets, Eugene Yurchenko. 2010. New and little known for Ukraine species of corticioid fungi.	Ordynets 2007-2011 eastern Ukraine
1170188	PhysicalObject	2017-06-29 10:30:00.378544+00:00		1170188	PreservedSpecimen	CWU4047.a		Olga Ternovska | Alexander Ordynets | Alexander Akulov	2007-10-06	3018030	Alexander Ordynets	2010-01	corticioid	Botryobasidium sphaericosporum Boidin, Cand. & Lanq., 1989			Ukraine	Donetsk	Sloviansk	Sviati Hory National Nature Park, floodplain to the south of Sviatohirsk town	49.02655121	37.53378789	Fungi	Basidiomycota	Agaricomycetes	Cantharellales	Botryobasidiaceae	Botryobasidium	sphaericosporum	Species	CWU		Ordynets 2007-2011 eastern Ukraine
1170189	PhysicalObject	2017-08-17 19:11:59.936221+00:00		1170189	PreservedSpecimen	CWU4047.b		Olga Ternovska | Alexander Ordynets | Alexander Akulov	2007-10-06	3018031	Alexander Ordynets | Eugene Yurchenko	2010-01	corticioid	Trechispora stevensonii (Berk. & Broome) K.H. Larss., 1995			Ukraine	Donetsk	Sloviansk	Sviati Hory National Nature Park, floodplain to the south of Sviatohirsk town	49.02655121	37.53378789	Fungi	Basidiomycota	Agaricomycetes	Trechisporales	Hydnodontaceae	Trechispora	stevensonii	Species	CWU	Alexander Ordynets, Eugene Yurchenko. 2010. New and little known for Ukraine species of corticioid fungi.	Ordynets 2007-2011 eastern Ukraine
1170190	PhysicalObject	2017-07-14 13:09:46.956408+00:00	http://www.ingentaconnect.com/content/iapt/tax/2010/00000059/00000005/art00016	1170190	PreservedSpecimen	CWU4050		Olga Ternovska | Alexander Ordynets | Alexander Akulov	2007-10-06	3018032	Alexander Ordynets	2010-01	corticioid	Vuilleminia pseudocystidiata Boidin, Lanq. & Gilles, 1994	https://files.plutof.ut.ee/large/F6/29/F629D2C1E3565F7A4C71D36D110EA9A6B754E6433E68C46224FFFA7C73B4C3B2.jpg | https://files.plutof.ut.ee/large/F9/81/F9816F9E6821885E05E5076077D49F00C1A91FE863502E5660206D9D77F166AD.jpg | https://files.plutof.ut.ee/large/12/09/1209507148C15E36C0B7964670EBDC3D9D15AEFBDDD9B1C6E0BED348A28E196A.jpg		Ukraine	Donetsk	Lyman	Sviati Hory National Nature Park, pinery with inclusion of deciduous forest patches to the north and east of Sviatohirsk town	49.07603497	37.56701577	Fungi	Basidiomycota	Agaricomycetes	Corticiales	Vuilleminiaceae	Vuilleminia	pseudocystidiata	Species	CWU	Masoomeh Ghobad-Nejhad, R. Henrik Nilsson, Nils Hallenberg. 2010. Phylogeny and taxonomy of the genus Vuilleminia (Basidiomycota) based on molecular and morphological evidence, with new insights into Corticiales.	Ordynets 2007-2011 eastern Ukraine
1170191	PhysicalObject	2017-06-29 10:30:00.378544+00:00		1170191	PreservedSpecimen	CWU4099		Olga Ternovska | Alexander Ordynets | Alexander Akulov	2007-10-06	3018033	Alexander Ordynets	2010-01	corticioid	Vuilleminia coryli Boidin, Lanq. & Gilles, 1989			Ukraine	Donetsk	Sloviansk	Sviati Hory National Nature Park, floodplain to the south of Sviatohirsk town	49.02655121	37.53378789	Fungi	Basidiomycota	Agaricomycetes	Corticiales	Vuilleminiaceae	Vuilleminia	coryli	Species	CWU		Ordynets 2007-2011 eastern Ukraine
1170192	PhysicalObject	2017-06-29 11:29:08.464952+00:00		1170192	PreservedSpecimen	CWU4100		Olga Ternovska | Alexander Ordynets | Alexander Akulov	2007-10-06	3018034	Alexander Ordynets	2010-01	corticioid	Vuilleminia comedens (Nees) Maire, 1902			Ukraine	Donetsk	Lyman	Sviati Hory National Nature Park, pinery with inclusion of deciduous forest patches to the north and east of Sviatohirsk town	49.07603497	37.56701577	Fungi	Basidiomycota	Agaricomycetes	Corticiales	Vuilleminiaceae	Vuilleminia	comedens	Species	CWU		Ordynets 2007-2011 eastern Ukraine
1170193	PhysicalObject	2017-06-29 11:29:08.464952+00:00		1170193	PreservedSpecimen	CWU4101		Olga Ternovska | Alexander Ordynets | Alexander Akulov	2007-10-06	3018035	Alexander Ordynets	2010-01	corticioid	Vuilleminia comedens (Nees) Maire, 1902			Ukraine	Donetsk	Lyman	Sviati Hory National Nature Park, pinery with inclusion of deciduous forest patches to the north and east of Sviatohirsk town	49.07603497	37.56701577	Fungi	Basidiomycota	Agaricomycetes	Corticiales	Vuilleminiaceae	Vuilleminia	comedens	Species	CWU		Ordynets 2007-2011 eastern Ukraine
1170194	PhysicalObject	2017-06-29 11:29:08.464952+00:00		1170194	PreservedSpecimen	CWU4102		Olga Ternovska | Alexander Ordynets | Alexander Akulov	2007-10-06	3018036	Alexander Ordynets	2010-01	corticioid	Vuilleminia comedens (Nees) Maire, 1902			Ukraine	Donetsk	Lyman	Sviati Hory National Nature Park, pinery with inclusion of deciduous forest patches to the north and east of Sviatohirsk town	49.07603497	37.56701577	Fungi	Basidiomycota	Agaricomycetes	Corticiales	Vuilleminiaceae	Vuilleminia	comedens	Species	CWU		Ordynets 2007-2011 eastern Ukraine
1170195	PhysicalObject	2017-06-29 11:29:08.464952+00:00		1170195	PreservedSpecimen	CWU4103		Olga Ternovska | Alexander Ordynets | Alexander Akulov	2007-10-06	3018037	Alexander Ordynets	2010-01	corticioid	Vuilleminia comedens (Nees) Maire, 1902			Ukraine	Donetsk	Lyman	Sviati Hory National Nature Park, pinery with inclusion of deciduous forest patches to the north and east of Sviatohirsk town	49.07603497	37.56701577	Fungi	Basidiomycota	Agaricomycetes	Corticiales	Vuilleminiaceae	Vuilleminia	comedens	Species	CWU		Ordynets 2007-2011 eastern Ukraine
1170196	PhysicalObject	2017-08-16 14:07:15.172023+00:00		1170196	PreservedSpecimen	CWU4107		Olga Ternovska | Alexander Ordynets | Alexander Akulov	2007-10-06	3018038	Masoomeh Ghobad-Nejhad | Alexander Ordynets	2010-01	corticioid	Vuilleminia cystidiata Parmasto, 1965	https://files.plutof.ut.ee/large/ED/6B/ED6B9292A7E114E8718971C7AD6A137855EE3EF2CD94B0DE692FFDA0B2C53851.jpg		Ukraine	Donetsk	Sloviansk	Sviati Hory National Nature Park, floodplain to the south of Sviatohirsk town	49.02655121	37.53378789	Fungi	Basidiomycota	Agaricomycetes	Corticiales	Vuilleminiaceae	Vuilleminia	cystidiata	Species	CWU		Ordynets 2007-2011 eastern Ukraine
1170197	PhysicalObject	2017-06-29 11:29:08.464952+00:00		1170197	PreservedSpecimen	CWU4152		Olga Ternovska | Alexander Ordynets | Alexander Akulov	2007-10-06	3018039	Alexander Ordynets	2010-01	polypore	Aporpium canescens (P. Karst.) Bondartsev & Singer, 1944			Ukraine	Donetsk	Lyman	Sviati Hory National Nature Park, pinery with inclusion of deciduous forest patches to the north and east of Sviatohirsk town	49.07603497	37.56701577	Fungi	Basidiomycota	Agaricomycetes	Auriculariales	Aporpiaceae	Elmerina	canescens	Species	CWU		Ordynets 2007-2011 eastern Ukraine
1170198	PhysicalObject	2017-06-29 11:29:08.464952+00:00		1170198	PreservedSpecimen	CWU4153.a		Olga Ternovska | Alexander Ordynets | Alexander Akulov	2007-10-06	3018040	Alexander Ordynets	2010-01	polypore	Aporpium canescens (P. Karst.) Bondartsev & Singer, 1944			Ukraine	Donetsk	Lyman	Sviati Hory National Nature Park, pinery with inclusion of deciduous forest patches to the north and east of Sviatohirsk town	49.07603497	37.56701577	Fungi	Basidiomycota	Agaricomycetes	Auriculariales	Aporpiaceae	Elmerina	canescens	Species	CWU		Ordynets 2007-2011 eastern Ukraine
1170199	PhysicalObject	2017-06-29 11:29:08.464952+00:00		1170199	PreservedSpecimen	CWU4153.b		Olga Ternovska | Alexander Ordynets | Alexander Akulov	2007-10-06	3018041	Alexander Ordynets	2010-01	polypore	Gloeoporus pannocinctus (Romell) J. Erikss., 1958			Ukraine	Donetsk	Lyman	Sviati Hory National Nature Park, pinery with inclusion of deciduous forest patches to the north and east of Sviatohirsk town	49.07603497	37.56701577	Fungi	Basidiomycota	Agaricomycetes	Polyporales	Meruliaceae	Gloeoporus	pannocinctus	Species	CWU		Ordynets 2007-2011 eastern Ukraine
1170200	PhysicalObject	2017-07-13 13:23:03.500122+00:00		1170200	PreservedSpecimen	CWU4154		Olga Ternovska | Alexander Ordynets | Alexander Akulov	2007-10-06	3018042	Alexander Ordynets	2010-01	polypore	Aporpium canescens (P. Karst.) Bondartsev & Singer, 1944	https://files.plutof.ut.ee/large/77/A2/77A2A52523FED21E21CC1CCD0B8C03F3882CBF7F468BBA2B2D2448569C46C39A.jpg | https://files.plutof.ut.ee/large/3C/BF/3CBF718F31718D92F11B446518488B195E9B368ACC1D2233CB64F42E81BB4A6E.jpg		Ukraine	Donetsk	Lyman	Sviati Hory National Nature Park, pinery with inclusion of deciduous forest patches to the north and east of Sviatohirsk town	49.07603497	37.56701577	Fungi	Basidiomycota	Agaricomycetes	Auriculariales	Aporpiaceae	Elmerina	canescens	Species	CWU		Ordynets 2007-2011 eastern Ukraine
1170201	PhysicalObject	2017-07-13 13:26:43.351799+00:00		1170201	PreservedSpecimen	CWU4155		Olga Ternovska | Alexander Ordynets | Alexander Akulov	2007-10-06	3018043	Alexander Ordynets	2010-01	polypore	Aporpium canescens (P. Karst.) Bondartsev & Singer, 1944	https://files.plutof.ut.ee/large/5C/C0/5CC0DA3A4E37096453A8F266AACE0A27AC0F25DA7EE60BE885734E67C279572D.jpg | https://files.plutof.ut.ee/large/F1/53/F1536B7C2ADA9932561A2F1AD7539E099C20A965A75365F0FE1DA19BB647FB7E.jpg		Ukraine	Donetsk	Lyman	Sviati Hory National Nature Park, pinery with inclusion of deciduous forest patches to the north and east of Sviatohirsk town	49.07603497	37.56701577	Fungi	Basidiomycota	Agaricomycetes	Auriculariales	Aporpiaceae	Elmerina	canescens	Species	CWU		Ordynets 2007-2011 eastern Ukraine
1170202	PhysicalObject	2017-07-13 13:28:06.638433+00:00		1170202	PreservedSpecimen	CWU4156		Olga Ternovska | Alexander Ordynets | Alexander Akulov	2007-10-06	3018044	Alexander Ordynets	2010-01	polypore	Aporpium canescens (P. Karst.) Bondartsev & Singer, 1944	https://files.plutof.ut.ee/large/E2/77/E277AE04329011AE16A189C02E97D4EBC138ED082F110FE72A5FFA7EA0DB35C7.jpg | https://files.plutof.ut.ee/large/0B/A4/0BA4227B81780D3BC83C992773BD833CD86336CE2218C5357EDB1E0824CE762B.jpg		Ukraine	Donetsk	Lyman	Sviati Hory National Nature Park, pinery with inclusion of deciduous forest patches to the north and east of Sviatohirsk town	49.07603497	37.56701577	Fungi	Basidiomycota	Agaricomycetes	Auriculariales	Aporpiaceae	Elmerina	canescens	Species	CWU		Ordynets 2007-2011 eastern Ukraine
1170203	PhysicalObject	2017-06-29 10:30:00.378544+00:00		1170203	PreservedSpecimen	CWU4168		Olga Ternovska | Alexander Ordynets | Alexander Akulov	2007-10-06	3018045	Alexander Ordynets	2010-01	polypore	Pseudoinonotus dryadeus (Pers.) T. Wagner & M. Fisch., 2001			Ukraine	Donetsk	Sloviansk	Sviati Hory National Nature Park, floodplain to the south of Sviatohirsk town	49.02655121	37.53378789	Fungi	Basidiomycota	Agaricomycetes	Hymenochaetales	Hymenochaetaceae	Pseudoinonotus	dryadeus	Species	CWU		Ordynets 2007-2011 eastern Ukraine
1170204	PhysicalObject	2017-06-29 11:29:08.464952+00:00		1170204	PreservedSpecimen	CWU4169		Olga Ternovska | Alexander Ordynets | Alexander Akulov	2007-10-06	3018046	Alexander Ordynets	2010-01	cyphelloid	Merismodes fasciculata (Schwein.) Earle, 1909			Ukraine	Donetsk	Lyman	Sviati Hory National Nature Park, pinery with inclusion of deciduous forest patches to the north and east of Sviatohirsk town	49.07603497	37.56701577	Fungi	Basidiomycota	Agaricomycetes	Agaricales	Tricholomataceae	Merismodes	fasciculata	Species	CWU		Ordynets 2007-2011 eastern Ukraine
1170205	PhysicalObject	2017-08-25 12:46:41.226807+00:00		1170205	PreservedSpecimen	CWU4174		Olga Ternovska | Alexander Ordynets | Alexander Akulov	2007-10-06	3018047	Alexander Ordynets	2010-01	heterobasidial	Tulasnella eichleriana Bres., 1903			Ukraine	Donetsk	Lyman	Sviati Hory National Nature Park, pinery with inclusion of deciduous forest patches to the north and east of Sviatohirsk town	49.07603497	37.56701577	Fungi	Basidiomycota	Agaricomycetes	Cantharellales	Tulasnellaceae	Tulasnella	eichleriana	Species	CWU	Alexander Ordynets. 2012. New records of corticioid fungi with heterobasidia from Ukraine.	Ordynets 2007-2011 eastern Ukraine
1170206	PhysicalObject	2017-06-29 11:29:08.464952+00:00		1170206	PreservedSpecimen	CWU4179.a		Olga Ternovska | Alexander Ordynets | Alexander Akulov	2007-10-06	3018048	Alexander Ordynets	2010-01	heterobasidial	Tulasnella thelephorea (Juel) Juel, 1914			Ukraine	Donetsk	Lyman	Sviati Hory National Nature Park, pinery with inclusion of deciduous forest patches to the north and east of Sviatohirsk town	49.07603497	37.56701577	Fungi	Basidiomycota	Agaricomycetes	Cantharellales	Tulasnellaceae	Tulasnella	thelephorea	Species	CWU	Alexander Ordynets. 2012. New records of corticioid fungi with heterobasidia from Ukraine.	Ordynets 2007-2011 eastern Ukraine
1170207	PhysicalObject	2017-06-29 11:29:08.464952+00:00		1170207	PreservedSpecimen	CWU4179.b		Olga Ternovska | Alexander Ordynets | Alexander Akulov	2007-10-06	3018049	Alexander Ordynets	2010-01	corticioid	Coniophora arida (Fr.) P. Karst., 1868			Ukraine	Donetsk	Lyman	Sviati Hory National Nature Park, pinery with inclusion of deciduous forest patches to the north and east of Sviatohirsk town	49.07603497	37.56701577	Fungi	Basidiomycota	Agaricomycetes	Boletales	Coniophoraceae	Coniophora	arida	Species	CWU	Alexander Ordynets. 2012. New records of corticioid fungi with heterobasidia from Ukraine.	Ordynets 2007-2011 eastern Ukraine
1170208	PhysicalObject	2017-08-25 12:25:23.867242+00:00		1170208	PreservedSpecimen	CWU4182.a		Olga Ternovska | Alexander Ordynets | Alexander Akulov	2007-10-06	3018050	Alexander Ordynets	2010-01	heterobasidial	Ceratobasidium cornigerum (Bourdot) D.P. Rogers, 1935			Ukraine	Donetsk	Lyman	Sviati Hory National Nature Park, pinery with inclusion of deciduous forest patches to the north and east of Sviatohirsk town	49.07603497	37.56701577	Fungi	Basidiomycota	Agaricomycetes	Cantharellales	Ceratobasidiaceae	Ceratobasidium	cornigerum	Species	CWU	Alexander Ordynets. 2012. New records of corticioid fungi with heterobasidia from Ukraine.	Ordynets 2007-2011 eastern Ukraine
1170209	PhysicalObject	2017-08-25 12:25:44.067612+00:00		1170209	PreservedSpecimen	CWU4182.b		Olga Ternovska | Alexander Ordynets | Alexander Akulov	2007-10-06	3018051	Alexander Ordynets	2010-01	corticioid	Coniophora arida (Fr.) P. Karst., 1868			Ukraine	Donetsk	Lyman	Sviati Hory National Nature Park, pinery with inclusion of deciduous forest patches to the north and east of Sviatohirsk town	49.07603497	37.56701577	Fungi	Basidiomycota	Agaricomycetes	Boletales	Coniophoraceae	Coniophora	arida	Species	CWU	Alexander Ordynets. 2012. New records of corticioid fungi with heterobasidia from Ukraine.	Ordynets 2007-2011 eastern Ukraine
1170210	PhysicalObject	2017-08-25 12:26:05.764623+00:00		1170210	PreservedSpecimen	CWU4183		Olga Ternovska | Alexander Ordynets | Alexander Akulov	2007-10-06	3018052	Alexander Ordynets	2010-01	heterobasidial	Ceratobasidium cornigerum (Bourdot) D.P. Rogers, 1935			Ukraine	Donetsk	Lyman	Sviati Hory National Nature Park, pinery with inclusion of deciduous forest patches to the north and east of Sviatohirsk town	49.07603497	37.56701577	Fungi	Basidiomycota	Agaricomycetes	Cantharellales	Ceratobasidiaceae	Ceratobasidium	cornigerum	Species	CWU	Alexander Ordynets. 2012. New records of corticioid fungi with heterobasidia from Ukraine.	Ordynets 2007-2011 eastern Ukraine
1170211	PhysicalObject	2017-08-25 12:26:30.811002+00:00		1170211	PreservedSpecimen	CWU4184		Olga Ternovska | Alexander Ordynets | Alexander Akulov	2007-10-06	3018053	Alexander Ordynets	2010-01	heterobasidial	Ceratobasidium cornigerum (Bourdot) D.P. Rogers, 1935			Ukraine	Donetsk	Lyman	Sviati Hory National Nature Park, pinery with inclusion of deciduous forest patches to the north and east of Sviatohirsk town	49.07603497	37.56701577	Fungi	Basidiomycota	Agaricomycetes	Cantharellales	Ceratobasidiaceae	Ceratobasidium	cornigerum	Species	CWU	Alexander Ordynets. 2012. New records of corticioid fungi with heterobasidia from Ukraine.	Ordynets 2007-2011 eastern Ukraine
1170212	PhysicalObject	2017-06-29 11:29:08.464952+00:00		1170212	PreservedSpecimen	CWU4187		Olga Ternovska | Alexander Ordynets | Alexander Akulov	2007-10-06	3018062	Alexander Ordynets	2010-01	corticioid	Hyphoderma setigerum (Fr.) Donk, 1957			Ukraine	Donetsk	Lyman	Sviati Hory National Nature Park, pinery with inclusion of deciduous forest patches to the north and east of Sviatohirsk town	49.07603497	37.56701577	Fungi	Basidiomycota	Agaricomycetes	Polyporales	Hyphodermataceae	Hyphoderma	setigerum	Species	CWU		Ordynets 2007-2011 eastern Ukraine
1170213	PhysicalObject	2017-06-29 11:29:08.464952+00:00		1170213	PreservedSpecimen	CWU4188		Olga Ternovska | Alexander Ordynets | Alexander Akulov	2007-10-06	3018070	Alexander Ordynets	2010-01	heterobasidial	Ceratobasidium cornigerum (Bourdot) D.P. Rogers, 1935			Ukraine	Donetsk	Lyman	Sviati Hory National Nature Park, pinery with inclusion of deciduous forest patches to the north and east of Sviatohirsk town	49.07603497	37.56701577	Fungi	Basidiomycota	Agaricomycetes	Cantharellales	Ceratobasidiaceae	Ceratobasidium	cornigerum	Species	CWU		Ordynets 2007-2011 eastern Ukraine
1170214	PhysicalObject	2017-06-29 11:29:08.464952+00:00		1170214	PreservedSpecimen	CWU4569		Olga Ternovska | Alexander Ordynets | Alexander Akulov	2007-10-07	3018083	Alexander Ordynets	2010-01	cyphelloid	Merismodes fasciculata (Schwein.) Earle, 1909			Ukraine	Donetsk	Lyman	Sviati Hory National Nature Park, pinery with inclusion of deciduous forest patches to the north and east of Sviatohirsk town	49.07603497	37.56701577	Fungi	Basidiomycota	Agaricomycetes	Agaricales	Tricholomataceae	Merismodes	fasciculata	Species	CWU		Ordynets 2007-2011 eastern Ukraine
1170215	PhysicalObject	2017-06-29 11:29:08.464952+00:00		1170215	PreservedSpecimen	CWU4735		Olga Ternovska | Alexander Ordynets | Alexander Akulov	2007-10-06	3018097	Alexander Ordynets	2010-01	corticioid	Peniophora violaceolivida (Sommerf.) Massee, 1890			Ukraine	Donetsk	Lyman	Sviati Hory National Nature Park, pinery with inclusion of deciduous forest patches to the north and east of Sviatohirsk town	49.07603497	37.56701577	Fungi	Basidiomycota	Agaricomycetes	Russulales	Peniophoraceae	Peniophora	violaceolivida	Species	CWU		Ordynets 2007-2011 eastern Ukraine
1170216	PhysicalObject	2017-06-29 11:29:08.464952+00:00		1170216	PreservedSpecimen	CWU4736		Olga Ternovska | Alexander Ordynets | Alexander Akulov	2007-10-06	3018104	Alexander Ordynets	2010-01	corticioid	Peniophora nuda (DFr.) Bres.			Ukraine	Donetsk	Lyman	Sviati Hory National Nature Park, pinery with inclusion of deciduous forest patches to the north and east of Sviatohirsk town	49.07603497	37.56701577	Fungi	Basidiomycota	Agaricomycetes	Russulales	Peniophoraceae	Peniophora	nuda	Species	CWU		Ordynets 2007-2011 eastern Ukraine
1170217	PhysicalObject	2017-06-29 11:29:08.464952+00:00		1170217	PreservedSpecimen	CWU4737		Olga Ternovska | Alexander Ordynets | Alexander Akulov	2007-10-06	3018116	Alexander Ordynets	2010-01	corticioid	Peniophora violaceolivida (Sommerf.) Massee, 1890			Ukraine	Donetsk	Lyman	Sviati Hory National Nature Park, pinery with inclusion of deciduous forest patches to the north and east of Sviatohirsk town	49.07603497	37.56701577	Fungi	Basidiomycota	Agaricomycetes	Russulales	Peniophoraceae	Peniophora	violaceolivida	Species	CWU		Ordynets 2007-2011 eastern Ukraine
1170218	PhysicalObject	2017-06-29 10:30:00.378544+00:00		1170218	PreservedSpecimen	CWU4865		Olga Ternovska | Alexander Ordynets | Alexander Akulov	2007-10-06	3018123	Alexander Ordynets	2010-01	clavarioid	Artomyces pyxidatus (Pers.) Jülich, 1982			Ukraine	Donetsk	Sloviansk	Sviati Hory National Nature Park, floodplain to the south of Sviatohirsk town	49.02655121	37.53378789	Fungi	Basidiomycota	Agaricomycetes	Russulales	Auriscalpiaceae	Artomyces	pyxidatus	Species	CWU		Ordynets 2007-2011 eastern Ukraine
1170219	PhysicalObject	2017-06-29 10:30:00.378544+00:00		1170219	PreservedSpecimen	CWU4866		Olga Ternovska | Alexander Ordynets | Alexander Akulov	2007-10-06	3018134	Alexander Ordynets	2010-01	clavarioid	Artomyces pyxidatus (Pers.) Jülich, 1982			Ukraine	Donetsk	Sloviansk	Sviati Hory National Nature Park, floodplain to the south of Sviatohirsk town	49.02655121	37.53378789	Fungi	Basidiomycota	Agaricomycetes	Russulales	Auriscalpiaceae	Artomyces	pyxidatus	Species	CWU		Ordynets 2007-2011 eastern Ukraine
1170220	PhysicalObject	2017-06-29 10:30:00.378544+00:00		1170220	PreservedSpecimen	CWU4867		Olga Ternovska | Alexander Ordynets | Alexander Akulov	2007-10-06	3018144	Alexander Ordynets	2010-01	corticioid	Athelia arachnoidea (Berk.) Jülich, 1972			Ukraine	Donetsk	Sloviansk	Sviati Hory National Nature Park, floodplain to the south of Sviatohirsk town	49.02655121	37.53378789	Fungi	Basidiomycota	Agaricomycetes	Atheliales	Atheliaceae	Athelia	arachnoidea	Species	CWU		Ordynets 2007-2011 eastern Ukraine
1170221	PhysicalObject	2017-06-29 10:30:00.378544+00:00		1170221	PreservedSpecimen	CWU4868		Olga Ternovska | Alexander Ordynets | Alexander Akulov	2007-10-06	3018145	Alexander Ordynets	2010-01	corticioid	Athelia arachnoidea (Berk.) Jülich, 1972			Ukraine	Donetsk	Sloviansk	Sviati Hory National Nature Park, floodplain to the south of Sviatohirsk town	49.02655121	37.53378789	Fungi	Basidiomycota	Agaricomycetes	Atheliales	Atheliaceae	Athelia	arachnoidea	Species	CWU		Ordynets 2007-2011 eastern Ukraine
1170222	PhysicalObject	2017-06-29 10:30:00.378544+00:00		1170222	PreservedSpecimen	CWU4869		Olga Ternovska | Alexander Ordynets | Alexander Akulov	2007-10-06	3018146	Alexander Ordynets	2010-01	corticioid	Athelia arachnoidea (Berk.) Jülich, 1972			Ukraine	Donetsk	Sloviansk	Sviati Hory National Nature Park, floodplain to the south of Sviatohirsk town	49.02655121	37.53378789	Fungi	Basidiomycota	Agaricomycetes	Atheliales	Atheliaceae	Athelia	arachnoidea	Species	CWU		Ordynets 2007-2011 eastern Ukraine
1170223	PhysicalObject	2017-06-29 11:29:08.464952+00:00		1170223	PreservedSpecimen	CWU4870		Olga Ternovska | Alexander Ordynets | Alexander Akulov	2007-10-06	3018147	Alexander Ordynets	2010-01	corticioid	Athelia epiphylla Pers., 1822			Ukraine	Donetsk	Lyman	Sviati Hory National Nature Park, pinery with inclusion of deciduous forest patches to the north and east of Sviatohirsk town	49.07603497	37.56701577	Fungi	Basidiomycota	Agaricomycetes	Atheliales	Atheliaceae	Athelia	epiphylla	Species	CWU		Ordynets 2007-2011 eastern Ukraine
1170224	PhysicalObject	2017-06-29 11:29:08.464952+00:00		1170224	PreservedSpecimen	CWU4871		Olga Ternovska | Alexander Ordynets | Alexander Akulov	2007-10-06	3018148	Alexander Ordynets	2010-01	corticioid	Athelia Pers., 1822			Ukraine	Donetsk	Lyman	Sviati Hory National Nature Park, pinery with inclusion of deciduous forest patches to the north and east of Sviatohirsk town	49.07603497	37.56701577	Fungi	Basidiomycota	Agaricomycetes	Atheliales	Atheliaceae	Athelia		Genus	CWU		Ordynets 2007-2011 eastern Ukraine
1170225	PhysicalObject	2017-06-29 11:29:08.464952+00:00		1170225	PreservedSpecimen	CWU4872.a		Olga Ternovska | Alexander Ordynets | Alexander Akulov	2007-10-06	3018149	Alexander Ordynets	2010-01	corticioid	Botryobasidium candicans J. Erikss., 1958			Ukraine	Donetsk	Lyman	Sviati Hory National Nature Park, pinery with inclusion of deciduous forest patches to the north and east of Sviatohirsk town	49.07603497	37.56701577	Fungi	Basidiomycota	Agaricomycetes	Cantharellales	Botryobasidiaceae	Botryobasidium	candicans	Species	CWU		Ordynets 2007-2011 eastern Ukraine
1170226	PhysicalObject	2017-06-29 11:29:08.464952+00:00		1170226	PreservedSpecimen	CWU4872.b		Olga Ternovska | Alexander Ordynets | Alexander Akulov	2007-10-06	3018150	Alexander Ordynets	2010-01	corticioid	Botryobasidium subcoronatum (Höhn. & Litsch.) Donk, 1931			Ukraine	Donetsk	Lyman	Sviati Hory National Nature Park, pinery with inclusion of deciduous forest patches to the north and east of Sviatohirsk town	49.07603497	37.56701577	Fungi	Basidiomycota	Agaricomycetes	Cantharellales	Botryobasidiaceae	Botryobasidium	subcoronatum	Species	CWU		Ordynets 2007-2011 eastern Ukraine
1170227	PhysicalObject	2017-07-13 14:24:15.612398+00:00		1170227	PreservedSpecimen	CWU4873		Olga Ternovska | Alexander Ordynets | Alexander Akulov	2007-10-06	3018151	Alexander Ordynets	2010-01	corticioid	Botryobasidium curtisii Hallenb., 1978	https://files.plutof.ut.ee/large/B5/C7/B5C77E309BB744B4D3B1E9964810D757E9C41B3227EC7DC65843461300B492AA.jpg | https://files.plutof.ut.ee/large/1D/49/1D4984461520D62AF601F4FB4FD5FB9BEE5CBF92EEAD6962FB6534BDFCDA6686.jpg		Ukraine	Donetsk	Lyman	Sviati Hory National Nature Park, pinery with inclusion of deciduous forest patches to the north and east of Sviatohirsk town	49.07603497	37.56701577	Fungi	Basidiomycota	Agaricomycetes	Cantharellales	Botryobasidiaceae	Botryobasidium	curtisii	Species	CWU		Ordynets 2007-2011 eastern Ukraine
1170228	PhysicalObject	2017-06-29 11:29:08.464952+00:00		1170228	PreservedSpecimen	CWU4874		Olga Ternovska | Alexander Ordynets | Alexander Akulov	2007-10-06	3018152	Alexander Ordynets	2010-01	corticioid	Botryobasidium simile Hol.-Jech., 1969	https://files.plutof.ut.ee/large/AA/9D/AA9D4E59AD692431C2A4A14B0317E9CC8BEEA20CD144EF17D908B60824EFECBF.jpg		Ukraine	Donetsk	Lyman	Sviati Hory National Nature Park, pinery with inclusion of deciduous forest patches to the north and east of Sviatohirsk town	49.07603497	37.56701577	Fungi	Basidiomycota	Agaricomycetes	Cantharellales	Botryobasidiaceae	Botryobasidium	simile	Species	CWU		Ordynets 2007-2011 eastern Ukraine
1170229	PhysicalObject	2017-06-29 11:29:08.464952+00:00		1170229	PreservedSpecimen	CWU4875.a		Olga Ternovska | Alexander Ordynets | Alexander Akulov	2007-10-06	3018153	Alexander Ordynets	2010-01	corticioid	Botryobasidium subcoronatum (Höhn. & Litsch.) Donk, 1931			Ukraine	Donetsk	Lyman	Sviati Hory National Nature Park, pinery with inclusion of deciduous forest patches to the north and east of Sviatohirsk town	49.07603497	37.56701577	Fungi	Basidiomycota	Agaricomycetes	Cantharellales	Botryobasidiaceae	Botryobasidium	subcoronatum	Species	CWU		Ordynets 2007-2011 eastern Ukraine
1170230	PhysicalObject	2017-06-29 11:29:08.464952+00:00		1170230	PreservedSpecimen	CWU4875.b		Olga Ternovska | Alexander Ordynets | Alexander Akulov	2007-10-06	3018154	Alexander Ordynets	2010-01	corticioid	Xenasmatella vaga (Fr.) Stalpers, 1996			Ukraine	Donetsk	Lyman	Sviati Hory National Nature Park, pinery with inclusion of deciduous forest patches to the north and east of Sviatohirsk town	49.07603497	37.56701577	Fungi	Basidiomycota	Agaricomycetes	Polyporales	Xenasmataceae	Xenasmatella	vaga	Species	CWU		Ordynets 2007-2011 eastern Ukraine
1170231	PhysicalObject	2017-06-29 11:29:08.464952+00:00		1170231	PreservedSpecimen	CWU4876		Olga Ternovska | Alexander Ordynets | Alexander Akulov	2007-10-06	3018155	Alexander Ordynets	2010-01	corticioid	Botryobasidium subcoronatum (Höhn. & Litsch.) Donk, 1931			Ukraine	Donetsk	Lyman	Sviati Hory National Nature Park, pinery with inclusion of deciduous forest patches to the north and east of Sviatohirsk town	49.07603497	37.56701577	Fungi	Basidiomycota	Agaricomycetes	Cantharellales	Botryobasidiaceae	Botryobasidium	subcoronatum	Species	CWU		Ordynets 2007-2011 eastern Ukraine
1170232	PhysicalObject	2017-06-29 11:29:08.464952+00:00		1170232	PreservedSpecimen	CWU4877		Olga Ternovska | Alexander Ordynets | Alexander Akulov	2007-10-06	3018156	Alexander Ordynets	2010-01	corticioid	Botryobasidium subcoronatum (Höhn. & Litsch.) Donk, 1931			Ukraine	Donetsk	Lyman	Sviati Hory National Nature Park, pinery with inclusion of deciduous forest patches to the north and east of Sviatohirsk town	49.07603497	37.56701577	Fungi	Basidiomycota	Agaricomycetes	Cantharellales	Botryobasidiaceae	Botryobasidium	subcoronatum	Species	CWU		Ordynets 2007-2011 eastern Ukraine
1170233	PhysicalObject	2017-06-29 11:29:08.464952+00:00		1170233	PreservedSpecimen	CWU4878.a		Olga Ternovska | Alexander Ordynets | Alexander Akulov	2007-10-06	3018157	Alexander Ordynets	2010-01	heterobasidial	Tulasnella thelephorea (Juel) Juel, 1914			Ukraine	Donetsk	Lyman	Sviati Hory National Nature Park, pinery with inclusion of deciduous forest patches to the north and east of Sviatohirsk town	49.07603497	37.56701577	Fungi	Basidiomycota	Agaricomycetes	Cantharellales	Tulasnellaceae	Tulasnella	thelephorea	Species	CWU		Ordynets 2007-2011 eastern Ukraine
1170234	PhysicalObject	2017-06-29 11:29:08.464952+00:00		1170234	PreservedSpecimen	CWU4878.b		Olga Ternovska | Alexander Ordynets | Alexander Akulov	2007-10-06	3018158	Alexander Ordynets	2010-01	corticioid	Botryobasidium subcoronatum (Höhn. & Litsch.) Donk, 1931			Ukraine	Donetsk	Lyman	Sviati Hory National Nature Park, pinery with inclusion of deciduous forest patches to the north and east of Sviatohirsk town	49.07603497	37.56701577	Fungi	Basidiomycota	Agaricomycetes	Cantharellales	Botryobasidiaceae	Botryobasidium	subcoronatum	Species	CWU		Ordynets 2007-2011 eastern Ukraine
1170235	PhysicalObject	2017-06-29 11:29:08.464952+00:00		1170235	PreservedSpecimen	CWU4879		Olga Ternovska | Alexander Ordynets | Alexander Akulov	2007-10-06	3018159	Alexander Ordynets	2010-01	corticioid	Botryobasidium subcoronatum (Höhn. & Litsch.) Donk, 1931			Ukraine	Donetsk	Lyman	Sviati Hory National Nature Park, pinery with inclusion of deciduous forest patches to the north and east of Sviatohirsk town	49.07603497	37.56701577	Fungi	Basidiomycota	Agaricomycetes	Cantharellales	Botryobasidiaceae	Botryobasidium	subcoronatum	Species	CWU		Ordynets 2007-2011 eastern Ukraine
1170236	PhysicalObject	2017-06-29 11:29:08.464952+00:00		1170236	PreservedSpecimen	CWU4880		Olga Ternovska | Alexander Ordynets | Alexander Akulov	2007-10-06	3018160	Alexander Ordynets	2010-01	corticioid	Botryobasidium subcoronatum (Höhn. & Litsch.) Donk, 1931			Ukraine	Donetsk	Lyman	Sviati Hory National Nature Park, pinery with inclusion of deciduous forest patches to the north and east of Sviatohirsk town	49.07603497	37.56701577	Fungi	Basidiomycota	Agaricomycetes	Cantharellales	Botryobasidiaceae	Botryobasidium	subcoronatum	Species	CWU		Ordynets 2007-2011 eastern Ukraine
1170237	PhysicalObject	2017-06-29 11:29:08.464952+00:00		1170237	PreservedSpecimen	CWU4881		Olga Ternovska | Alexander Ordynets | Alexander Akulov	2007-10-06	3018161	Alexander Ordynets	2010-01	corticioid	Botryobasidium subcoronatum (Höhn. & Litsch.) Donk, 1931			Ukraine	Donetsk	Lyman	Sviati Hory National Nature Park, pinery with inclusion of deciduous forest patches to the north and east of Sviatohirsk town	49.07603497	37.56701577	Fungi	Basidiomycota	Agaricomycetes	Cantharellales	Botryobasidiaceae	Botryobasidium	subcoronatum	Species	CWU		Ordynets 2007-2011 eastern Ukraine
1170238	PhysicalObject	2017-06-29 11:29:08.464952+00:00		1170238	PreservedSpecimen	CWU4882		Olga Ternovska | Alexander Ordynets | Alexander Akulov	2007-10-06	3018162	Alexander Ordynets	2010-01	corticioid	Botryobasidium subcoronatum (Höhn. & Litsch.) Donk, 1931			Ukraine	Donetsk	Lyman	Sviati Hory National Nature Park, pinery with inclusion of deciduous forest patches to the north and east of Sviatohirsk town	49.07603497	37.56701577	Fungi	Basidiomycota	Agaricomycetes	Cantharellales	Botryobasidiaceae	Botryobasidium	subcoronatum	Species	CWU		Ordynets 2007-2011 eastern Ukraine
1170239	PhysicalObject	2017-06-29 11:29:08.464952+00:00		1170239	PreservedSpecimen	CWU4883		Olga Ternovska | Alexander Ordynets | Alexander Akulov	2007-10-06	3018163	Alexander Ordynets	2010-01	corticioid	Botryobasidium subcoronatum (Höhn. & Litsch.) Donk, 1931			Ukraine	Donetsk	Lyman	Sviati Hory National Nature Park, pinery with inclusion of deciduous forest patches to the north and east of Sviatohirsk town	49.07603497	37.56701577	Fungi	Basidiomycota	Agaricomycetes	Cantharellales	Botryobasidiaceae	Botryobasidium	subcoronatum	Species	CWU		Ordynets 2007-2011 eastern Ukraine
1170240	PhysicalObject	2017-06-29 11:29:08.464952+00:00		1170240	PreservedSpecimen	CWU4884		Olga Ternovska | Alexander Ordynets | Alexander Akulov	2007-10-06	3018164	Alexander Ordynets	2010-01	corticioid	Botryobasidium subcoronatum (Höhn. & Litsch.) Donk, 1931			Ukraine	Donetsk	Lyman	Sviati Hory National Nature Park, pinery with inclusion of deciduous forest patches to the north and east of Sviatohirsk town	49.07603497	37.56701577	Fungi	Basidiomycota	Agaricomycetes	Cantharellales	Botryobasidiaceae	Botryobasidium	subcoronatum	Species	CWU		Ordynets 2007-2011 eastern Ukraine
1170241	PhysicalObject	2017-06-29 11:29:08.464952+00:00		1170241	PreservedSpecimen	CWU4885.a		Olga Ternovska | Alexander Ordynets | Alexander Akulov	2007-10-06	3018165	Alexander Ordynets	2010-01	corticioid	Botryobasidium subcoronatum (Höhn. & Litsch.) Donk, 1931			Ukraine	Donetsk	Lyman	Sviati Hory National Nature Park, pinery with inclusion of deciduous forest patches to the north and east of Sviatohirsk town	49.07603497	37.56701577	Fungi	Basidiomycota	Agaricomycetes	Cantharellales	Botryobasidiaceae	Botryobasidium	subcoronatum	Species	CWU		Ordynets 2007-2011 eastern Ukraine
1170242	PhysicalObject	2017-06-29 11:29:08.464952+00:00		1170242	PreservedSpecimen	CWU4885.b		Olga Ternovska | Alexander Ordynets | Alexander Akulov	2007-10-06	3018166	Alexander Ordynets	2010-01	corticioid	Peniophorella pubera (Fr.) P. Karst., 1889			Ukraine	Donetsk	Lyman	Sviati Hory National Nature Park, pinery with inclusion of deciduous forest patches to the north and east of Sviatohirsk town	49.07603497	37.56701577	Fungi	Basidiomycota	Agaricomycetes	Hymenochaetales	Hymenochaetales fam Incertae sedis	Peniophorella	pubera	Species	CWU		Ordynets 2007-2011 eastern Ukraine
1170243	PhysicalObject	2017-06-29 11:29:08.464952+00:00		1170243	PreservedSpecimen	CWU4886.a		Olga Ternovska | Alexander Ordynets | Alexander Akulov	2007-10-06	3018167	Alexander Ordynets	2010-01	corticioid	Botryobasidium laeve (J. Erikss.) Parmasto, 1965			Ukraine	Donetsk	Lyman	Sviati Hory National Nature Park, pinery with inclusion of deciduous forest patches to the north and east of Sviatohirsk town	49.07603497	37.56701577	Fungi	Basidiomycota	Agaricomycetes	Cantharellales	Botryobasidiaceae	Botryobasidium	laeve	Species	CWU		Ordynets 2007-2011 eastern Ukraine
1170244	PhysicalObject	2017-06-29 11:29:08.464952+00:00		1170244	PreservedSpecimen	CWU4886.b		Olga Ternovska | Alexander Ordynets | Alexander Akulov	2007-10-06	3018168	Alexander Ordynets	2010-01	corticioid	Botryobasidium subcoronatum (Höhn. & Litsch.) Donk, 1931			Ukraine	Donetsk	Lyman	Sviati Hory National Nature Park, pinery with inclusion of deciduous forest patches to the north and east of Sviatohirsk town	49.07603497	37.56701577	Fungi	Basidiomycota	Agaricomycetes	Cantharellales	Botryobasidiaceae	Botryobasidium	subcoronatum	Species	CWU		Ordynets 2007-2011 eastern Ukraine
1170245	PhysicalObject	2017-06-29 11:29:08.464952+00:00		1170245	PreservedSpecimen	CWU4887		Olga Ternovska | Alexander Ordynets | Alexander Akulov	2007-10-06	3018169	Alexander Ordynets	2010-01	corticioid	Botryobasidium laeve (J. Erikss.) Parmasto, 1965			Ukraine	Donetsk	Lyman	Sviati Hory National Nature Park, pinery with inclusion of deciduous forest patches to the north and east of Sviatohirsk town	49.07603497	37.56701577	Fungi	Basidiomycota	Agaricomycetes	Cantharellales	Botryobasidiaceae	Botryobasidium	laeve	Species	CWU		Ordynets 2007-2011 eastern Ukraine
1170246	PhysicalObject	2017-06-29 11:29:08.464952+00:00		1170246	PreservedSpecimen	CWU4888		Olga Ternovska | Alexander Ordynets | Alexander Akulov	2007-10-06	3018170	Alexander Ordynets	2010-01	corticioid	Botryobasidium laeve (J. Erikss.) Parmasto, 1965			Ukraine	Donetsk	Lyman	Sviati Hory National Nature Park, pinery with inclusion of deciduous forest patches to the north and east of Sviatohirsk town	49.07603497	37.56701577	Fungi	Basidiomycota	Agaricomycetes	Cantharellales	Botryobasidiaceae	Botryobasidium	laeve	Species	CWU		Ordynets 2007-2011 eastern Ukraine
1170247	PhysicalObject	2017-06-29 11:29:08.464952+00:00		1170247	PreservedSpecimen	CWU4889		Olga Ternovska | Alexander Ordynets | Alexander Akulov	2007-10-06	3018171	Alexander Ordynets	2010-01	corticioid	Botryobasidium laeve (J. Erikss.) Parmasto, 1965			Ukraine	Donetsk	Lyman	Sviati Hory National Nature Park, pinery with inclusion of deciduous forest patches to the north and east of Sviatohirsk town	49.07603497	37.56701577	Fungi	Basidiomycota	Agaricomycetes	Cantharellales	Botryobasidiaceae	Botryobasidium	laeve	Species	CWU		Ordynets 2007-2011 eastern Ukraine
1170248	PhysicalObject	2017-06-29 11:29:08.464952+00:00		1170248	PreservedSpecimen	CWU4890		Olga Ternovska | Alexander Ordynets | Alexander Akulov	2007-10-06	3018172	Alexander Ordynets	2010-01	corticioid	Botryobasidium laeve (J. Erikss.) Parmasto, 1965			Ukraine	Donetsk	Lyman	Sviati Hory National Nature Park, pinery with inclusion of deciduous forest patches to the north and east of Sviatohirsk town	49.07603497	37.56701577	Fungi	Basidiomycota	Agaricomycetes	Cantharellales	Botryobasidiaceae	Botryobasidium	laeve	Species	CWU		Ordynets 2007-2011 eastern Ukraine
1170249	PhysicalObject	2017-06-29 11:29:08.464952+00:00		1170249	PreservedSpecimen	CWU4891		Olga Ternovska | Alexander Ordynets | Alexander Akulov	2007-10-06	3018173	Alexander Ordynets	2010-01	corticioid	Botryobasidium laeve (J. Erikss.) Parmasto, 1965			Ukraine	Donetsk	Lyman	Sviati Hory National Nature Park, pinery with inclusion of deciduous forest patches to the north and east of Sviatohirsk town	49.07603497	37.56701577	Fungi	Basidiomycota	Agaricomycetes	Cantharellales	Botryobasidiaceae	Botryobasidium	laeve	Species	CWU		Ordynets 2007-2011 eastern Ukraine
1170250	PhysicalObject	2017-06-29 11:29:08.464952+00:00		1170250	PreservedSpecimen	CWU4892		Olga Ternovska | Alexander Ordynets | Alexander Akulov	2007-10-06	3018174	Alexander Ordynets	2010-01	corticioid	Botryobasidium laeve (J. Erikss.) Parmasto, 1965			Ukraine	Donetsk	Lyman	Sviati Hory National Nature Park, pinery with inclusion of deciduous forest patches to the north and east of Sviatohirsk town	49.07603497	37.56701577	Fungi	Basidiomycota	Agaricomycetes	Cantharellales	Botryobasidiaceae	Botryobasidium	laeve	Species	CWU		Ordynets 2007-2011 eastern Ukraine
1170251	PhysicalObject	2017-06-29 10:30:00.378544+00:00		1170251	PreservedSpecimen	CWU4893		Olga Ternovska | Alexander Ordynets | Alexander Akulov	2007-10-06	3018175	Alexander Ordynets	2010-01	corticioid	Byssomerulius corium (Pers.) Parmasto, 1967			Ukraine	Donetsk	Sloviansk	Sviati Hory National Nature Park, floodplain to the south of Sviatohirsk town	49.02655121	37.53378789	Fungi	Basidiomycota	Agaricomycetes	Polyporales	Meruliaceae	Byssomerulius	corium	Species	CWU		Ordynets 2007-2011 eastern Ukraine
1170252	PhysicalObject	2017-06-29 11:29:08.464952+00:00		1170252	PreservedSpecimen	CWU4894		Olga Ternovska | Alexander Ordynets | Alexander Akulov	2007-10-06	3018176	Alexander Ordynets	2010-01	corticioid	Ceraceomyces serpens (Tode) Ginns, 1976			Ukraine	Donetsk	Lyman	Sviati Hory National Nature Park, pinery with inclusion of deciduous forest patches to the north and east of Sviatohirsk town	49.07603497	37.56701577	Fungi	Basidiomycota	Agaricomycetes	Polyporales	Meruliaceae	Ceraceomyces	serpens	Species	CWU		Ordynets 2007-2011 eastern Ukraine
1170253	PhysicalObject	2017-06-29 11:29:08.464952+00:00		1170253	PreservedSpecimen	CWU4895		Olga Ternovska | Alexander Ordynets | Alexander Akulov	2007-10-06	3018177	Alexander Ordynets	2010-01	corticioid	Ceraceomyces serpens (Tode) Ginns, 1976			Ukraine	Donetsk	Lyman	Sviati Hory National Nature Park, pinery with inclusion of deciduous forest patches to the north and east of Sviatohirsk town	49.07603497	37.56701577	Fungi	Basidiomycota	Agaricomycetes	Polyporales	Meruliaceae	Ceraceomyces	serpens	Species	CWU		Ordynets 2007-2011 eastern Ukraine
1170254	PhysicalObject	2017-06-29 11:29:08.464952+00:00		1170254	PreservedSpecimen	CWU4897		Olga Ternovska | Alexander Ordynets | Alexander Akulov	2007-10-06	3018178	Alexander Ordynets	2010-01	corticioid	Chondrostereum purpureum (Pers.) Pouzar, 1959			Ukraine	Donetsk	Lyman	Sviati Hory National Nature Park, pinery with inclusion of deciduous forest patches to the north and east of Sviatohirsk town	49.07603497	37.56701577	Fungi	Basidiomycota	Agaricomycetes	Agaricales	Agaricales fam Incertae sedis	Chondrostereum	purpureum	Species	CWU		Ordynets 2007-2011 eastern Ukraine
1170255	PhysicalObject	2017-06-29 11:29:08.464952+00:00		1170255	PreservedSpecimen	CWU4898		Olga Ternovska | Alexander Ordynets | Alexander Akulov	2007-10-06	3018179	Alexander Ordynets	2010-01	corticioid	Chondrostereum purpureum (Pers.) Pouzar, 1959			Ukraine	Donetsk	Lyman	Sviati Hory National Nature Park, pinery with inclusion of deciduous forest patches to the north and east of Sviatohirsk town	49.07603497	37.56701577	Fungi	Basidiomycota	Agaricomycetes	Agaricales	Agaricales fam Incertae sedis	Chondrostereum	purpureum	Species	CWU		Ordynets 2007-2011 eastern Ukraine
1170256	PhysicalObject	2017-06-29 11:29:08.464952+00:00		1170256	PreservedSpecimen	CWU4899		Olga Ternovska | Alexander Ordynets | Alexander Akulov	2007-10-06	3018180	Alexander Ordynets	2010-01	corticioid	Coniophora arida (Fr.) P. Karst., 1868			Ukraine	Donetsk	Lyman	Sviati Hory National Nature Park, pinery with inclusion of deciduous forest patches to the north and east of Sviatohirsk town	49.07603497	37.56701577	Fungi	Basidiomycota	Agaricomycetes	Boletales	Coniophoraceae	Coniophora	arida	Species	CWU		Ordynets 2007-2011 eastern Ukraine
1170257	PhysicalObject	2017-06-29 11:29:08.464952+00:00		1170257	PreservedSpecimen	CWU4900		Olga Ternovska | Alexander Ordynets | Alexander Akulov	2007-10-06	3018181	Alexander Ordynets	2010-01	corticioid	Coniophora arida (Fr.) P. Karst., 1868			Ukraine	Donetsk	Lyman	Sviati Hory National Nature Park, pinery with inclusion of deciduous forest patches to the north and east of Sviatohirsk town	49.07603497	37.56701577	Fungi	Basidiomycota	Agaricomycetes	Boletales	Coniophoraceae	Coniophora	arida	Species	CWU		Ordynets 2007-2011 eastern Ukraine
1170258	PhysicalObject	2017-06-29 11:29:08.464952+00:00		1170258	PreservedSpecimen	CWU4901		Olga Ternovska | Alexander Ordynets | Alexander Akulov	2007-10-06	3018182	Alexander Ordynets	2010-01	corticioid	Coniophora arida (Fr.) P. Karst., 1868			Ukraine	Donetsk	Lyman	Sviati Hory National Nature Park, pinery with inclusion of deciduous forest patches to the north and east of Sviatohirsk town	49.07603497	37.56701577	Fungi	Basidiomycota	Agaricomycetes	Boletales	Coniophoraceae	Coniophora	arida	Species	CWU		Ordynets 2007-2011 eastern Ukraine
1170259	PhysicalObject	2017-06-29 11:29:08.464952+00:00		1170259	PreservedSpecimen	CWU4902		Olga Ternovska | Alexander Ordynets | Alexander Akulov	2007-10-06	3018183	Alexander Ordynets	2010-01	corticioid	Coniophora arida (Fr.) P. Karst., 1868			Ukraine	Donetsk	Lyman	Sviati Hory National Nature Park, pinery with inclusion of deciduous forest patches to the north and east of Sviatohirsk town	49.07603497	37.56701577	Fungi	Basidiomycota	Agaricomycetes	Boletales	Coniophoraceae	Coniophora	arida	Species	CWU		Ordynets 2007-2011 eastern Ukraine
1170260	PhysicalObject	2017-06-29 11:29:08.464952+00:00		1170260	PreservedSpecimen	CWU4903		Olga Ternovska | Alexander Ordynets | Alexander Akulov	2007-10-06	3018184	Alexander Ordynets	2010-01	corticioid	Coniophora arida (Fr.) P. Karst., 1868			Ukraine	Donetsk	Lyman	Sviati Hory National Nature Park, pinery with inclusion of deciduous forest patches to the north and east of Sviatohirsk town	49.07603497	37.56701577	Fungi	Basidiomycota	Agaricomycetes	Boletales	Coniophoraceae	Coniophora	arida	Species	CWU		Ordynets 2007-2011 eastern Ukraine
1170261	PhysicalObject	2017-06-29 11:29:08.464952+00:00		1170261	PreservedSpecimen	CWU4904		Olga Ternovska | Alexander Ordynets | Alexander Akulov	2007-10-06	3018185	Alexander Ordynets	2010-01	corticioid	Coniophora arida (Fr.) P. Karst., 1868			Ukraine	Donetsk	Lyman	Sviati Hory National Nature Park, pinery with inclusion of deciduous forest patches to the north and east of Sviatohirsk town	49.07603497	37.56701577	Fungi	Basidiomycota	Agaricomycetes	Boletales	Coniophoraceae	Coniophora	arida	Species	CWU		Ordynets 2007-2011 eastern Ukraine
1170262	PhysicalObject	2017-06-29 11:29:08.464952+00:00		1170262	PreservedSpecimen	CWU4905		Olga Ternovska | Alexander Ordynets | Alexander Akulov	2007-10-06	3018186	Alexander Ordynets	2010-01	corticioid	Coniophora arida (Fr.) P. Karst., 1868			Ukraine	Donetsk	Lyman	Sviati Hory National Nature Park, pinery with inclusion of deciduous forest patches to the north and east of Sviatohirsk town	49.07603497	37.56701577	Fungi	Basidiomycota	Agaricomycetes	Boletales	Coniophoraceae	Coniophora	arida	Species	CWU		Ordynets 2007-2011 eastern Ukraine
1170263	PhysicalObject	2017-06-29 11:29:08.464952+00:00		1170263	PreservedSpecimen	CWU4906.a		Olga Ternovska | Alexander Ordynets | Alexander Akulov	2007-10-06	3018187	Alexander Ordynets	2010-01	corticioid	Coniophora arida (Fr.) P. Karst., 1868			Ukraine	Donetsk	Lyman	Sviati Hory National Nature Park, pinery with inclusion of deciduous forest patches to the north and east of Sviatohirsk town	49.07603497	37.56701577	Fungi	Basidiomycota	Agaricomycetes	Boletales	Coniophoraceae	Coniophora	arida	Species	CWU		Ordynets 2007-2011 eastern Ukraine
1170264	PhysicalObject	2017-06-29 11:29:08.464952+00:00		1170264	PreservedSpecimen	CWU4906.b		Olga Ternovska | Alexander Ordynets | Alexander Akulov	2007-10-06	3018188	Alexander Ordynets	2010-01	corticioid	Peniophorella praetermissa (P. Karst.) K.H. Larss., 2007			Ukraine	Donetsk	Lyman	Sviati Hory National Nature Park, pinery with inclusion of deciduous forest patches to the north and east of Sviatohirsk town	49.07603497	37.56701577	Fungi	Basidiomycota	Agaricomycetes	Hymenochaetales	Hymenochaetales fam Incertae sedis	Peniophorella	praetermissa	Species	CWU		Ordynets 2007-2011 eastern Ukraine
1170265	PhysicalObject	2017-06-29 11:29:08.464952+00:00		1170265	PreservedSpecimen	CWU4907		Olga Ternovska | Alexander Ordynets | Alexander Akulov	2007-10-06	3018189	Alexander Ordynets	2010-01	corticioid	Coniophora arida (Fr.) P. Karst., 1868			Ukraine	Donetsk	Lyman	Sviati Hory National Nature Park, pinery with inclusion of deciduous forest patches to the north and east of Sviatohirsk town	49.07603497	37.56701577	Fungi	Basidiomycota	Agaricomycetes	Boletales	Coniophoraceae	Coniophora	arida	Species	CWU		Ordynets 2007-2011 eastern Ukraine
1170266	PhysicalObject	2017-06-29 11:29:08.464952+00:00		1170266	PreservedSpecimen	CWU4908		Olga Ternovska | Alexander Ordynets | Alexander Akulov	2007-10-06	3018190	Alexander Ordynets	2010-01	corticioid	Coniophora arida (Fr.) P. Karst., 1868			Ukraine	Donetsk	Lyman	Sviati Hory National Nature Park, pinery with inclusion of deciduous forest patches to the north and east of Sviatohirsk town	49.07603497	37.56701577	Fungi	Basidiomycota	Agaricomycetes	Boletales	Coniophoraceae	Coniophora	arida	Species	CWU		Ordynets 2007-2011 eastern Ukraine
1170267	PhysicalObject	2017-06-29 11:29:08.464952+00:00		1170267	PreservedSpecimen	CWU4909		Olga Ternovska | Alexander Ordynets | Alexander Akulov	2007-10-06	3018191	Alexander Ordynets	2010-01	corticioid	Coniophora arida (Fr.) P. Karst., 1868			Ukraine	Donetsk	Lyman	Sviati Hory National Nature Park, pinery with inclusion of deciduous forest patches to the north and east of Sviatohirsk town	49.07603497	37.56701577	Fungi	Basidiomycota	Agaricomycetes	Boletales	Coniophoraceae	Coniophora	arida	Species	CWU		Ordynets 2007-2011 eastern Ukraine
1170268	PhysicalObject	2017-06-29 11:29:08.464952+00:00		1170268	PreservedSpecimen	CWU4910		Olga Ternovska | Alexander Ordynets | Alexander Akulov	2007-10-06	3018192	Alexander Ordynets	2010-01	corticioid	Coniophora olivacea (Fr.) P. Karst., 1879			Ukraine	Donetsk	Lyman	Sviati Hory National Nature Park, pinery with inclusion of deciduous forest patches to the north and east of Sviatohirsk town	49.07603497	37.56701577	Fungi	Basidiomycota	Agaricomycetes	Boletales	Coniophoraceae	Coniophora	olivacea	Species	CWU		Ordynets 2007-2011 eastern Ukraine
1170269	PhysicalObject	2017-06-29 11:29:08.464952+00:00		1170269	PreservedSpecimen	CWU4911		Olga Ternovska | Alexander Ordynets | Alexander Akulov	2007-10-06	3018193	Alexander Ordynets	2010-01	corticioid	Coniophora olivacea (Fr.) P. Karst., 1879			Ukraine	Donetsk	Lyman	Sviati Hory National Nature Park, pinery with inclusion of deciduous forest patches to the north and east of Sviatohirsk town	49.07603497	37.56701577	Fungi	Basidiomycota	Agaricomycetes	Boletales	Coniophoraceae	Coniophora	olivacea	Species	CWU		Ordynets 2007-2011 eastern Ukraine
1170270	PhysicalObject	2017-06-29 10:30:00.378544+00:00		1170270	PreservedSpecimen	CWU4912		Olga Ternovska | Alexander Ordynets | Alexander Akulov	2007-10-06	3018194	Alexander Ordynets	2010-01	corticioid	Coniophora puteana (Schumach.) P. Karst., 1868			Ukraine	Donetsk	Sloviansk	Sviati Hory National Nature Park, floodplain to the south of Sviatohirsk town	49.02655121	37.53378789	Fungi	Basidiomycota	Agaricomycetes	Boletales	Coniophoraceae	Coniophora	puteana	Species	CWU		Ordynets 2007-2011 eastern Ukraine
1170271	PhysicalObject	2017-06-29 11:29:08.464952+00:00		1170271	PreservedSpecimen	CWU4913		Olga Ternovska | Alexander Ordynets | Alexander Akulov	2007-10-06	3018195	Alexander Ordynets	2010-01	corticioid	Coniophora olivacea (Fr.) P. Karst., 1879			Ukraine	Donetsk	Lyman	Sviati Hory National Nature Park, pinery with inclusion of deciduous forest patches to the north and east of Sviatohirsk town	49.07603497	37.56701577	Fungi	Basidiomycota	Agaricomycetes	Boletales	Coniophoraceae	Coniophora	olivacea	Species	CWU		Ordynets 2007-2011 eastern Ukraine
1170272	PhysicalObject	2017-06-29 11:29:08.464952+00:00		1170272	PreservedSpecimen	CWU4914		Olga Ternovska | Alexander Ordynets | Alexander Akulov	2007-10-06	3018196	Alexander Ordynets	2010-01	corticioid	Coniophora olivacea (Fr.) P. Karst., 1879			Ukraine	Donetsk	Lyman	Sviati Hory National Nature Park, pinery with inclusion of deciduous forest patches to the north and east of Sviatohirsk town	49.07603497	37.56701577	Fungi	Basidiomycota	Agaricomycetes	Boletales	Coniophoraceae	Coniophora	olivacea	Species	CWU		Ordynets 2007-2011 eastern Ukraine
1170273	PhysicalObject	2017-06-29 11:29:08.464952+00:00		1170273	PreservedSpecimen	CWU4915		Olga Ternovska | Alexander Ordynets | Alexander Akulov	2007-10-06	3018197	Alexander Ordynets	2010-01	corticioid	Coniophora puteana (Schumach.) P. Karst., 1868			Ukraine	Donetsk	Lyman	Sviati Hory National Nature Park, pinery with inclusion of deciduous forest patches to the north and east of Sviatohirsk town	49.07603497	37.56701577	Fungi	Basidiomycota	Agaricomycetes	Boletales	Coniophoraceae	Coniophora	puteana	Species	CWU		Ordynets 2007-2011 eastern Ukraine
1170274	PhysicalObject	2017-06-29 10:30:00.378544+00:00		1170274	PreservedSpecimen	CWU4916.a		Olga Ternovska | Alexander Ordynets | Alexander Akulov	2007-10-06	3018198	Alexander Ordynets	2010-01	corticioid	Botryohypochnus isabellinus (Fr.) J. Erikss., 1958			Ukraine	Donetsk	Sloviansk	Sviati Hory National Nature Park, floodplain to the south of Sviatohirsk town	49.02655121	37.53378789	Fungi	Basidiomycota	Agaricomycetes	Cantharellales	Botryobasidiaceae	Botryohypochnus	isabellinus	Species	CWU		Ordynets 2007-2011 eastern Ukraine
1170275	PhysicalObject	2017-06-29 10:30:00.378544+00:00		1170275	PreservedSpecimen	CWU4916.b		Olga Ternovska | Alexander Ordynets | Alexander Akulov	2007-10-06	3018199	Alexander Ordynets	2010-01	corticioid	Coniophora puteana (Schumach.) P. Karst., 1868			Ukraine	Donetsk	Sloviansk	Sviati Hory National Nature Park, floodplain to the south of Sviatohirsk town	49.02655121	37.53378789	Fungi	Basidiomycota	Agaricomycetes	Boletales	Coniophoraceae	Coniophora	puteana	Species	CWU		Ordynets 2007-2011 eastern Ukraine
1170276	PhysicalObject	2017-06-29 11:29:08.464952+00:00		1170276	PreservedSpecimen	CWU4917		Olga Ternovska | Alexander Ordynets | Alexander Akulov	2007-10-06	3018200	Alexander Ordynets	2010-01	corticioid	Coniophora puteana (Schumach.) P. Karst., 1868			Ukraine	Donetsk	Lyman	Sviati Hory National Nature Park, pinery with inclusion of deciduous forest patches to the north and east of Sviatohirsk town	49.07603497	37.56701577	Fungi	Basidiomycota	Agaricomycetes	Boletales	Coniophoraceae	Coniophora	puteana	Species	CWU		Ordynets 2007-2011 eastern Ukraine
1170277	PhysicalObject	2017-06-29 11:29:08.464952+00:00		1170277	PreservedSpecimen	CWU4918		Olga Ternovska | Alexander Ordynets | Alexander Akulov	2007-10-06	3018201	Alexander Ordynets	2010-01	corticioid	Cylindrobasidium evolvens (Fr.) Jülich, 1974			Ukraine	Donetsk	Lyman	Sviati Hory National Nature Park, pinery with inclusion of deciduous forest patches to the north and east of Sviatohirsk town	49.07603497	37.56701577	Fungi	Basidiomycota	Agaricomycetes	Agaricales	Physalacriaceae	Cylindrobasidium	evolvens	Species	CWU		Ordynets 2007-2011 eastern Ukraine
1170278	PhysicalObject	2017-06-29 10:30:00.378544+00:00		1170278	PreservedSpecimen	CWU4919		Olga Ternovska | Alexander Ordynets | Alexander Akulov	2007-10-06	3018202	Alexander Ordynets	2010-01	corticioid	Dendrothele acerina (Pers.) P.A. Lemke, 1965			Ukraine	Donetsk	Sloviansk	Sviati Hory National Nature Park, floodplain to the south of Sviatohirsk town	49.02655121	37.53378789	Fungi	Basidiomycota	Agaricomycetes	Agaricomycetes ord Incertae sedis	Agaricomycetes fam Incertae sedis	Dendrothele	acerina	Species	CWU		Ordynets 2007-2011 eastern Ukraine
1170279	PhysicalObject	2017-06-29 10:30:00.378544+00:00		1170279	PreservedSpecimen	CWU4920		Olga Ternovska | Alexander Ordynets | Alexander Akulov	2007-10-06	3018203	Alexander Ordynets	2010-01	corticioid	Dendrothele acerina (Pers.) P.A. Lemke, 1965			Ukraine	Donetsk	Sloviansk	Sviati Hory National Nature Park, floodplain to the south of Sviatohirsk town	49.02655121	37.53378789	Fungi	Basidiomycota	Agaricomycetes	Agaricomycetes ord Incertae sedis	Agaricomycetes fam Incertae sedis	Dendrothele	acerina	Species	CWU		Ordynets 2007-2011 eastern Ukraine
1170280	PhysicalObject	2017-06-29 11:29:08.464952+00:00		1170280	PreservedSpecimen	CWU4921		Olga Ternovska | Alexander Ordynets | Alexander Akulov	2007-10-06	3018204	Alexander Ordynets	2010-01	corticioid	Dendrothele alliacea (Quél.) P.A. Lemke, 1965			Ukraine	Donetsk	Lyman	Sviati Hory National Nature Park, pinery with inclusion of deciduous forest patches to the north and east of Sviatohirsk town	49.07603497	37.56701577	Fungi	Basidiomycota	Agaricomycetes	Agaricomycetes ord Incertae sedis	Agaricomycetes fam Incertae sedis	Dendrothele	alliacea	Species	CWU		Ordynets 2007-2011 eastern Ukraine
1170281	PhysicalObject	2017-06-29 11:29:08.464952+00:00		1170281	PreservedSpecimen	CWU4922		Olga Ternovska | Alexander Ordynets | Alexander Akulov	2007-10-06	3018205	Alexander Ordynets	2010-01	corticioid	Dendrothele alliacea (Quél.) P.A. Lemke, 1965			Ukraine	Donetsk	Lyman	Sviati Hory National Nature Park, pinery with inclusion of deciduous forest patches to the north and east of Sviatohirsk town	49.07603497	37.56701577	Fungi	Basidiomycota	Agaricomycetes	Agaricomycetes ord Incertae sedis	Agaricomycetes fam Incertae sedis	Dendrothele	alliacea	Species	CWU		Ordynets 2007-2011 eastern Ukraine
1170282	PhysicalObject	2017-06-29 11:29:08.464952+00:00		1170282	PreservedSpecimen	CWU4923		Olga Ternovska | Alexander Ordynets | Alexander Akulov	2007-10-06	3018206	Alexander Ordynets	2010-01	corticioid	Dendrothele alliacea (Quél.) P.A. Lemke, 1965			Ukraine	Donetsk	Lyman	Sviati Hory National Nature Park, pinery with inclusion of deciduous forest patches to the north and east of Sviatohirsk town	49.07603497	37.56701577	Fungi	Basidiomycota	Agaricomycetes	Agaricomycetes ord Incertae sedis	Agaricomycetes fam Incertae sedis	Dendrothele	alliacea	Species	CWU		Ordynets 2007-2011 eastern Ukraine
1170283	PhysicalObject	2017-06-29 11:29:08.464952+00:00		1170283	PreservedSpecimen	CWU4924		Olga Ternovska | Alexander Ordynets | Alexander Akulov	2007-10-06	3018207	Alexander Ordynets	2010-01	cyphelloid	Henningsomyces candidus (Pers.) Kuntze, 1898			Ukraine	Donetsk	Lyman	Sviati Hory National Nature Park, pinery with inclusion of deciduous forest patches to the north and east of Sviatohirsk town	49.07603497	37.56701577	Fungi	Basidiomycota	Agaricomycetes	Agaricales	Cyphellaceae	Henningsomyces	candidus	Species	CWU		Ordynets 2007-2011 eastern Ukraine
1170284	PhysicalObject	2017-06-29 11:29:08.464952+00:00		1170284	PreservedSpecimen	CWU4925.a		Olga Ternovska | Alexander Ordynets | Alexander Akulov	2007-10-06	3018208	Alexander Ordynets	2010-01	corticioid	Botryobasidium candicans J. Erikss., 1958			Ukraine	Donetsk	Lyman	Sviati Hory National Nature Park, pinery with inclusion of deciduous forest patches to the north and east of Sviatohirsk town	49.07603497	37.56701577	Fungi	Basidiomycota	Agaricomycetes	Cantharellales	Botryobasidiaceae	Botryobasidium	candicans	Species	CWU		Ordynets 2007-2011 eastern Ukraine
1170285	PhysicalObject	2017-06-29 11:29:08.464952+00:00		1170285	PreservedSpecimen	CWU4925.b		Olga Ternovska | Alexander Ordynets | Alexander Akulov	2007-10-06	3018209	Alexander Ordynets	2010-01	cyphelloid	Henningsomyces candidus (Pers.) Kuntze, 1898			Ukraine	Donetsk	Lyman	Sviati Hory National Nature Park, pinery with inclusion of deciduous forest patches to the north and east of Sviatohirsk town	49.07603497	37.56701577	Fungi	Basidiomycota	Agaricomycetes	Agaricales	Cyphellaceae	Henningsomyces	candidus	Species	CWU		Ordynets 2007-2011 eastern Ukraine
1170286	PhysicalObject	2017-06-29 11:29:08.464952+00:00		1170286	PreservedSpecimen	CWU4926		Olga Ternovska | Alexander Ordynets | Alexander Akulov	2007-10-06	3018210	Alexander Ordynets	2010-01	cyphelloid	Henningsomyces candidus (Pers.) Kuntze, 1898			Ukraine	Donetsk	Lyman	Sviati Hory National Nature Park, pinery with inclusion of deciduous forest patches to the north and east of Sviatohirsk town	49.07603497	37.56701577	Fungi	Basidiomycota	Agaricomycetes	Agaricales	Cyphellaceae	Henningsomyces	candidus	Species	CWU		Ordynets 2007-2011 eastern Ukraine
1170287	PhysicalObject	2017-06-29 11:29:08.464952+00:00		1170287	PreservedSpecimen	CWU4927		Olga Ternovska | Alexander Ordynets | Alexander Akulov	2007-10-06	3018211	Alexander Ordynets	2010-01	hydnoid	Hericium coralloides (Scop.) Pers., 1794	https://files.plutof.ut.ee/large/6C/9B/6C9BD0A4BED6669E7EF07B73BA0B2D0F946595A6F48BF037DF2754463D6472C9.jpg		Ukraine	Donetsk	Lyman	Sviati Hory National Nature Park, pinery with inclusion of deciduous forest patches to the north and east of Sviatohirsk town	49.07603497	37.56701577	Fungi	Basidiomycota	Agaricomycetes	Russulales	Hericiaceae	Hericium	coralloides	Species	CWU		Ordynets 2007-2011 eastern Ukraine
1170288	PhysicalObject	2017-06-29 10:30:00.378544+00:00		1170288	PreservedSpecimen	CWU4928		Olga Ternovska | Alexander Ordynets | Alexander Akulov	2007-10-06	3018212	Alexander Ordynets	2010-01	corticioid	Hymenochaete rubiginosa (Dicks.) Lév., 1846			Ukraine	Donetsk	Sloviansk	Sviati Hory National Nature Park, floodplain to the south of Sviatohirsk town	49.02655121	37.53378789	Fungi	Basidiomycota	Agaricomycetes	Hymenochaetales	Hymenochaetaceae	Hymenochaete	rubiginosa	Species	CWU		Ordynets 2007-2011 eastern Ukraine
1170289	PhysicalObject	2017-06-29 11:29:08.464952+00:00		1170289	PreservedSpecimen	CWU4929		Olga Ternovska | Alexander Ordynets | Alexander Akulov	2007-10-06	3018213	Alexander Ordynets	2010-01	corticioid	Hyphoderma setigerum (Fr.) Donk, 1957			Ukraine	Donetsk	Lyman	Sviati Hory National Nature Park, pinery with inclusion of deciduous forest patches to the north and east of Sviatohirsk town	49.07603497	37.56701577	Fungi	Basidiomycota	Agaricomycetes	Polyporales	Hyphodermataceae	Hyphoderma	setigerum	Species	CWU		Ordynets 2007-2011 eastern Ukraine
1170290	PhysicalObject	2017-06-29 10:30:00.378544+00:00		1170290	PreservedSpecimen	CWU4930		Olga Ternovska | Alexander Ordynets | Alexander Akulov	2007-10-06	3018214	Alexander Ordynets	2010-01	corticioid	Hyphoderma transiens (Bres.) Parmasto, 1968			Ukraine	Donetsk	Sloviansk	Sviati Hory National Nature Park, floodplain to the south of Sviatohirsk town	49.02655121	37.53378789	Fungi	Basidiomycota	Agaricomycetes	Polyporales	Hyphodermataceae	Hyphoderma	transiens	Species	CWU		Ordynets 2007-2011 eastern Ukraine
1170291	PhysicalObject	2017-06-29 10:30:00.378544+00:00		1170291	PreservedSpecimen	CWU4931		Olga Ternovska | Alexander Ordynets | Alexander Akulov	2007-10-06	3018215	Alexander Ordynets	2010-01	corticioid	Hyphodontia crustosa (Pers.) J. Erikss., 1958			Ukraine	Donetsk	Sloviansk	Sviati Hory National Nature Park, floodplain to the south of Sviatohirsk town	49.02655121	37.53378789	Fungi	Basidiomycota	Agaricomycetes	Hymenochaetales	Schizoporaceae	Hyphodontia	crustosa	Species	CWU		Ordynets 2007-2011 eastern Ukraine
1170293	PhysicalObject	2017-06-29 10:30:00.378544+00:00		1170293	PreservedSpecimen	CWU4932		Olga Ternovska | Alexander Ordynets | Alexander Akulov	2007-10-06	3018217	Alexander Ordynets	2010-01	corticioid	Hyphodontia crustosa (Pers.) J. Erikss., 1958			Ukraine	Donetsk	Sloviansk	Sviati Hory National Nature Park, floodplain to the south of Sviatohirsk town	49.02655121	37.53378789	Fungi	Basidiomycota	Agaricomycetes	Hymenochaetales	Schizoporaceae	Hyphodontia	crustosa	Species	CWU		Ordynets 2007-2011 eastern Ukraine
1170294	PhysicalObject	2017-06-29 11:29:08.464952+00:00		1170294	PreservedSpecimen	CWU4933		Olga Ternovska | Alexander Ordynets | Alexander Akulov	2007-10-06	3018218	Alexander Ordynets	2010-01	corticioid	Hyphodontia crustosa (Pers.) J. Erikss., 1958			Ukraine	Donetsk	Lyman	Sviati Hory National Nature Park, pinery with inclusion of deciduous forest patches to the north and east of Sviatohirsk town	49.07603497	37.56701577	Fungi	Basidiomycota	Agaricomycetes	Hymenochaetales	Schizoporaceae	Hyphodontia	crustosa	Species	CWU		Ordynets 2007-2011 eastern Ukraine
1170295	PhysicalObject	2017-06-29 11:29:08.464952+00:00		1170295	PreservedSpecimen	CWU4934		Olga Ternovska | Alexander Ordynets | Alexander Akulov	2007-10-06	3018219	Alexander Ordynets	2010-01	corticioid	Hyphodontia crustosa (Pers.) J. Erikss., 1958			Ukraine	Donetsk	Lyman	Sviati Hory National Nature Park, pinery with inclusion of deciduous forest patches to the north and east of Sviatohirsk town	49.07603497	37.56701577	Fungi	Basidiomycota	Agaricomycetes	Hymenochaetales	Schizoporaceae	Hyphodontia	crustosa	Species	CWU		Ordynets 2007-2011 eastern Ukraine
1170296	PhysicalObject	2017-06-29 11:29:08.464952+00:00		1170296	PreservedSpecimen	CWU4935		Olga Ternovska | Alexander Ordynets | Alexander Akulov	2007-10-06	3018220	Alexander Ordynets	2010-01	corticioid	Hyphodontia breviseta (P. Karst.) J. Erikss., 1958			Ukraine	Donetsk	Lyman	Sviati Hory National Nature Park, pinery with inclusion of deciduous forest patches to the north and east of Sviatohirsk town	49.07603497	37.56701577	Fungi	Basidiomycota	Agaricomycetes	Hymenochaetales	Schizoporaceae	Hyphodontia	breviseta	Species	CWU		Ordynets 2007-2011 eastern Ukraine
1170297	PhysicalObject	2017-06-29 10:30:00.378544+00:00		1170297	PreservedSpecimen	CWU4936		Olga Ternovska | Alexander Ordynets | Alexander Akulov	2007-10-06	3018221	Alexander Ordynets	2010-01	corticioid	Hyphodontia breviseta (P. Karst.) J. Erikss., 1958			Ukraine	Donetsk	Sloviansk	Sviati Hory National Nature Park, floodplain to the south of Sviatohirsk town	49.02655121	37.53378789	Fungi	Basidiomycota	Agaricomycetes	Hymenochaetales	Schizoporaceae	Hyphodontia	breviseta	Species	CWU		Ordynets 2007-2011 eastern Ukraine
1170299	PhysicalObject	2017-06-29 11:29:08.464952+00:00		1170299	PreservedSpecimen	CWU4937		Olga Ternovska | Alexander Ordynets | Alexander Akulov	2007-10-06	3018223	Alexander Ordynets	2010-01	corticioid	Hyphodontia pallidula (Bres.) J. Erikss., 1958			Ukraine	Donetsk	Lyman	Sviati Hory National Nature Park, pinery with inclusion of deciduous forest patches to the north and east of Sviatohirsk town	49.07603497	37.56701577	Fungi	Basidiomycota	Agaricomycetes	Hymenochaetales	Schizoporaceae	Hyphodontia	pallidula	Species	CWU		Ordynets 2007-2011 eastern Ukraine
1170300	PhysicalObject	2017-06-29 11:29:08.464952+00:00		1170300	PreservedSpecimen	CWU4938		Olga Ternovska | Alexander Ordynets | Alexander Akulov	2007-10-06	3018224	Alexander Ordynets	2010-01	corticioid	Hyphodontia pallidula (Bres.) J. Erikss., 1958			Ukraine	Donetsk	Lyman	Sviati Hory National Nature Park, pinery with inclusion of deciduous forest patches to the north and east of Sviatohirsk town	49.07603497	37.56701577	Fungi	Basidiomycota	Agaricomycetes	Hymenochaetales	Schizoporaceae	Hyphodontia	pallidula	Species	CWU		Ordynets 2007-2011 eastern Ukraine
1170301	PhysicalObject	2017-06-29 11:29:08.464952+00:00		1170301	PreservedSpecimen	CWU4939		Olga Ternovska | Alexander Ordynets | Alexander Akulov	2007-10-06	3018225	Alexander Ordynets	2010-01	corticioid	Hyphodontia pallidula (Bres.) J. Erikss., 1958			Ukraine	Donetsk	Lyman	Sviati Hory National Nature Park, pinery with inclusion of deciduous forest patches to the north and east of Sviatohirsk town	49.07603497	37.56701577	Fungi	Basidiomycota	Agaricomycetes	Hymenochaetales	Schizoporaceae	Hyphodontia	pallidula	Species	CWU		Ordynets 2007-2011 eastern Ukraine
1170302	PhysicalObject	2017-06-29 11:29:08.464952+00:00		1170302	PreservedSpecimen	CWU4940		Olga Ternovska | Alexander Ordynets | Alexander Akulov	2007-10-06	3018226	Alexander Ordynets	2010-01	corticioid	Hyphodontia quercina (Pers.) J. Erikss., 1958			Ukraine	Donetsk	Lyman	Sviati Hory National Nature Park, pinery with inclusion of deciduous forest patches to the north and east of Sviatohirsk town	49.07603497	37.56701577	Fungi	Basidiomycota	Agaricomycetes	Hymenochaetales	Schizoporaceae	Hyphodontia	quercina	Species	CWU		Ordynets 2007-2011 eastern Ukraine
1170303	PhysicalObject	2017-06-29 11:29:08.464952+00:00		1170303	PreservedSpecimen	CWU4941		Olga Ternovska | Alexander Ordynets | Alexander Akulov	2007-10-06	3018227	Alexander Ordynets	2010-01	corticioid	Hyphodontia spathulata (Schrad.) Parmasto, 1968			Ukraine	Donetsk	Lyman	Sviati Hory National Nature Park, pinery with inclusion of deciduous forest patches to the north and east of Sviatohirsk town	49.07603497	37.56701577	Fungi	Basidiomycota	Agaricomycetes	Hymenochaetales	Schizoporaceae	Hyphodontia	spathulata	Species	CWU		Ordynets 2007-2011 eastern Ukraine
1170305	PhysicalObject	2017-06-29 11:29:08.464952+00:00		1170305	PreservedSpecimen	CWU4942		Olga Ternovska | Alexander Ordynets | Alexander Akulov	2007-10-06	3018229	Alexander Ordynets	2010-01	corticioid	Hyphodontia subalutacea (P. Karst.) J. Erikss., 1958			Ukraine	Donetsk	Lyman	Sviati Hory National Nature Park, pinery with inclusion of deciduous forest patches to the north and east of Sviatohirsk town	49.07603497	37.56701577	Fungi	Basidiomycota	Agaricomycetes	Hymenochaetales	Schizoporaceae	Hyphodontia	subalutacea	Species	CWU		Ordynets 2007-2011 eastern Ukraine
1170306	PhysicalObject	2017-06-29 11:29:08.464952+00:00		1170306	PreservedSpecimen	CWU4943.a		Olga Ternovska | Alexander Ordynets | Alexander Akulov	2007-10-06	3018230	Alexander Ordynets	2010-01	corticioid	Hypochnicium wakefieldiae (Bres.) J. Erikss., 1958			Ukraine	Donetsk	Lyman	Sviati Hory National Nature Park, pinery with inclusion of deciduous forest patches to the north and east of Sviatohirsk town	49.07603497	37.56701577	Fungi	Basidiomycota	Agaricomycetes	Polyporales	Podoscyphaceae	Hypochnicium	wakefieldiae	Species	CWU		Ordynets 2007-2011 eastern Ukraine
1170307	PhysicalObject	2017-06-29 11:29:08.464952+00:00		1170307	PreservedSpecimen	CWU4944		Olga Ternovska | Alexander Ordynets | Alexander Akulov	2007-10-06	3018231	Alexander Ordynets	2010-01	cyphelloid	Merismodes fasciculata (Schwein.) Earle, 1909			Ukraine	Donetsk	Lyman	Sviati Hory National Nature Park, pinery with inclusion of deciduous forest patches to the north and east of Sviatohirsk town	49.07603497	37.56701577	Fungi	Basidiomycota	Agaricomycetes	Agaricales	Tricholomataceae	Merismodes	fasciculata	Species	CWU		Ordynets 2007-2011 eastern Ukraine
1170308	PhysicalObject	2017-06-29 11:29:08.464952+00:00		1170308	PreservedSpecimen	CWU4945		Olga Ternovska | Alexander Ordynets | Alexander Akulov	2007-10-06	3018232	Alexander Ordynets	2010-01	corticioid	Merulius tremellosus Schrad., 1794			Ukraine	Donetsk	Lyman	Sviati Hory National Nature Park, pinery with inclusion of deciduous forest patches to the north and east of Sviatohirsk town	49.07603497	37.56701577	Fungi	Basidiomycota	Agaricomycetes	Polyporales	Meruliaceae	Phlebia	tremellosus	Species	CWU		Ordynets 2007-2011 eastern Ukraine
1170309	PhysicalObject	2017-06-29 11:29:08.464952+00:00		1170309	PreservedSpecimen	CWU4946		Olga Ternovska | Alexander Ordynets | Alexander Akulov	2007-10-06	3018233	Alexander Ordynets	2010-01	corticioid	Merulius tremellosus Schrad., 1794			Ukraine	Donetsk	Lyman	Sviati Hory National Nature Park, pinery with inclusion of deciduous forest patches to the north and east of Sviatohirsk town	49.07603497	37.56701577	Fungi	Basidiomycota	Agaricomycetes	Polyporales	Meruliaceae	Phlebia	tremellosus	Species	CWU		Ordynets 2007-2011 eastern Ukraine
1170310	PhysicalObject	2017-06-29 11:29:08.464952+00:00		1170310	PreservedSpecimen	CWU4947		Olga Ternovska | Alexander Ordynets | Alexander Akulov	2007-10-06	3018234	Alexander Ordynets	2010-01	corticioid	Merulius tremellosus Schrad., 1794			Ukraine	Donetsk	Lyman	Sviati Hory National Nature Park, pinery with inclusion of deciduous forest patches to the north and east of Sviatohirsk town	49.07603497	37.56701577	Fungi	Basidiomycota	Agaricomycetes	Polyporales	Meruliaceae	Phlebia	tremellosus	Species	CWU		Ordynets 2007-2011 eastern Ukraine
1170311	PhysicalObject	2017-06-29 10:30:00.378544+00:00		1170311	PreservedSpecimen	CWU4948		Olga Ternovska | Alexander Ordynets | Alexander Akulov	2007-10-06	3018235	Alexander Ordynets	2010-01	corticioid	Merulius tremellosus Schrad., 1794			Ukraine	Donetsk	Sloviansk	Sviati Hory National Nature Park, floodplain to the south of Sviatohirsk town	49.02655121	37.53378789	Fungi	Basidiomycota	Agaricomycetes	Polyporales	Meruliaceae	Phlebia	tremellosus	Species	CWU		Ordynets 2007-2011 eastern Ukraine
1170312	PhysicalObject	2017-06-29 10:30:00.378544+00:00		1170312	PreservedSpecimen	CWU4949		Olga Ternovska | Alexander Ordynets | Alexander Akulov	2007-10-06	3018236	Alexander Ordynets	2010-01	corticioid	Merulius tremellosus Schrad., 1794			Ukraine	Donetsk	Sloviansk	Sviati Hory National Nature Park, floodplain to the south of Sviatohirsk town	49.02655121	37.53378789	Fungi	Basidiomycota	Agaricomycetes	Polyporales	Meruliaceae	Phlebia	tremellosus	Species	CWU		Ordynets 2007-2011 eastern Ukraine
1170313	PhysicalObject	2017-06-29 10:30:00.378544+00:00		1170313	PreservedSpecimen	CWU4950		Olga Ternovska | Alexander Ordynets | Alexander Akulov	2007-10-06	3018237	Alexander Ordynets	2010-01	corticioid	Merulius tremellosus Schrad., 1794			Ukraine	Donetsk	Sloviansk	Sviati Hory National Nature Park, floodplain to the south of Sviatohirsk town	49.02655121	37.53378789	Fungi	Basidiomycota	Agaricomycetes	Polyporales	Meruliaceae	Phlebia	tremellosus	Species	CWU		Ordynets 2007-2011 eastern Ukraine
1170319	PhysicalObject	2017-06-29 11:29:08.464952+00:00		1170319	PreservedSpecimen	CWU4943.b		Olga Ternovska | Alexander Ordynets | Alexander Akulov	2007-10-06	3018278	Alexander Ordynets	2010-01	heterobasidial	Tulasnella J. Schröt., 1888			Ukraine	Donetsk	Lyman	Sviati Hory National Nature Park, pinery with inclusion of deciduous forest patches to the north and east of Sviatohirsk town	49.07603497	37.56701577	Fungi	Basidiomycota	Agaricomycetes	Cantharellales	Tulasnellaceae	Tulasnella		Genus	CWU		Ordynets 2007-2011 eastern Ukraine
1170321	PhysicalObject	2017-06-29 11:29:08.464952+00:00		1170321	PreservedSpecimen	CWU4951		Olga Ternovska | Alexander Ordynets | Alexander Akulov	2007-10-06	3018280	Alexander Ordynets	2010-01	corticioid	Merulius tremellosus Schrad., 1794			Ukraine	Donetsk	Lyman	Sviati Hory National Nature Park, pinery with inclusion of deciduous forest patches to the north and east of Sviatohirsk town	49.07603497	37.56701577	Fungi	Basidiomycota	Agaricomycetes	Polyporales	Meruliaceae	Phlebia	tremellosus	Species	CWU		Ordynets 2007-2011 eastern Ukraine
1170322	PhysicalObject	2017-06-29 11:29:08.464952+00:00		1170322	PreservedSpecimen	CWU4952		Olga Ternovska | Alexander Ordynets | Alexander Akulov	2007-10-06	3018281	Alexander Ordynets	2010-01	corticioid	Merulius tremellosus Schrad., 1794			Ukraine	Donetsk	Lyman	Sviati Hory National Nature Park, pinery with inclusion of deciduous forest patches to the north and east of Sviatohirsk town	49.07603497	37.56701577	Fungi	Basidiomycota	Agaricomycetes	Polyporales	Meruliaceae	Phlebia	tremellosus	Species	CWU		Ordynets 2007-2011 eastern Ukraine
1170323	PhysicalObject	2017-06-29 11:29:08.464952+00:00		1170323	PreservedSpecimen	CWU4953		Olga Ternovska | Alexander Ordynets | Alexander Akulov	2007-10-06	3018282	Alexander Ordynets	2010-01	corticioid	Merulius tremellosus Schrad., 1794			Ukraine	Donetsk	Lyman	Sviati Hory National Nature Park, pinery with inclusion of deciduous forest patches to the north and east of Sviatohirsk town	49.07603497	37.56701577	Fungi	Basidiomycota	Agaricomycetes	Polyporales	Meruliaceae	Phlebia	tremellosus	Species	CWU		Ordynets 2007-2011 eastern Ukraine
1170324	PhysicalObject	2017-06-29 11:29:08.464952+00:00		1170324	PreservedSpecimen	CWU4954		Olga Ternovska | Alexander Ordynets | Alexander Akulov	2007-10-06	3018283	Alexander Ordynets	2010-01	corticioid	Merulius tremellosus Schrad., 1794			Ukraine	Donetsk	Lyman	Sviati Hory National Nature Park, pinery with inclusion of deciduous forest patches to the north and east of Sviatohirsk town	49.07603497	37.56701577	Fungi	Basidiomycota	Agaricomycetes	Polyporales	Meruliaceae	Phlebia	tremellosus	Species	CWU		Ordynets 2007-2011 eastern Ukraine
1170325	PhysicalObject	2017-06-29 11:29:08.464952+00:00		1170325	PreservedSpecimen	CWU4955		Olga Ternovska | Alexander Ordynets | Alexander Akulov	2007-10-06	3018284	Alexander Ordynets	2010-01	corticioid	Merulius tremellosus Schrad., 1794			Ukraine	Donetsk	Lyman	Sviati Hory National Nature Park, pinery with inclusion of deciduous forest patches to the north and east of Sviatohirsk town	49.07603497	37.56701577	Fungi	Basidiomycota	Agaricomycetes	Polyporales	Meruliaceae	Phlebia	tremellosus	Species	CWU		Ordynets 2007-2011 eastern Ukraine
1170326	PhysicalObject	2017-06-29 11:29:08.464952+00:00		1170326	PreservedSpecimen	CWU4956		Olga Ternovska | Alexander Ordynets | Alexander Akulov	2007-10-06	3018285	Alexander Ordynets	2010-01	corticioid	Merulius tremellosus Schrad., 1794			Ukraine	Donetsk	Lyman	Sviati Hory National Nature Park, pinery with inclusion of deciduous forest patches to the north and east of Sviatohirsk town	49.07603497	37.56701577	Fungi	Basidiomycota	Agaricomycetes	Polyporales	Meruliaceae	Phlebia	tremellosus	Species	CWU		Ordynets 2007-2011 eastern Ukraine
1170327	PhysicalObject	2017-06-29 11:29:08.464952+00:00		1170327	PreservedSpecimen	CWU4957		Olga Ternovska | Alexander Ordynets | Alexander Akulov	2007-10-06	3018286	Alexander Ordynets	2010-01	corticioid	Porostereum spadiceum (Pers.) Hjortstam & Ryvarden, 1990			Ukraine	Donetsk	Lyman	Sviati Hory National Nature Park, pinery with inclusion of deciduous forest patches to the north and east of Sviatohirsk town	49.07603497	37.56701577	Fungi	Basidiomycota	Agaricomycetes	Polyporales	Meruliaceae	Porostereum	spadiceum	Species	CWU		Ordynets 2007-2011 eastern Ukraine
1170329	PhysicalObject	2017-06-29 11:29:08.464952+00:00		1170329	PreservedSpecimen	CWU4958		Olga Ternovska | Alexander Ordynets | Alexander Akulov	2007-10-06	3018288	Alexander Ordynets	2010-01	corticioid	Hyphoderma mutatum (Peck) Donk, 1957			Ukraine	Donetsk	Lyman	Sviati Hory National Nature Park, pinery with inclusion of deciduous forest patches to the north and east of Sviatohirsk town	49.07603497	37.56701577	Fungi	Basidiomycota	Agaricomycetes	Polyporales	Hyphodermataceae	Hyphoderma	mutatum	Species	CWU		Ordynets 2007-2011 eastern Ukraine
1170330	PhysicalObject	2017-06-29 11:29:08.464952+00:00		1170330	PreservedSpecimen	CWU4959		Olga Ternovska | Alexander Ordynets | Alexander Akulov	2007-10-06	3018289	Alexander Ordynets	2010-01	corticioid	Peniophora erikssonii Boidin, 1957			Ukraine	Donetsk	Lyman	Sviati Hory National Nature Park, pinery with inclusion of deciduous forest patches to the north and east of Sviatohirsk town	49.07603497	37.56701577	Fungi	Basidiomycota	Agaricomycetes	Russulales	Peniophoraceae	Peniophora	erikssonii	Species	CWU		Ordynets 2007-2011 eastern Ukraine
1170331	PhysicalObject	2017-06-29 11:29:08.464952+00:00		1170331	PreservedSpecimen	CWU4960		Olga Ternovska | Alexander Ordynets | Alexander Akulov	2007-10-06	3018290	Alexander Ordynets	2010-01	corticioid	Peniophora erikssonii Boidin, 1957			Ukraine	Donetsk	Lyman	Sviati Hory National Nature Park, pinery with inclusion of deciduous forest patches to the north and east of Sviatohirsk town	49.07603497	37.56701577	Fungi	Basidiomycota	Agaricomycetes	Russulales	Peniophoraceae	Peniophora	erikssonii	Species	CWU		Ordynets 2007-2011 eastern Ukraine
1170332	PhysicalObject	2017-06-29 11:29:08.464952+00:00		1170332	PreservedSpecimen	CWU4961		Olga Ternovska | Alexander Ordynets | Alexander Akulov	2007-10-06	3018291	Alexander Ordynets	2010-01	corticioid	Peniophora cinerea (Pers.) Cooke, 1879			Ukraine	Donetsk	Lyman	Sviati Hory National Nature Park, pinery with inclusion of deciduous forest patches to the north and east of Sviatohirsk town	49.07603497	37.56701577	Fungi	Basidiomycota	Agaricomycetes	Russulales	Peniophoraceae	Peniophora	cinerea	Species	CWU		Ordynets 2007-2011 eastern Ukraine
1170333	PhysicalObject	2017-06-29 10:30:00.378544+00:00		1170333	PreservedSpecimen	CWU4962		Olga Ternovska | Alexander Ordynets | Alexander Akulov	2007-10-06	3018292	Alexander Ordynets	2010-01	corticioid	Peniophora cinerea (Pers.) Cooke, 1879			Ukraine	Donetsk	Sloviansk	Sviati Hory National Nature Park, floodplain to the south of Sviatohirsk town	49.02655121	37.53378789	Fungi	Basidiomycota	Agaricomycetes	Russulales	Peniophoraceae	Peniophora	cinerea	Species	CWU		Ordynets 2007-2011 eastern Ukraine
1170335	PhysicalObject	2017-06-29 10:30:00.378544+00:00		1170335	PreservedSpecimen	CWU4963		Olga Ternovska | Alexander Ordynets | Alexander Akulov	2007-10-06	3018294	Alexander Ordynets	2010-01	corticioid	Peniophora cinerea (Pers.) Cooke, 1879			Ukraine	Donetsk	Sloviansk	Sviati Hory National Nature Park, floodplain to the south of Sviatohirsk town	49.02655121	37.53378789	Fungi	Basidiomycota	Agaricomycetes	Russulales	Peniophoraceae	Peniophora	cinerea	Species	CWU		Ordynets 2007-2011 eastern Ukraine
1170336	PhysicalObject	2017-06-29 11:29:08.464952+00:00		1170336	PreservedSpecimen	CWU4964		Olga Ternovska | Alexander Ordynets | Alexander Akulov	2007-10-06	3018295	Alexander Ordynets	2010-01	corticioid	Peniophora cinerea (Pers.) Cooke, 1879			Ukraine	Donetsk	Lyman	Sviati Hory National Nature Park, pinery with inclusion of deciduous forest patches to the north and east of Sviatohirsk town	49.07603497	37.56701577	Fungi	Basidiomycota	Agaricomycetes	Russulales	Peniophoraceae	Peniophora	cinerea	Species	CWU		Ordynets 2007-2011 eastern Ukraine
1170337	PhysicalObject	2017-06-29 11:29:08.464952+00:00		1170337	PreservedSpecimen	CWU4965		Olga Ternovska | Alexander Ordynets | Alexander Akulov	2007-10-06	3018296	Alexander Ordynets	2010-01	corticioid	Peniophora cinerea (Pers.) Cooke, 1879			Ukraine	Donetsk	Lyman	Sviati Hory National Nature Park, pinery with inclusion of deciduous forest patches to the north and east of Sviatohirsk town	49.07603497	37.56701577	Fungi	Basidiomycota	Agaricomycetes	Russulales	Peniophoraceae	Peniophora	cinerea	Species	CWU		Ordynets 2007-2011 eastern Ukraine
1170339	PhysicalObject	2017-06-29 11:29:08.464952+00:00		1170339	PreservedSpecimen	CWU4966		Olga Ternovska | Alexander Ordynets | Alexander Akulov	2007-10-06	3018297	Alexander Ordynets	2010-01	corticioid	Peniophora cinerea (Pers.) Cooke, 1879			Ukraine	Donetsk	Lyman	Sviati Hory National Nature Park, pinery with inclusion of deciduous forest patches to the north and east of Sviatohirsk town	49.07603497	37.56701577	Fungi	Basidiomycota	Agaricomycetes	Russulales	Peniophoraceae	Peniophora	cinerea	Species	CWU		Ordynets 2007-2011 eastern Ukraine
1170340	PhysicalObject	2017-06-29 11:29:08.464952+00:00		1170340	PreservedSpecimen	CWU4967		Olga Ternovska | Alexander Ordynets | Alexander Akulov	2007-10-06	3018299	Alexander Ordynets	2010-01	corticioid	Peniophora cinerea (Pers.) Cooke, 1879			Ukraine	Donetsk	Lyman	Sviati Hory National Nature Park, pinery with inclusion of deciduous forest patches to the north and east of Sviatohirsk town	49.07603497	37.56701577	Fungi	Basidiomycota	Agaricomycetes	Russulales	Peniophoraceae	Peniophora	cinerea	Species	CWU		Ordynets 2007-2011 eastern Ukraine
1170342	PhysicalObject	2017-06-29 11:29:08.464952+00:00		1170342	PreservedSpecimen	CWU4968		Olga Ternovska | Alexander Ordynets | Alexander Akulov	2007-10-06	3018301	Alexander Ordynets	2010-01	corticioid	Peniophora nuda (DFr.) Bres.			Ukraine	Donetsk	Lyman	Sviati Hory National Nature Park, pinery with inclusion of deciduous forest patches to the north and east of Sviatohirsk town	49.07603497	37.56701577	Fungi	Basidiomycota	Agaricomycetes	Russulales	Peniophoraceae	Peniophora	nuda	Species	CWU		Ordynets 2007-2011 eastern Ukraine
1170343	PhysicalObject	2017-06-29 11:29:08.464952+00:00		1170343	PreservedSpecimen	CWU4969		Olga Ternovska | Alexander Ordynets | Alexander Akulov	2007-10-06	3018302	Alexander Ordynets	2010-01	corticioid	Peniophora nuda (DFr.) Bres.			Ukraine	Donetsk	Lyman	Sviati Hory National Nature Park, pinery with inclusion of deciduous forest patches to the north and east of Sviatohirsk town	49.07603497	37.56701577	Fungi	Basidiomycota	Agaricomycetes	Russulales	Peniophoraceae	Peniophora	nuda	Species	CWU		Ordynets 2007-2011 eastern Ukraine
1170344	PhysicalObject	2017-06-29 11:29:08.464952+00:00		1170344	PreservedSpecimen	CWU4970		Olga Ternovska | Alexander Ordynets | Alexander Akulov	2007-10-06	3018303	Alexander Ordynets	2010-01	corticioid	Peniophora pini (Schleich.) Boidin, 1956			Ukraine	Donetsk	Lyman	Sviati Hory National Nature Park, pinery with inclusion of deciduous forest patches to the north and east of Sviatohirsk town	49.07603497	37.56701577	Fungi	Basidiomycota	Agaricomycetes	Russulales	Peniophoraceae	Peniophora	pini	Species	CWU		Ordynets 2007-2011 eastern Ukraine
1170345	PhysicalObject	2017-06-29 11:29:08.464952+00:00		1170345	PreservedSpecimen	CWU4971		Olga Ternovska | Alexander Ordynets | Alexander Akulov	2007-10-06	3018304	Alexander Ordynets	2010-01	corticioid	Peniophora polygonia (Pers.) Bourdot & Galzin, 1928			Ukraine	Donetsk	Lyman	Sviati Hory National Nature Park, pinery with inclusion of deciduous forest patches to the north and east of Sviatohirsk town	49.07603497	37.56701577	Fungi	Basidiomycota	Agaricomycetes	Russulales	Peniophoraceae	Peniophora	polygonia	Species	CWU		Ordynets 2007-2011 eastern Ukraine
1170346	PhysicalObject	2017-06-29 10:30:00.378544+00:00		1170346	PreservedSpecimen	CWU4972		Olga Ternovska | Alexander Ordynets | Alexander Akulov	2007-10-06	3018305	Alexander Ordynets	2010-01	corticioid	Peniophora quercina (Pers.) Cooke, 1879			Ukraine	Donetsk	Sloviansk	Sviati Hory National Nature Park, floodplain to the south of Sviatohirsk town	49.02655121	37.53378789	Fungi	Basidiomycota	Agaricomycetes	Russulales	Peniophoraceae	Peniophora	quercina	Species	CWU		Ordynets 2007-2011 eastern Ukraine
1170347	PhysicalObject	2017-06-29 11:29:08.464952+00:00		1170347	PreservedSpecimen	CWU4973		Olga Ternovska | Alexander Ordynets | Alexander Akulov	2007-10-06	3018306	Alexander Ordynets	2010-01	corticioid	Peniophora quercina (Pers.) Cooke, 1879			Ukraine	Donetsk	Lyman	Sviati Hory National Nature Park, pinery with inclusion of deciduous forest patches to the north and east of Sviatohirsk town	49.07603497	37.56701577	Fungi	Basidiomycota	Agaricomycetes	Russulales	Peniophoraceae	Peniophora	quercina	Species	CWU		Ordynets 2007-2011 eastern Ukraine
1170348	PhysicalObject	2017-06-29 10:30:00.378544+00:00		1170348	PreservedSpecimen	CWU4974		Olga Ternovska | Alexander Ordynets | Alexander Akulov	2007-10-06	3018307	Alexander Ordynets	2010-01	corticioid	Peniophora rufomarginata (Pers.) Bourdot & Galzin, 1913			Ukraine	Donetsk	Sloviansk	Sviati Hory National Nature Park, floodplain to the south of Sviatohirsk town	49.02655121	37.53378789	Fungi	Basidiomycota	Agaricomycetes	Russulales	Peniophoraceae	Peniophora	rufomarginata	Species	CWU		Ordynets 2007-2011 eastern Ukraine
1170349	PhysicalObject	2017-06-29 10:30:00.378544+00:00		1170349	PreservedSpecimen	CWU4975		Olga Ternovska | Alexander Ordynets | Alexander Akulov	2007-10-06	3018308	Alexander Ordynets	2010-01	corticioid	Peniophora rufomarginata (Pers.) Bourdot & Galzin, 1913			Ukraine	Donetsk	Sloviansk	Sviati Hory National Nature Park, floodplain to the south of Sviatohirsk town	49.02655121	37.53378789	Fungi	Basidiomycota	Agaricomycetes	Russulales	Peniophoraceae	Peniophora	rufomarginata	Species	CWU		Ordynets 2007-2011 eastern Ukraine
1170351	PhysicalObject	2017-06-29 11:29:08.464952+00:00		1170351	PreservedSpecimen	CWU4976		Olga Ternovska | Alexander Ordynets | Alexander Akulov	2007-10-06	3018310	Alexander Ordynets	2010-01	corticioid	Peniophorella praetermissa (P. Karst.) K.H. Larss., 2007			Ukraine	Donetsk	Lyman	Sviati Hory National Nature Park, pinery with inclusion of deciduous forest patches to the north and east of Sviatohirsk town	49.07603497	37.56701577	Fungi	Basidiomycota	Agaricomycetes	Hymenochaetales	Hymenochaetales fam Incertae sedis	Peniophorella	praetermissa	Species	CWU		Ordynets 2007-2011 eastern Ukraine
1170352	PhysicalObject	2017-06-29 11:29:08.464952+00:00		1170352	PreservedSpecimen	CWU4977.a		Olga Ternovska | Alexander Ordynets | Alexander Akulov	2007-10-06	3018311	Alexander Ordynets	2010-01	corticioid	Botryobasidium subcoronatum (Höhn. & Litsch.) Donk, 1931			Ukraine	Donetsk	Lyman	Sviati Hory National Nature Park, pinery with inclusion of deciduous forest patches to the north and east of Sviatohirsk town	49.07603497	37.56701577	Fungi	Basidiomycota	Agaricomycetes	Cantharellales	Botryobasidiaceae	Botryobasidium	subcoronatum	Species	CWU		Ordynets 2007-2011 eastern Ukraine
1170353	PhysicalObject	2017-06-29 11:29:08.464952+00:00		1170353	PreservedSpecimen	CWU4977.b		Olga Ternovska | Alexander Ordynets | Alexander Akulov	2007-10-06	3018312	Alexander Ordynets	2010-01	corticioid	Peniophorella praetermissa (P. Karst.) K.H. Larss., 2007			Ukraine	Donetsk	Lyman	Sviati Hory National Nature Park, pinery with inclusion of deciduous forest patches to the north and east of Sviatohirsk town	49.07603497	37.56701577	Fungi	Basidiomycota	Agaricomycetes	Hymenochaetales	Hymenochaetales fam Incertae sedis	Peniophorella	praetermissa	Species	CWU		Ordynets 2007-2011 eastern Ukraine
1170354	PhysicalObject	2017-06-29 11:29:08.464952+00:00		1170354	PreservedSpecimen	CWU4978.a		Olga Ternovska | Alexander Ordynets | Alexander Akulov	2007-10-06	3018313	Alexander Ordynets	2010-01	corticioid	Botryobasidium subcoronatum (Höhn. & Litsch.) Donk, 1931			Ukraine	Donetsk	Lyman	Sviati Hory National Nature Park, pinery with inclusion of deciduous forest patches to the north and east of Sviatohirsk town	49.07603497	37.56701577	Fungi	Basidiomycota	Agaricomycetes	Cantharellales	Botryobasidiaceae	Botryobasidium	subcoronatum	Species	CWU		Ordynets 2007-2011 eastern Ukraine
1170355	PhysicalObject	2017-06-29 11:29:08.464952+00:00		1170355	PreservedSpecimen	CWU4978.b		Olga Ternovska | Alexander Ordynets | Alexander Akulov	2007-10-06	3018314	Alexander Ordynets	2010-01	corticioid	Peniophorella pubera (Fr.) P. Karst., 1889			Ukraine	Donetsk	Lyman	Sviati Hory National Nature Park, pinery with inclusion of deciduous forest patches to the north and east of Sviatohirsk town	49.07603497	37.56701577	Fungi	Basidiomycota	Agaricomycetes	Hymenochaetales	Hymenochaetales fam Incertae sedis	Peniophorella	pubera	Species	CWU		Ordynets 2007-2011 eastern Ukraine
1170356	PhysicalObject	2017-06-29 11:29:08.464952+00:00		1170356	PreservedSpecimen	CWU4979		Olga Ternovska | Alexander Ordynets | Alexander Akulov	2007-10-06	3018315	Alexander Ordynets	2010-01	corticioid	Peniophorella pubera (Fr.) P. Karst., 1889			Ukraine	Donetsk	Lyman	Sviati Hory National Nature Park, pinery with inclusion of deciduous forest patches to the north and east of Sviatohirsk town	49.07603497	37.56701577	Fungi	Basidiomycota	Agaricomycetes	Hymenochaetales	Hymenochaetales fam Incertae sedis	Peniophorella	pubera	Species	CWU		Ordynets 2007-2011 eastern Ukraine
1170358	PhysicalObject	2017-06-29 11:29:08.464952+00:00		1170358	PreservedSpecimen	CWU4980		Olga Ternovska | Alexander Ordynets | Alexander Akulov	2007-10-06	3018316	Alexander Ordynets	2010-01	corticioid	Peniophorella pubera (Fr.) P. Karst., 1889			Ukraine	Donetsk	Lyman	Sviati Hory National Nature Park, pinery with inclusion of deciduous forest patches to the north and east of Sviatohirsk town	49.07603497	37.56701577	Fungi	Basidiomycota	Agaricomycetes	Hymenochaetales	Hymenochaetales fam Incertae sedis	Peniophorella	pubera	Species	CWU		Ordynets 2007-2011 eastern Ukraine
1170359	PhysicalObject	2017-06-29 11:29:08.464952+00:00		1170359	PreservedSpecimen	CWU4981		Olga Ternovska | Alexander Ordynets | Alexander Akulov	2007-10-06	3018318	Alexander Ordynets	2010-01	corticioid	Peniophorella pubera (Fr.) P. Karst., 1889			Ukraine	Donetsk	Lyman	Sviati Hory National Nature Park, pinery with inclusion of deciduous forest patches to the north and east of Sviatohirsk town	49.07603497	37.56701577	Fungi	Basidiomycota	Agaricomycetes	Hymenochaetales	Hymenochaetales fam Incertae sedis	Peniophorella	pubera	Species	CWU		Ordynets 2007-2011 eastern Ukraine
1170360	PhysicalObject	2017-06-29 11:29:08.464952+00:00		1170360	PreservedSpecimen	CWU4982		Olga Ternovska | Alexander Ordynets | Alexander Akulov	2007-10-06	3018319	Alexander Ordynets	2010-01	corticioid	Peniophorella pubera (Fr.) P. Karst., 1889			Ukraine	Donetsk	Lyman	Sviati Hory National Nature Park, pinery with inclusion of deciduous forest patches to the north and east of Sviatohirsk town	49.07603497	37.56701577	Fungi	Basidiomycota	Agaricomycetes	Hymenochaetales	Hymenochaetales fam Incertae sedis	Peniophorella	pubera	Species	CWU		Ordynets 2007-2011 eastern Ukraine
1170361	PhysicalObject	2017-06-29 11:29:08.464952+00:00		1170361	PreservedSpecimen	CWU4983		Olga Ternovska | Alexander Ordynets | Alexander Akulov	2007-10-06	3018320	Alexander Ordynets	2010-01	corticioid	Phanerochaete deflectens (P. Karst.) Hjortstam, 1987			Ukraine	Donetsk	Lyman	Sviati Hory National Nature Park, pinery with inclusion of deciduous forest patches to the north and east of Sviatohirsk town	49.07603497	37.56701577	Fungi	Basidiomycota	Agaricomycetes	Polyporales	Meruliaceae	Phanerochaete	deflectens	Species	CWU		Ordynets 2007-2011 eastern Ukraine
1170362	PhysicalObject	2017-06-29 11:29:08.464952+00:00		1170362	PreservedSpecimen	CWU4984		Olga Ternovska | Alexander Ordynets | Alexander Akulov	2007-10-06	3040672	Viacheslav Spirin | Sergey Volobuev	2015		Phanerochaete livescens (P. Karsten) S. Volobuev & V. Spirin, 2015		https://plutof.ut.ee/#/sequence/view/564426	Ukraine	Donetsk	Lyman	Sviati Hory National Nature Park, pinery with inclusion of deciduous forest patches to the north and east of Sviatohirsk town	49.07603497	37.56701577	Fungi	Basidiomycota	Agaricomycetes	Polyporales	Meruliaceae	Phanerochaete	livescens	Species	CWU	Sergey Volobuev, Mikhail Okun, Alexander Ordynets, Viacheslav Spirin. 2015. The Phanerochaete sordida group (Polyporales, Basidiomycota) in temperate Eurasia, with a note on Phanerochaete pallida.	Ordynets 2007-2011 eastern Ukraine
1170363	PhysicalObject	2017-06-29 11:29:08.464952+00:00		1170363	PreservedSpecimen	CWU4985		Olga Ternovska | Alexander Ordynets | Alexander Akulov	2007-10-06	3018322	Alexander Ordynets	2010-01	corticioid	Phanerochaete tuberculata (P. Karst.) Parmasto, 1968			Ukraine	Donetsk	Lyman	Sviati Hory National Nature Park, pinery with inclusion of deciduous forest patches to the north and east of Sviatohirsk town	49.07603497	37.56701577	Fungi	Basidiomycota	Agaricomycetes	Polyporales	Meruliaceae	Phanerochaete	tuberculata	Species	CWU		Ordynets 2007-2011 eastern Ukraine
1170364	PhysicalObject	2017-06-29 11:29:08.464952+00:00		1170364	PreservedSpecimen	CWU4986		Olga Ternovska | Alexander Ordynets | Alexander Akulov	2007-10-06	3018323	Alexander Ordynets	2010-01	corticioid	Phanerochaete tuberculata (P. Karst.) Parmasto, 1968			Ukraine	Donetsk	Lyman	Sviati Hory National Nature Park, pinery with inclusion of deciduous forest patches to the north and east of Sviatohirsk town	49.07603497	37.56701577	Fungi	Basidiomycota	Agaricomycetes	Polyporales	Meruliaceae	Phanerochaete	tuberculata	Species	CWU		Ordynets 2007-2011 eastern Ukraine
1170365	PhysicalObject	2017-06-29 11:29:08.464952+00:00		1170365	PreservedSpecimen	CWU4987		Olga Ternovska | Alexander Ordynets | Alexander Akulov	2007-10-06	3018324	Alexander Ordynets	2010-01	corticioid	Phanerochaete velutina (DC.) P. Karst., 1898			Ukraine	Donetsk	Lyman	Sviati Hory National Nature Park, pinery with inclusion of deciduous forest patches to the north and east of Sviatohirsk town	49.07603497	37.56701577	Fungi	Basidiomycota	Agaricomycetes	Polyporales	Meruliaceae	Phanerochaete	velutina	Species	CWU		Ordynets 2007-2011 eastern Ukraine
1170366	PhysicalObject	2017-06-29 11:29:08.464952+00:00		1170366	PreservedSpecimen	CWU4988		Olga Ternovska | Alexander Ordynets | Alexander Akulov	2007-10-06	3018325	Alexander Ordynets	2010-01	corticioid	Phanerochaete velutina (DC.) P. Karst., 1898			Ukraine	Donetsk	Lyman	Sviati Hory National Nature Park, pinery with inclusion of deciduous forest patches to the north and east of Sviatohirsk town	49.07603497	37.56701577	Fungi	Basidiomycota	Agaricomycetes	Polyporales	Meruliaceae	Phanerochaete	velutina	Species	CWU		Ordynets 2007-2011 eastern Ukraine
1170368	PhysicalObject	2017-06-29 11:29:08.464952+00:00		1170368	PreservedSpecimen	CWU4989		Olga Ternovska | Alexander Ordynets | Alexander Akulov	2007-10-06	3018327	Alexander Ordynets	2010-01	corticioid	Phlebia radiata Fr., 1821			Ukraine	Donetsk	Lyman	Sviati Hory National Nature Park, pinery with inclusion of deciduous forest patches to the north and east of Sviatohirsk town	49.07603497	37.56701577	Fungi	Basidiomycota	Agaricomycetes	Polyporales	Meruliaceae	Phlebia	radiata	Species	CWU		Ordynets 2007-2011 eastern Ukraine
1170369	PhysicalObject	2017-06-29 11:29:08.464952+00:00		1170369	PreservedSpecimen	CWU4990		Olga Ternovska | Alexander Ordynets | Alexander Akulov	2007-10-06	3018328	Alexander Ordynets	2010-01	corticioid	Phlebia subochracea (Bres.) J. Erikss. & Ryvarden			Ukraine	Donetsk	Lyman	Sviati Hory National Nature Park, pinery with inclusion of deciduous forest patches to the north and east of Sviatohirsk town	49.07603497	37.56701577	Fungi	Basidiomycota	Agaricomycetes	Polyporales	Meruliaceae	Phlebia	subochracea	Species	CWU		Ordynets 2007-2011 eastern Ukraine
1170371	PhysicalObject	2017-06-29 10:30:00.378544+00:00		1170371	PreservedSpecimen	CWU4991		Olga Ternovska | Alexander Ordynets | Alexander Akulov	2007-10-06	3018329	Alexander Ordynets	2010-01	cyphelloid	Schizophyllum commune Fr., 1815			Ukraine	Donetsk	Sloviansk	Sviati Hory National Nature Park, floodplain to the south of Sviatohirsk town	49.02655121	37.53378789	Fungi	Basidiomycota	Agaricomycetes	Agaricales	Schizophyllaceae	Schizophyllum	commune	Species	CWU		Ordynets 2007-2011 eastern Ukraine
1170372	PhysicalObject	2017-06-29 11:29:08.464952+00:00		1170372	PreservedSpecimen	CWU4992		Olga Ternovska | Alexander Ordynets | Alexander Akulov	2007-10-06	3018331	Alexander Ordynets	2010-01	cyphelloid	Schizophyllum commune Fr., 1815			Ukraine	Donetsk	Lyman	Sviati Hory National Nature Park, pinery with inclusion of deciduous forest patches to the north and east of Sviatohirsk town	49.07603497	37.56701577	Fungi	Basidiomycota	Agaricomycetes	Agaricales	Schizophyllaceae	Schizophyllum	commune	Species	CWU		Ordynets 2007-2011 eastern Ukraine
1170373	PhysicalObject	2017-06-29 11:29:08.464952+00:00		1170373	PreservedSpecimen	CWU4993		Olga Ternovska | Alexander Ordynets | Alexander Akulov	2007-10-06	3018332	Alexander Ordynets	2010-01	cyphelloid	Schizophyllum commune Fr., 1815			Ukraine	Donetsk	Lyman	Sviati Hory National Nature Park, pinery with inclusion of deciduous forest patches to the north and east of Sviatohirsk town	49.07603497	37.56701577	Fungi	Basidiomycota	Agaricomycetes	Agaricales	Schizophyllaceae	Schizophyllum	commune	Species	CWU		Ordynets 2007-2011 eastern Ukraine
1170375	PhysicalObject	2017-06-29 11:29:08.464952+00:00		1170375	PreservedSpecimen	CWU4994		Olga Ternovska | Alexander Ordynets | Alexander Akulov	2007-10-06	3018334	Alexander Ordynets	2010-01	cyphelloid	Schizophyllum commune Fr., 1815			Ukraine	Donetsk	Lyman	Sviati Hory National Nature Park, pinery with inclusion of deciduous forest patches to the north and east of Sviatohirsk town	49.07603497	37.56701577	Fungi	Basidiomycota	Agaricomycetes	Agaricales	Schizophyllaceae	Schizophyllum	commune	Species	CWU		Ordynets 2007-2011 eastern Ukraine
1170376	PhysicalObject	2017-06-29 11:29:08.464952+00:00		1170376	PreservedSpecimen	CWU4995		Olga Ternovska | Alexander Ordynets | Alexander Akulov	2007-10-06	3018335	Alexander Ordynets	2010-01	corticioid	Sistotrema brinkmannii (Bres.) J. Erikss., 1948			Ukraine	Donetsk	Lyman	Sviati Hory National Nature Park, pinery with inclusion of deciduous forest patches to the north and east of Sviatohirsk town	49.07603497	37.56701577	Fungi	Basidiomycota	Agaricomycetes	Cantharellales	Cantharellales fam Incertae sedis	Sistotrema	brinkmannii	Species	CWU		Ordynets 2007-2011 eastern Ukraine
1170377	PhysicalObject	2017-06-29 11:29:08.464952+00:00		1170377	PreservedSpecimen	CWU4996		Olga Ternovska | Alexander Ordynets | Alexander Akulov	2007-10-06	3018336	Alexander Ordynets	2010-01	corticioid	Sistotrema brinkmannii (Bres.) J. Erikss., 1948			Ukraine	Donetsk	Lyman	Sviati Hory National Nature Park, pinery with inclusion of deciduous forest patches to the north and east of Sviatohirsk town	49.07603497	37.56701577	Fungi	Basidiomycota	Agaricomycetes	Cantharellales	Cantharellales fam Incertae sedis	Sistotrema	brinkmannii	Species	CWU		Ordynets 2007-2011 eastern Ukraine
1170378	PhysicalObject	2017-06-29 10:30:00.378544+00:00		1170378	PreservedSpecimen	CWU4997		Olga Ternovska | Alexander Ordynets | Alexander Akulov	2007-10-06	3018337	Alexander Ordynets	2010-01	corticioid	Sistotrema brinkmannii (Bres.) J. Erikss., 1948			Ukraine	Donetsk	Sloviansk	Sviati Hory National Nature Park, floodplain to the south of Sviatohirsk town	49.02655121	37.53378789	Fungi	Basidiomycota	Agaricomycetes	Cantharellales	Cantharellales fam Incertae sedis	Sistotrema	brinkmannii	Species	CWU		Ordynets 2007-2011 eastern Ukraine
1170379	PhysicalObject	2017-06-29 11:29:08.464952+00:00		1170379	PreservedSpecimen	CWU4998		Olga Ternovska | Alexander Ordynets | Alexander Akulov	2007-10-06	3018338	Alexander Ordynets	2010-01	corticioid	Steccherinum fimbriatum (Pers.) J. Erikss., 1958			Ukraine	Donetsk	Lyman	Sviati Hory National Nature Park, pinery with inclusion of deciduous forest patches to the north and east of Sviatohirsk town	49.07603497	37.56701577	Fungi	Basidiomycota	Agaricomycetes	Polyporales	Steccherinaceae	Steccherinum	fimbriatum	Species	CWU		Ordynets 2007-2011 eastern Ukraine
1170381	PhysicalObject	2017-06-29 11:29:08.464952+00:00		1170381	PreservedSpecimen	CWU4999		Olga Ternovska | Alexander Ordynets | Alexander Akulov	2007-10-06	3018339	Alexander Ordynets	2010-01	corticioid	Steccherinum ochraceum (Pers.) Gray, 1821			Ukraine	Donetsk	Lyman	Sviati Hory National Nature Park, pinery with inclusion of deciduous forest patches to the north and east of Sviatohirsk town	49.07603497	37.56701577	Fungi	Basidiomycota	Agaricomycetes	Polyporales	Steccherinaceae	Steccherinum	ochraceum	Species	CWU		Ordynets 2007-2011 eastern Ukraine
1170382	PhysicalObject	2017-06-29 11:29:08.464952+00:00		1170382	PreservedSpecimen	CWU5000		Olga Ternovska | Alexander Ordynets | Alexander Akulov	2007-10-06	3018341	Alexander Ordynets	2010-01	corticioid	Steccherinum ochraceum (Pers.) Gray, 1821			Ukraine	Donetsk	Lyman	Sviati Hory National Nature Park, pinery with inclusion of deciduous forest patches to the north and east of Sviatohirsk town	49.07603497	37.56701577	Fungi	Basidiomycota	Agaricomycetes	Polyporales	Steccherinaceae	Steccherinum	ochraceum	Species	CWU		Ordynets 2007-2011 eastern Ukraine
1170384	PhysicalObject	2017-06-29 11:29:08.464952+00:00		1170384	PreservedSpecimen	CWU5001		Olga Ternovska | Alexander Ordynets | Alexander Akulov	2007-10-06	3018342	Alexander Ordynets	2010-01	corticioid	Steccherinum ochraceum (Pers.) Gray, 1821			Ukraine	Donetsk	Lyman	Sviati Hory National Nature Park, pinery with inclusion of deciduous forest patches to the north and east of Sviatohirsk town	49.07603497	37.56701577	Fungi	Basidiomycota	Agaricomycetes	Polyporales	Steccherinaceae	Steccherinum	ochraceum	Species	CWU		Ordynets 2007-2011 eastern Ukraine
1170385	PhysicalObject	2017-06-29 10:30:00.378544+00:00		1170385	PreservedSpecimen	CWU5002		Olga Ternovska | Alexander Ordynets | Alexander Akulov	2007-10-06	3018344	Alexander Ordynets	2010-01	corticioid	Stereum gausapatum (Fr.) Fr., 1874			Ukraine	Donetsk	Sloviansk	Sviati Hory National Nature Park, floodplain to the south of Sviatohirsk town	49.02655121	37.53378789	Fungi	Basidiomycota	Agaricomycetes	Russulales	Stereaceae	Stereum	gausapatum	Species	CWU		Ordynets 2007-2011 eastern Ukraine
1170386	PhysicalObject	2017-06-29 11:29:08.464952+00:00		1170386	PreservedSpecimen	CWU5003		Olga Ternovska | Alexander Ordynets | Alexander Akulov	2007-10-06	3018345	Alexander Ordynets	2010-01	corticioid	Stereum hirsutum (Willd.) Pers., 1800			Ukraine	Donetsk	Lyman	Sviati Hory National Nature Park, pinery with inclusion of deciduous forest patches to the north and east of Sviatohirsk town	49.07603497	37.56701577	Fungi	Basidiomycota	Agaricomycetes	Russulales	Stereaceae	Stereum	hirsutum	Species	CWU		Ordynets 2007-2011 eastern Ukraine
1170387	PhysicalObject	2017-06-29 11:29:08.464952+00:00		1170387	PreservedSpecimen	CWU5004		Olga Ternovska | Alexander Ordynets | Alexander Akulov	2007-10-06	3018346	Alexander Ordynets	2010-01	corticioid	Stereum hirsutum (Willd.) Pers., 1800			Ukraine	Donetsk	Lyman	Sviati Hory National Nature Park, pinery with inclusion of deciduous forest patches to the north and east of Sviatohirsk town	49.07603497	37.56701577	Fungi	Basidiomycota	Agaricomycetes	Russulales	Stereaceae	Stereum	hirsutum	Species	CWU		Ordynets 2007-2011 eastern Ukraine
1170388	PhysicalObject	2017-06-29 11:29:08.464952+00:00		1170388	PreservedSpecimen	CWU5005		Olga Ternovska | Alexander Ordynets | Alexander Akulov	2007-10-06	3018347	Alexander Ordynets	2010-01	corticioid	Stereum hirsutum (Willd.) Pers., 1800			Ukraine	Donetsk	Lyman	Sviati Hory National Nature Park, pinery with inclusion of deciduous forest patches to the north and east of Sviatohirsk town	49.07603497	37.56701577	Fungi	Basidiomycota	Agaricomycetes	Russulales	Stereaceae	Stereum	hirsutum	Species	CWU		Ordynets 2007-2011 eastern Ukraine
1170390	PhysicalObject	2017-06-29 10:30:00.378544+00:00		1170390	PreservedSpecimen	CWU5006		Olga Ternovska | Alexander Ordynets | Alexander Akulov	2007-10-06	3018349	Alexander Ordynets	2010-01	corticioid	Stereum hirsutum (Willd.) Pers., 1800			Ukraine	Donetsk	Sloviansk	Sviati Hory National Nature Park, floodplain to the south of Sviatohirsk town	49.02655121	37.53378789	Fungi	Basidiomycota	Agaricomycetes	Russulales	Stereaceae	Stereum	hirsutum	Species	CWU		Ordynets 2007-2011 eastern Ukraine
1170391	PhysicalObject	2017-06-29 10:30:00.378544+00:00		1170391	PreservedSpecimen	CWU5007		Olga Ternovska | Alexander Ordynets | Alexander Akulov	2007-10-06	3018350	Alexander Ordynets	2010-01	corticioid	Stereum hirsutum (Willd.) Pers., 1800			Ukraine	Donetsk	Sloviansk	Sviati Hory National Nature Park, floodplain to the south of Sviatohirsk town	49.02655121	37.53378789	Fungi	Basidiomycota	Agaricomycetes	Russulales	Stereaceae	Stereum	hirsutum	Species	CWU		Ordynets 2007-2011 eastern Ukraine
1170392	PhysicalObject	2017-06-29 11:29:08.464952+00:00		1170392	PreservedSpecimen	CWU5008		Olga Ternovska | Alexander Ordynets | Alexander Akulov	2007-10-06	3018351	Alexander Ordynets	2010-01	corticioid	Stereum hirsutum (Willd.) Pers., 1800			Ukraine	Donetsk	Lyman	Sviati Hory National Nature Park, pinery with inclusion of deciduous forest patches to the north and east of Sviatohirsk town	49.07603497	37.56701577	Fungi	Basidiomycota	Agaricomycetes	Russulales	Stereaceae	Stereum	hirsutum	Species	CWU		Ordynets 2007-2011 eastern Ukraine
1170393	PhysicalObject	2017-06-29 11:29:08.464952+00:00		1170393	PreservedSpecimen	CWU5009		Olga Ternovska | Alexander Ordynets | Alexander Akulov	2007-10-06	3018352	Alexander Ordynets	2010-01	corticioid	Stereum hirsutum (Willd.) Pers., 1800			Ukraine	Donetsk	Lyman	Sviati Hory National Nature Park, pinery with inclusion of deciduous forest patches to the north and east of Sviatohirsk town	49.07603497	37.56701577	Fungi	Basidiomycota	Agaricomycetes	Russulales	Stereaceae	Stereum	hirsutum	Species	CWU		Ordynets 2007-2011 eastern Ukraine
1170394	PhysicalObject	2017-06-29 11:29:08.464952+00:00		1170394	PreservedSpecimen	CWU5010		Olga Ternovska | Alexander Ordynets | Alexander Akulov	2007-10-06	3018353	Alexander Ordynets	2010-01	corticioid	Stereum hirsutum (Willd.) Pers., 1800			Ukraine	Donetsk	Lyman	Sviati Hory National Nature Park, pinery with inclusion of deciduous forest patches to the north and east of Sviatohirsk town	49.07603497	37.56701577	Fungi	Basidiomycota	Agaricomycetes	Russulales	Stereaceae	Stereum	hirsutum	Species	CWU		Ordynets 2007-2011 eastern Ukraine
1170395	PhysicalObject	2017-06-29 11:29:08.464952+00:00		1170395	PreservedSpecimen	CWU5011		Olga Ternovska | Alexander Ordynets | Alexander Akulov	2007-10-06	3018354	Alexander Ordynets	2010-01	corticioid	Stereum subtomentosum Pouzar, 1964			Ukraine	Donetsk	Lyman	Sviati Hory National Nature Park, pinery with inclusion of deciduous forest patches to the north and east of Sviatohirsk town	49.07603497	37.56701577	Fungi	Basidiomycota	Agaricomycetes	Russulales	Stereaceae	Stereum	subtomentosum	Species	CWU		Ordynets 2007-2011 eastern Ukraine
1170397	PhysicalObject	2017-06-29 11:29:08.464952+00:00		1170397	PreservedSpecimen	CWU5012		Olga Ternovska | Alexander Ordynets | Alexander Akulov	2007-10-06	3018356	Alexander Ordynets	2010-01	corticioid	Stereum subtomentosum Pouzar, 1964			Ukraine	Donetsk	Lyman	Sviati Hory National Nature Park, pinery with inclusion of deciduous forest patches to the north and east of Sviatohirsk town	49.07603497	37.56701577	Fungi	Basidiomycota	Agaricomycetes	Russulales	Stereaceae	Stereum	subtomentosum	Species	CWU		Ordynets 2007-2011 eastern Ukraine
1170398	PhysicalObject	2017-06-29 11:29:08.464952+00:00		1170398	PreservedSpecimen	CWU5013		Olga Ternovska | Alexander Ordynets | Alexander Akulov	2007-10-06	3018357	Alexander Ordynets	2010-01	corticioid	Stereum subtomentosum Pouzar, 1964			Ukraine	Donetsk	Lyman	Sviati Hory National Nature Park, pinery with inclusion of deciduous forest patches to the north and east of Sviatohirsk town	49.07603497	37.56701577	Fungi	Basidiomycota	Agaricomycetes	Russulales	Stereaceae	Stereum	subtomentosum	Species	CWU		Ordynets 2007-2011 eastern Ukraine
1170399	PhysicalObject	2017-06-29 10:30:00.378544+00:00		1170399	PreservedSpecimen	CWU5014		Olga Ternovska | Alexander Ordynets | Alexander Akulov	2007-10-06	3018358	Alexander Ordynets	2010-01	corticioid	Stereum subtomentosum Pouzar, 1964			Ukraine	Donetsk	Sloviansk	Sviati Hory National Nature Park, floodplain to the south of Sviatohirsk town	49.02655121	37.53378789	Fungi	Basidiomycota	Agaricomycetes	Russulales	Stereaceae	Stereum	subtomentosum	Species	CWU		Ordynets 2007-2011 eastern Ukraine
1170400	PhysicalObject	2017-06-29 11:29:08.464952+00:00		1170400	PreservedSpecimen	CWU5015		Olga Ternovska | Alexander Ordynets | Alexander Akulov	2007-10-06	3018359	Alexander Ordynets	2010-01	corticioid	Stereum subtomentosum Pouzar, 1964			Ukraine	Donetsk	Lyman	Sviati Hory National Nature Park, pinery with inclusion of deciduous forest patches to the north and east of Sviatohirsk town	49.07603497	37.56701577	Fungi	Basidiomycota	Agaricomycetes	Russulales	Stereaceae	Stereum	subtomentosum	Species	CWU		Ordynets 2007-2011 eastern Ukraine
1170401	PhysicalObject	2017-06-29 11:29:08.464952+00:00		1170401	PreservedSpecimen	CWU5016		Olga Ternovska | Alexander Ordynets | Alexander Akulov	2007-10-06	3018360	Alexander Ordynets	2010-01	corticioid	Stereum subtomentosum Pouzar, 1964			Ukraine	Donetsk	Lyman	Sviati Hory National Nature Park, pinery with inclusion of deciduous forest patches to the north and east of Sviatohirsk town	49.07603497	37.56701577	Fungi	Basidiomycota	Agaricomycetes	Russulales	Stereaceae	Stereum	subtomentosum	Species	CWU		Ordynets 2007-2011 eastern Ukraine
1170403	PhysicalObject	2017-06-29 11:29:08.464952+00:00		1170403	PreservedSpecimen	CWU5017		Olga Ternovska | Alexander Ordynets | Alexander Akulov	2007-10-06	3018362	Alexander Ordynets	2010-01	corticioid	Stereum subtomentosum Pouzar, 1964			Ukraine	Donetsk	Lyman	Sviati Hory National Nature Park, pinery with inclusion of deciduous forest patches to the north and east of Sviatohirsk town	49.07603497	37.56701577	Fungi	Basidiomycota	Agaricomycetes	Russulales	Stereaceae	Stereum	subtomentosum	Species	CWU		Ordynets 2007-2011 eastern Ukraine
1170404	PhysicalObject	2017-06-29 11:29:08.464952+00:00		1170404	PreservedSpecimen	CWU5018		Olga Ternovska | Alexander Ordynets | Alexander Akulov	2007-10-06	3018363	Alexander Ordynets	2010-01	corticioid	Thelephora terrestris Ehrh., 1787			Ukraine	Donetsk	Lyman	Sviati Hory National Nature Park, pinery with inclusion of deciduous forest patches to the north and east of Sviatohirsk town	49.07603497	37.56701577	Fungi	Basidiomycota	Agaricomycetes	Thelephorales	Thelephoraceae	Thelephora	terrestris	Species	CWU		Ordynets 2007-2011 eastern Ukraine
1170405	PhysicalObject	2017-06-29 11:29:08.464952+00:00		1170405	PreservedSpecimen	CWU5019		Olga Ternovska | Alexander Ordynets | Alexander Akulov	2007-10-06	3018364	Alexander Ordynets	2010-01	corticioid	Vuilleminia comedens (Nees) Maire, 1902			Ukraine	Donetsk	Lyman	Sviati Hory National Nature Park, pinery with inclusion of deciduous forest patches to the north and east of Sviatohirsk town	49.07603497	37.56701577	Fungi	Basidiomycota	Agaricomycetes	Corticiales	Vuilleminiaceae	Vuilleminia	comedens	Species	CWU		Ordynets 2007-2011 eastern Ukraine
1170406	PhysicalObject	2017-06-29 11:29:08.464952+00:00		1170406	PreservedSpecimen	CWU5020		Olga Ternovska | Alexander Ordynets | Alexander Akulov	2007-10-06	3018365	Alexander Ordynets	2010-01	polypore	Antrodia malicola (Berk. & M.A. Curtis) Donk, 1966			Ukraine	Donetsk	Lyman	Sviati Hory National Nature Park, pinery with inclusion of deciduous forest patches to the north and east of Sviatohirsk town	49.07603497	37.56701577	Fungi	Basidiomycota	Agaricomycetes	Polyporales	Fomitopsidaceae	Antrodia	malicola	Species	CWU		Ordynets 2007-2011 eastern Ukraine
1170407	PhysicalObject	2017-06-29 11:29:08.464952+00:00		1170407	PreservedSpecimen	CWU5021		Olga Ternovska | Alexander Ordynets | Alexander Akulov	2007-10-06	3018366	Alexander Ordynets	2010-01	polypore	Antrodia ramentacea (Berk. & Broome) Donk, 1966			Ukraine	Donetsk	Lyman	Sviati Hory National Nature Park, pinery with inclusion of deciduous forest patches to the north and east of Sviatohirsk town	49.07603497	37.56701577	Fungi	Basidiomycota	Agaricomycetes	Polyporales	Fomitopsidaceae	Antrodia	ramentacea	Species	CWU		Ordynets 2007-2011 eastern Ukraine
1170408	PhysicalObject	2017-06-29 11:29:08.464952+00:00		1170408	PreservedSpecimen	CWU5022		Olga Ternovska | Alexander Ordynets | Alexander Akulov	2007-10-06	3018367	Alexander Ordynets	2010-01	polypore	Antrodia hyalina Spirin, Miettinen & Kotir., 2013			Ukraine	Donetsk	Lyman	Sviati Hory National Nature Park, pinery with inclusion of deciduous forest patches to the north and east of Sviatohirsk town	49.07603497	37.56701577	Fungi	Basidiomycota	Agaricomycetes	Polyporales	Fomitopsidaceae	Antrodia	hyalina	Species	CWU		Ordynets 2007-2011 eastern Ukraine
1170409	PhysicalObject	2017-06-29 11:29:08.464952+00:00		1170409	PreservedSpecimen	CWU5023		Olga Ternovska | Alexander Ordynets | Alexander Akulov	2007-10-06	3018368	Alexander Ordynets	2010-01	polypore	Antrodia gossypium (Speg.) Ryvarden, 1973	https://files.plutof.ut.ee/large/94/BD/94BD598D1054F5D789E8081564584C8F6AA3E87C945272A500AD453A48703F13.jpg | https://files.plutof.ut.ee/large/AA/40/AA40D6913EE086D799CB589F7E1883573ABFE5300765B58EA6DF41532C296D32.jpg | https://files.plutof.ut.ee/large/ED/A0/EDA0B8E19E7FFA17B92E2A91F241C28516DEC08052BB0600750B4C733DD3B5CF.jpg		Ukraine	Donetsk	Lyman	Sviati Hory National Nature Park, pinery with inclusion of deciduous forest patches to the north and east of Sviatohirsk town	49.07603497	37.56701577	Fungi	Basidiomycota	Agaricomycetes	Polyporales	Fomitopsidaceae	Antrodia	gossypium	Species	CWU		Ordynets 2007-2011 eastern Ukraine
1170411	PhysicalObject	2017-06-29 11:29:08.464952+00:00		1170411	PreservedSpecimen	CWU5024		Olga Ternovska | Alexander Ordynets | Alexander Akulov	2007-10-06	3018370	Alexander Ordynets	2010-01	polypore	Fibroporia vaillantii (DC.) Parmasto, 1968			Ukraine	Donetsk	Lyman	Sviati Hory National Nature Park, pinery with inclusion of deciduous forest patches to the north and east of Sviatohirsk town	49.07603497	37.56701577	Fungi	Basidiomycota	Agaricomycetes	Polyporales	Fomitopsidaceae	Fibroporia	vaillantii	Species	CWU		Ordynets 2007-2011 eastern Ukraine
1170412	PhysicalObject	2017-06-29 11:29:08.464952+00:00		1170412	PreservedSpecimen	CWU5025		Olga Ternovska | Alexander Ordynets | Alexander Akulov	2007-10-06	3018371	Alexander Ordynets	2010-01	polypore	Antrodia gossypium (Speg.) Ryvarden, 1973	https://files.plutof.ut.ee/large/61/F0/61F054CEE798B06A4F1B1BBCE4134924667829F2E970C5607CC6E10BDC0B624D.jpg | https://files.plutof.ut.ee/large/14/72/14721F30F33973B34BA8DB09F40ED35CE9A53C39AE7E89C5B86D9EBEC8CBC57F.jpg		Ukraine	Donetsk	Lyman	Sviati Hory National Nature Park, pinery with inclusion of deciduous forest patches to the north and east of Sviatohirsk town	49.07603497	37.56701577	Fungi	Basidiomycota	Agaricomycetes	Polyporales	Fomitopsidaceae	Antrodia	gossypium	Species	CWU		Ordynets 2007-2011 eastern Ukraine
1170413	PhysicalObject	2017-06-29 11:29:08.464952+00:00		1170413	PreservedSpecimen	CWU5026		Olga Ternovska | Alexander Ordynets | Alexander Akulov	2007-10-06	3018372	Alexander Ordynets	2010-01	polypore	Antrodia gossypium (Speg.) Ryvarden, 1973			Ukraine	Donetsk	Lyman	Sviati Hory National Nature Park, pinery with inclusion of deciduous forest patches to the north and east of Sviatohirsk town	49.07603497	37.56701577	Fungi	Basidiomycota	Agaricomycetes	Polyporales	Fomitopsidaceae	Antrodia	gossypium	Species	CWU		Ordynets 2007-2011 eastern Ukraine
1170414	PhysicalObject	2017-06-29 11:29:08.464952+00:00		1170414	PreservedSpecimen	CWU5027		Olga Ternovska | Alexander Ordynets | Alexander Akulov	2007-10-06	3018373	Alexander Ordynets	2010-01	polypore	Antrodia gossypium (Speg.) Ryvarden, 1973			Ukraine	Donetsk	Lyman	Sviati Hory National Nature Park, pinery with inclusion of deciduous forest patches to the north and east of Sviatohirsk town	49.07603497	37.56701577	Fungi	Basidiomycota	Agaricomycetes	Polyporales	Fomitopsidaceae	Antrodia	gossypium	Species	CWU		Ordynets 2007-2011 eastern Ukraine
1170415	PhysicalObject	2017-06-29 11:29:08.464952+00:00		1170415	PreservedSpecimen	CWU5028		Olga Ternovska | Alexander Ordynets | Alexander Akulov	2007-10-06	3018374	Alexander Ordynets	2010-01	polypore	Antrodia gossypium (Speg.) Ryvarden, 1973			Ukraine	Donetsk	Lyman	Sviati Hory National Nature Park, pinery with inclusion of deciduous forest patches to the north and east of Sviatohirsk town	49.07603497	37.56701577	Fungi	Basidiomycota	Agaricomycetes	Polyporales	Fomitopsidaceae	Antrodia	gossypium	Species	CWU		Ordynets 2007-2011 eastern Ukraine
1170416	PhysicalObject	2017-06-29 11:29:08.464952+00:00		1170416	PreservedSpecimen	CWU5029		Olga Ternovska | Alexander Ordynets | Alexander Akulov	2007-10-06	3018375	Alexander Ordynets	2010-01	polypore	Antrodia gossypium (Speg.) Ryvarden, 1973			Ukraine	Donetsk	Lyman	Sviati Hory National Nature Park, pinery with inclusion of deciduous forest patches to the north and east of Sviatohirsk town	49.07603497	37.56701577	Fungi	Basidiomycota	Agaricomycetes	Polyporales	Fomitopsidaceae	Antrodia	gossypium	Species	CWU		Ordynets 2007-2011 eastern Ukraine
1170417	PhysicalObject	2017-06-29 11:29:08.464952+00:00		1170417	PreservedSpecimen	CWU5030		Olga Ternovska | Alexander Ordynets | Alexander Akulov	2007-10-06	3018376	Alexander Ordynets	2010-01	polypore	Bjerkandera adusta (Willd.) P. Karst., 1879			Ukraine	Donetsk	Lyman	Sviati Hory National Nature Park, pinery with inclusion of deciduous forest patches to the north and east of Sviatohirsk town	49.07603497	37.56701577	Fungi	Basidiomycota	Agaricomycetes	Polyporales	Meruliaceae	Bjerkandera	adusta	Species	CWU		Ordynets 2007-2011 eastern Ukraine
1170418	PhysicalObject	2017-06-29 11:29:08.464952+00:00		1170418	PreservedSpecimen	CWU5031		Olga Ternovska | Alexander Ordynets | Alexander Akulov	2007-10-06	3018377	Alexander Ordynets	2010-01	polypore	Bjerkandera adusta (Willd.) P. Karst., 1879			Ukraine	Donetsk	Lyman	Sviati Hory National Nature Park, pinery with inclusion of deciduous forest patches to the north and east of Sviatohirsk town	49.07603497	37.56701577	Fungi	Basidiomycota	Agaricomycetes	Polyporales	Meruliaceae	Bjerkandera	adusta	Species	CWU		Ordynets 2007-2011 eastern Ukraine
1170419	PhysicalObject	2017-06-29 10:30:00.378544+00:00		1170419	PreservedSpecimen	CWU5032		Olga Ternovska | Alexander Ordynets | Alexander Akulov	2007-10-06	3018378	Alexander Ordynets	2010-01	polypore	Bjerkandera adusta (Willd.) P. Karst., 1879			Ukraine	Donetsk	Sloviansk	Sviati Hory National Nature Park, floodplain to the south of Sviatohirsk town	49.02655121	37.53378789	Fungi	Basidiomycota	Agaricomycetes	Polyporales	Meruliaceae	Bjerkandera	adusta	Species	CWU		Ordynets 2007-2011 eastern Ukraine
1170420	PhysicalObject	2017-06-29 10:30:00.378544+00:00		1170420	PreservedSpecimen	CWU5033		Olga Ternovska | Alexander Ordynets | Alexander Akulov	2007-10-06	3018379	Alexander Ordynets	2010-01	polypore	Bjerkandera adusta (Willd.) P. Karst., 1879			Ukraine	Donetsk	Sloviansk	Sviati Hory National Nature Park, floodplain to the south of Sviatohirsk town	49.02655121	37.53378789	Fungi	Basidiomycota	Agaricomycetes	Polyporales	Meruliaceae	Bjerkandera	adusta	Species	CWU		Ordynets 2007-2011 eastern Ukraine
1170421	PhysicalObject	2017-06-29 11:29:08.464952+00:00		1170421	PreservedSpecimen	CWU5035		Olga Ternovska | Alexander Ordynets | Alexander Akulov	2007-10-06	3018380	Alexander Ordynets	2010-01	polypore	Cerrena unicolor (Bull.) Murrill, 1903			Ukraine	Donetsk	Lyman	Sviati Hory National Nature Park, pinery with inclusion of deciduous forest patches to the north and east of Sviatohirsk town	49.07603497	37.56701577	Fungi	Basidiomycota	Agaricomycetes	Polyporales	Cerrenaceae	Cerrena	unicolor	Species	CWU		Ordynets 2007-2011 eastern Ukraine
1170423	PhysicalObject	2017-06-29 11:29:08.464952+00:00		1170423	PreservedSpecimen	CWU5036		Olga Ternovska | Alexander Ordynets | Alexander Akulov	2007-10-06	3018381	Alexander Ordynets	2010-01	polypore	Cerrena unicolor (Bull.) Murrill, 1903			Ukraine	Donetsk	Lyman	Sviati Hory National Nature Park, pinery with inclusion of deciduous forest patches to the north and east of Sviatohirsk town	49.07603497	37.56701577	Fungi	Basidiomycota	Agaricomycetes	Polyporales	Cerrenaceae	Cerrena	unicolor	Species	CWU		Ordynets 2007-2011 eastern Ukraine
1170424	PhysicalObject	2017-06-29 10:30:00.378544+00:00		1170424	PreservedSpecimen	CWU5037		Olga Ternovska | Alexander Ordynets | Alexander Akulov	2007-10-06	3018383	Alexander Ordynets	2010-01	polypore	Daedalea quercina (L.) Pers., 1801			Ukraine	Donetsk	Sloviansk	Sviati Hory National Nature Park, floodplain to the south of Sviatohirsk town	49.02655121	37.53378789	Fungi	Basidiomycota	Agaricomycetes	Polyporales	Fomitopsidaceae	Daedalea	quercina	Species	CWU		Ordynets 2007-2011 eastern Ukraine
[truncated: 2,040 more rows]
